# Supplementary material for: Prognosis of recurrence after complete resection in early-stage lung adenocarcinoma based on molecular alterations: a systematic review and meta-analysis
Source: Sci Rep. 2023 Oct 31;13:18710. doi: 10.1038/s41598-023-42851-2 (PMC10618289; doi:10.1038/s41598-023-42851-2)
Supplement: Supplementary file 1 — Supplementary Information 1. [file 41598_2023_42851_MOESM1_ESM.zip]

Archive with 9 entries (9 files):
- Additional Files/Cochrane Library-lung adenocarcinoma OR LUAD AND recurrence OR relapse AND mutation OR genomic characteristics.ris
- Additional Files/Cochrane Library-lung adenocarcinoma OR LUAD AND recurrence OR relapse AND mutation OR genomic characteristics.rtf
- Additional Files/Keywords used and results for searching in different databases..docx
- Additional Files/PRISMA_2020_checklist.docx
- Additional Files/pubmed-lung adenocarcinoma OR LUAD AND recurrence OR relapse AND mutation OR genomic characteristics.nbib
- Additional Files/pubmed-lung adenocarcinoma OR LUAD AND recurrence OR relapse AND mutation OR genomic characteristics.rtf
- Additional Files/Selected Articles.xlsx
- Additional Files/Web of Science-lung adenocarcinoma, recurrence, genomic characteristics, and mutation.ciw
- Additional Files/Web of Science-lung adenocarcinoma, recurrence, genomic characteristics, and mutation.rtf
