# Supplementary material for: Prognosis of recurrence after complete resection in early-stage lung adenocarcinoma based on molecular alterations: a systematic review and meta-analysis
Source: Sci Rep. 2023 Oct 31;13:18710. doi: 10.1038/s41598-023-42851-2 (PMC10618289; doi:10.1038/s41598-023-42851-2)
Supplement: Supplementary file 1 — Supplementary Information 1. [file 41598_2023_42851_MOESM1_ESM.zip › Additional Files/Cochrane Library-lung adenocarcinoma OR LUAD AND recurrence OR relapse AND mutation OR genomic characteristics.ris]

Record #1 of 9
Provider: John Wiley & Sons, Ltd
Content: text/plain; charset="UTF-8"

TY  -  JOUR
AN  -  CD011767
AU  -  Badeau, M
AU  -  Lindsay, C
AU  -  Blais, J
AU  -  Nshimyumukiza, L
AU  -  Takwoingi, Y
AU  -  Langlois, S
AU  -  Légaré, F
AU  -  Giguère, Y
AU  -  Turgeon, AF
AU  -  Witteman, W
AU  -  et al.
TI  -  Genomics‐based non‐invasive prenatal testing for detection of fetal chromosomal aneuploidy in pregnant women
JF  -  Cochrane Database of Systematic Reviews
PY  -  2017
IS  -  11
PB  -  John Wiley & Sons, Ltd
SN  -  1465-1858
KW  -  *Aneuploidy
KW  -  Cell‐Free Nucleic Acids [*blood]
KW  -  Chromosome Disorders [*diagnosis, genetics]
KW  -  Disorders of Sex Development [diagnosis, genetics]
KW  -  Female
KW  -  Fetal Diseases [*diagnosis, genetics]
KW  -  High‐Throughput Nucleotide Sequencing [*methods]
KW  -  Humans
KW  -  Pregnancy
KW  -  Pregnancy, High‐Risk
KW  -  Prenatal Diagnosis [*methods]
N1  -  [Pregnancy and Childbirth]
DO  -  10.1002/14651858.CD011767.pub2
AB  -  Abstract - Background Common fetal aneuploidies include Down syndrome (trisomy 21 or T21), Edward syndrome (trisomy 18 or T18), Patau syndrome (trisomy 13 or T13), Turner syndrome (45,X), Klinefelter syndrome (47,XXY), Triple X syndrome (47,XXX) and 47,XYY syndrome (47,XYY). Prenatal screening for fetal aneuploidies is standard care in many countries, but current biochemical and ultrasound tests have high false negative and false positive rates. The discovery of fetal circulating cell‐free DNA (ccfDNA) in maternal blood offers the potential for genomics‐based non‐invasive prenatal testing (gNIPT) as a more accurate screening method. Two approaches used for gNIPT are massively parallel shotgun sequencing (MPSS) and targeted massively parallel sequencing (TMPS). Objectives To evaluate and compare the diagnostic accuracy of MPSS and TMPS for gNIPT as a first‐tier test in unselected populations of pregnant women undergoing aneuploidy screening or as a second‐tier test in pregnant women considered to be high risk after first‐tier screening for common fetal aneuploidies. The gNIPT results were confirmed by a reference standard such as fetal karyotype or neonatal clinical examination. Search methods We searched 13 databases (including MEDLINE, Embase and Web of Science) from 1 January 2007 to 12 July 2016 without any language, search filter or publication type restrictions. We also screened reference lists of relevant full‐text articles, websites of private prenatal diagnosis companies and conference abstracts. Selection criteria Studies could include pregnant women of any age, ethnicity and gestational age with singleton or multifetal pregnancy. The women must have had a screening test for fetal aneuploidy by MPSS or TMPS and a reference standard such as fetal karyotype or medical records from birth. Data collection and analysis Two review authors independently carried out study selection, data extraction and quality assessment (using the QUADAS‐2 tool). Where possible, hierarchical models or simpler alternatives were used for meta‐analysis. Main results Sixty‐five studies of 86,139 pregnant women (3141 aneuploids and 82,998 euploids) were included. No study was judged to be at low risk of bias across the four domains of the QUADAS‐2 tool but applicability concerns were generally low. Of the 65 studies, 42 enrolled pregnant women at high risk, five recruited an unselected population and 18 recruited cohorts with a mix of prior risk of fetal aneuploidy. Among the 65 studies, 44 evaluated MPSS and 21 evaluated TMPS; of these, five studies also compared gNIPT with a traditional screening test (biochemical, ultrasound or both). Forty‐six out of 65 studies (71%) reported gNIPT assay failure rate, which ranged between 0% and 25% for MPSS, and between 0.8% and 7.5% for TMPS. In the population of unselected pregnant women, MPSS was evaluated by only one study; the study assessed T21, T18 and T13. TMPS was assessed for T21 in four studies involving unselected cohorts; three of the studies also assessed T18 and 13. In pooled analyses (88 T21 cases, 22 T18 cases, eight T13 cases and 20,649 unaffected pregnancies (non T21, T18 and T13)), the clinical sensitivity (95% confidence interval (CI)) of TMPS was 99.2% (78.2% to 100%), 90.9% (70.0% to 97.7%) and 65.1% (9.16% to 97.2%) for T21, T18 and T13, respectively. The corresponding clinical specificity was above 99.9% for T21, T18 and T13. In high‐risk populations, MPSS was assessed for T21, T18, T13 and 45,X in 30, 28, 20 and 12 studies, respectively. In pooled analyses (1048 T21 cases, 332 T18 cases, 128 T13 cases and 15,797 unaffected pregnancies), the clinical sensitivity (95% confidence interval (CI)) of MPSS was 99.7% (98.0% to 100%), 97.8% (92.5% to 99.4%), 95.8% (86.1% to 98.9%) and 91.7% (78.3% to 97.1%) for T21, T18, T13 and 45,X, respectively. The corresponding clinical specificities (95% CI) were 99.9% (99.8% to 100%), 99.9% (99.8% to 100%), 99.8% (99.8% to 99.9%) and 99.6% (98.9% to 99.8%). In this risk group, TMPS was assessed for T21, T18, T13 and 45,X in six, five, two and four studies. In pooled analyses (246 T21 cases, 112 T18 cases, 20 T13 cases and 4282 unaffected pregnancies), the clinical sensitivity (95% CI) of TMPS was 99.2% (96.8% to 99.8%), 98.2% (93.1% to 99.6%), 100% (83.9% to 100%) and 92.4% (84.1% to 96.5%) for T21, T18, T13 and 45,X respectively. The clinical specificities were above 100% for T21, T18 and T13 and 99.8% (98.3% to 100%) for 45,X. Indirect comparisons of MPSS and TMPS for T21, T18 and 45,X showed no statistical difference in clinical sensitivity, clinical specificity or both. Due to limited data, comparative meta‐analysis of MPSS and TMPS was not possible for T13. We were unable to perform meta‐analyses of gNIPT for 47,XXX, 47,XXY and 47,XYY because there were very few or no studies in one or more risk groups. Authors' conclusions These results show that MPSS and TMPS perform similarly in terms of clinical sensitivity and specificity for the detection of fetal T31, T18, T13 and sex chromosome aneuploidy (SCA). However, no study compared the two approaches head‐to‐head in the same cohort of patients. The accuracy of gNIPT as a prenatal screening test has been mainly evaluated as a second‐tier screening test to identify pregnancies at very low risk of fetal aneuploidies (T21, T18 and T13), thus avoiding invasive procedures. Genomics‐based non‐invasive prenatal testing methods appear to be sensitive and highly specific for detection of fetal trisomies 21, 18 and 13 in high‐risk populations. There is paucity of data on the accuracy of gNIPT as a first‐tier aneuploidy screening test in a population of unselected pregnant women. With respect to the replacement of invasive tests, the performance of gNIPT observed in this review is not sufficient to replace current invasive diagnostic tests. We conclude that given the current data on the performance of gNIPT, invasive fetal karyotyping is still the required diagnostic approach to confirm the presence of a chromosomal abnormality prior to making irreversible decisions relative to the pregnancy outcome. However, most of the gNIPT studies were prone to bias, especially in terms of the selection of participants. Plain language summary Accuracy of gNIPT for identifying genetic abnormalities in unborn babies What is the issue? How accurate is the new test (genomics‐based non‐invasive prenatal testing (gNIPT)) for detecting abnormal chromosome number in an unborn baby's genetic material (DNA) found in the mother's blood? We assessed the accuracy for the screening of Down syndrome (trisomy 21), Edward syndrome (trisomy 18), Patau syndrome (trisomy 13), Turner syndrome (45,X), Klinefelter syndrome (47,XXY), Triple X syndrome (47,XXX) and 47,XYY syndrome. There are different methods in use for gNIPT. We assessed MPSS (massively parallel shotgun sequencing) that tests whole DNA and TMPS (targeted massively parallel sequencing) that tests targeted DNA. Background There are 46 chromosomes (23 pairs) in humans. Abnormal numbers of chromosomes can cause genetic disorders for which there are no cures. Having an extra chromosome is called trisomy and an excess (or less) of sexual chromosome is called sex chromosome abnormality (SCA). The most common trisomy is Down syndrome which occurs in about one in 1000 babies. Children with Downs have slow growth, characteristic facial features and mild to moderate intellectual disability, with some requiring specialist education later in life. However, the symptoms vary from mild to severe so that some infants lead relatively normal lives. The other trisomy or SCA conditions have varying degrees of disability but the chance of a baby being affected is much less. Current screening tests for these conditions require confirmation if the baby has the condition or not and for this an invasive test like amniocentesis is used. Amniocentesis is where fetal cells that float in the fluid surrounding the unborn baby are collected by putting a fine needle through the mother’s abdomen and collecting the fluid. Alternatively, tissue can be collected from the placenta (chorionic villus sampling (CVS)). With these invasive tests, pregnant women are exposed to a higher chance of losing their baby even if the baby is unaffected by Down syndrome. So, this invasive test is only offered to women who are thought to have a higher chance of having an affected unborn baby What we did We looked for studies that included women of any age, ethnicity and gestational age who were carrying either a single baby or more than one. We searched for studies (up to July 2016) that assessed the accuracy of the new test. What we found We found 65 studies with a total of 86,139 pregnant women, including 3141 affected pregnancies. Forty‐two studies (65%) enrolled pregnant women with a high chance of having babies with abnormal chromosome number. Forty‐eight (74%) studies included only women with a singleton pregnancy. Forty‐four studies (68%) used MPSS and 21 studies (32%) used TMPS. gNIPT seems to be accurate for screening unborn babies (either singletons or twins), especially for detecting Down syndrome, trisomy 18 and trisomy 13. However, there were some problems with how the studies were conducted which makes us cautious about our findings. This may result in gNIPT appearing to perform better than it really does. Other important information to consider gNIPT method appears to perform well in identifying unborn babies with abnormal number of chromosomes. However, when a gNIPT detects an abnormal chromosome number, then a confirmation using invasive tests (like amniocentesis or CVS) is still needed before pregnancy‐related decisions can be made. It is important that pregnant women are given full information on the possible health problems that might arise for babies affected by an additional chromosome. For example, with Down syndrome though some children have considerable disability, others can lead relatively normal lives. In addition, in this review most studies enrolled pregnant women with increased chance of having babies with abnormal chromosome number, so our findings do not directly apply to general populations of pregnant women.
UR  -  http://dx.doi.org/10.1002/14651858.CD011767.pub2
ER  -  


Record #2 of 9
Provider: John Wiley & Sons, Ltd
Content: text/plain; charset="UTF-8"

TY  -  JOUR
AN  -  CD003911
AU  -  Williams, C
AU  -  Bryant, A
TI  -  Short versus long duration infusions of paclitaxel for any advanced adenocarcinoma
JF  -  Cochrane Database of Systematic Reviews
PY  -  2011
IS  -  5
PB  -  John Wiley & Sons, Ltd
SN  -  1465-1858
KW  -  Adenocarcinoma [*drug therapy, pathology]
KW  -  Antineoplastic Agents, Phytogenic [*administration & dosage, adverse effects]
KW  -  Breast Neoplasms [*drug therapy, pathology]
KW  -  Drug Administration Schedule
KW  -  Female
KW  -  Humans
KW  -  Ovarian Neoplasms [*drug therapy, pathology]
KW  -  Paclitaxel [*administration & dosage, adverse effects]
KW  -  Randomized Controlled Trials as Topic
N1  -  [Gynaecological, Neuro-oncology and Orphan Cancer]
DO  -  10.1002/14651858.CD003911.pub2
AB  -  Abstract - Background Paclitaxel has become a standard drug used in a number of common cancers. At first long infusions were used to reduce the rate of inflow of the drug and as a result reduce the occurrence of hypersensitivity types of allergic reactions. Trials with shorter durations of infusion, and using a cocktail of anti‐allergic drugs to prevent hypersensitivity reactions, some randomised, were begun. These were interpreted as showing that effectiveness of treatment was not lessened by a short infusion time. These studies also appeared to show that some important toxicities were less common with short infusions and that they were more convenient for the patient and the hospital. Objectives To assess the effectiveness and toxicity of short versus long infusions of paclitaxel for any advanced adenocarcinoma. Search methods We searched the Cochrane Gynaecological Cancer Review Group Specialised Register, The Cochrane Central Register of Controlled Trials (CENTRAL) Issue 1, 2009, MEDLINE and EMBASE up to March 2009. We also searched registers of clinical trials, abstracts of scientific meetings, reference lists of included trials and contacted experts in the field, as well as drug companies. Selection criteria The review was restricted to randomised controlled trials (RCTs) of single agent paclitaxel or paclitaxel with other drugs, where the only variable was the duration of paclitaxel infusion. The review only includes patients with advanced adenocarcinoma. Data collection and analysis Two review authors independently abstracted data and assessed risk of bias. Where possible the data were synthesised in meta‐analyses. Main results We identified six trials that met our inclusion criteria. The trials compared 3, 24 and 96 hour infusions and one trial examined different schedules (1 versus 3 day). From the included RCTs we found no evidence of a difference between short and long infusions in terms of overall and progression‐free survival and tumour non‐response. In most cases a greater proportion of adverse events and severe toxicity occurred in the 24 hour infusion group compared to the 3 hour group with many of the analyses being highly statistically significant (RR = 0.32, 95% CI 0.22, 0.47, RR = 0.06, 95% CI 0.02, 0.17, RR = 0.59, 95% CI 0.40, 0.88, RR = 0.52, 95% CI 0.28, 0.97 for severe hypersensitivity, febrile neutropenia, sore mouth and diarrhoea outcomes respectively). Although a meta analysis of three trials found that 3 hour infusions were associated with a statistically significant increase in the risk of neurosensory changes compared with 24 hour infusions (RR = 1.26, 95% CI 1.09 to 1.46). Adverses events were not comprehensively reported for any of the other comparisons. Outcomes were incompletely documented and QoL outcomes were not reported in any of the trials. The strength of the evidence is weak in this review as it is based on meta analyses of very few trials or single trial analyses and all trials were at moderate risk of bias and two were published in abstract form only. Authors' conclusions Ideally, large, multi‐centre supporting trials are needed as outcomes were incompletely reported in included trials in this review. It may be beneficial to design a multi‐arm trial comparing 3, 24 and 96 hour infusions or maybe looking at different schedules. In the absence of such trials, the decision to offer short or long infusions in advanced adenocarcinoma may need to be individualised, although it certainly appears that women have less toxicity, apart from sensory nerve damage, with a shorter infusion. Efficacy appearing similar regardless of infusion duration. Plain language summary Comparing the time taken to give paclitaxel (an anticancer drug) in advanced adenocarcinoma Paclitaxel is derived from Yews (a type of tree), and can be used to treat for several cancers such as lung, womb, ovary and breast. It was initially given by a long infusion (injection) over 24 hours, with premedication to avoid any allergic reactions. It was also thought this method would be more active against tumours. Six randomised trials were included in this review, which found that short (three hour) infusions are more convenient and caused significantly fewer adverse (side) effects (i.e. decreased white blood cell counts, fever, infection or sore mouth). With short‐infusion paclitaxel there is no obvious loss of effectiveness when compared with longer infusions, although further clinical trials are needed to be sure of this.
UR  -  http://dx.doi.org/10.1002/14651858.CD003911.pub2
ER  -  


Record #3 of 9
Provider: John Wiley & Sons, Ltd
Content: text/plain; charset="UTF-8"

TY  -  JOUR
AN  -  CD005291
AU  -  Cornelisse, S
AU  -  Zagers, M
AU  -  Kostova, E
AU  -  Fleischer, K
AU  -  van Wely, M
AU  -  Mastenbroek, S
TI  -  Preimplantation genetic testing for aneuploidies (abnormal number of chromosomes) in in vitro fertilisation
JF  -  Cochrane Database of Systematic Reviews
PY  -  2020
IS  -  9
PB  -  John Wiley & Sons, Ltd
SN  -  1465-1858
KW  -  *Aneuploidy
KW  -  *Fertilization in Vitro
KW  -  *Sperm Injections, Intracytoplasmic
KW  -  Abortion, Spontaneous [epidemiology]
KW  -  Bias
KW  -  Biopsy
KW  -  Birth Rate
KW  -  Blastocyst [pathology]
KW  -  Female
KW  -  Genetic Testing [*methods]
KW  -  Humans
KW  -  Live Birth
KW  -  Maternal Age
KW  -  Polar Bodies [pathology]
KW  -  Pregnancy
KW  -  Preimplantation Diagnosis [*methods]
KW  -  Randomized Controlled Trials as Topic
N1  -  [Gynaecology and Fertility]
DO  -  10.1002/14651858.CD005291.pub3
AB  -  Abstract - Background In in vitro fertilisation (IVF) with or without intracytoplasmic sperm injection (ICSI), selection of the most competent embryo(s) for transfer is based on morphological criteria. However, many women do not achieve a pregnancy even after 'good quality' embryo transfer. One of the presumed causes is that such morphologically normal embryos have an abnormal number of chromosomes (aneuploidies). Preimplantation genetic testing for aneuploidies (PGT‐A), formerly known as preimplantation genetic screening (PGS), was therefore developed as an alternative method to select embryos for transfer in IVF. In PGT‐A, the polar body or one or a few cells of the embryo are obtained by biopsy and tested. Only polar bodies and embryos that show a normal number of chromosomes are transferred. The first generation of PGT‐A, using cleavage‐stage biopsy and fluorescence in situ hybridisation (FISH) for the genetic analysis, was demonstrated to be ineffective in improving live birth rates. Since then, new PGT‐A methodologies have been developed that perform the biopsy procedure at other stages of development and use different methods for genetic analysis. Whether or not PGT‐A improves IVF outcomes and is beneficial to patients has remained controversial. Objectives To evaluate the effectiveness and safety of PGT‐A in women undergoing an IVF treatment. Search methods We searched the Cochrane Gynaecology and Fertility (CGF) Group Trials Register, CENTRAL, MEDLINE, Embase, PsycINFO, CINAHL, and two trials registers in September 2019 and checked the references of appropriate papers. Selection criteria All randomised controlled trials (RCTs) reporting data on clinical outcomes in participants undergoing IVF with PGT‐A versus IVF without PGT‐A were eligible for inclusion. Data collection and analysis Two review authors independently selected studies for inclusion, assessed risk of bias, and extracted study data. The primary outcome was the cumulative live birth rate (cLBR). Secondary outcomes were live birth rate (LBR) after the first embryo transfer, miscarriage rate, ongoing pregnancy rate, clinical pregnancy rate, multiple pregnancy rate, proportion of women reaching an embryo transfer, and mean number of embryos per transfer. Main results We included 13 trials involving 2794 women. The quality of the evidence ranged from low to moderate. The main limitations were imprecision, inconsistency, and risk of publication bias. IVF with PGT‐A versus IVF without PGT‐A with the use of genome‐wide analyses Polar body biopsy One trial used polar body biopsy with array comparative genomic hybridisation (aCGH). It is uncertain whether the addition of PGT‐A by polar body biopsy increases the cLBR compared to IVF without PGT‐A (odds ratio (OR) 1.05, 95% confidence interval (CI) 0.66 to 1.66, 1 RCT, N = 396, low‐quality evidence). The evidence suggests that for the observed cLBR of 24% in the control group, the chance of live birth following the results of one IVF cycle with PGT‐A is between 17% and 34%. It is uncertain whether the LBR after the first embryo transfer improves with PGT‐A by polar body biopsy (OR 1.10, 95% CI 0.68 to 1.79, 1 RCT, N = 396, low‐quality evidence). PGT‐A with polar body biopsy may reduce miscarriage rate (OR 0.45, 95% CI 0.23 to 0.88, 1 RCT, N = 396, low‐quality evidence). No data on ongoing pregnancy rate were available. The effect of PGT‐A by polar body biopsy on improving clinical pregnancy rate is uncertain (OR 0.77, 95% CI 0.50 to 1.16, 1 RCT, N = 396, low‐quality evidence). Blastocyst stage biopsy One trial used blastocyst stage biopsy with next‐generation sequencing. It is uncertain whether IVF with the addition of PGT‐A by blastocyst stage biopsy increases cLBR compared to IVF without PGT‐A, since no data were available. It is uncertain if LBR after the first embryo transfer improves with PGT‐A with blastocyst stage biopsy (OR 0.93, 95% CI 0.69 to 1.27, 1 RCT, N = 661, low‐quality evidence). It is uncertain whether PGT‐A with blastocyst stage biopsy reduces miscarriage rate (OR 0.89, 95% CI 0.52 to 1.54, 1 RCT, N = 661, low‐quality evidence). No data on ongoing pregnancy rate or clinical pregnancy rate were available. IVF with PGT‐A versus IVF without PGT‐A with the use of FISH for the genetic analysis Eleven trials were included in this comparison. It is uncertain whether IVF with addition of PGT‐A increases cLBR (OR 0.59, 95% CI 0.35 to 1.01, 1 RCT, N = 408, low‐quality evidence). The evidence suggests that for the observed average cLBR of 29% in the control group, the chance of live birth following the results of one IVF cycle with PGT‐A is between 12% and 29%. PGT‐A performed with FISH probably reduces live births after the first transfer compared to the control group (OR 0.62, 95% CI 0.43 to 0.91, 10 RCTs, N = 1680, I² = 54%, moderate‐quality evidence). The evidence suggests that for the observed average LBR per first transfer of 31% in the control group, the chance of live birth after the first embryo transfer with PGT‐A is between 16% and 29%. There is probably little or no difference in miscarriage rate between PGT‐A and the control group (OR 1.03, 95%, CI 0.75 to 1.41; 10 RCTs, N = 1680, I² = 16%; moderate‐quality evidence). The addition of PGT‐A may reduce ongoing pregnancy rate (OR 0.68, 95% CI 0.51 to 0.90, 5 RCTs, N = 1121, I² = 60%, low‐quality evidence) and probably reduces clinical pregnancies (OR 0.60, 95% CI 0.45 to 0.81, 5 RCTs, N = 1131; I² = 0%, moderate‐quality evidence). Authors' conclusions There is insufficient good‐quality evidence of a difference in cumulative live birth rate, live birth rate after the first embryo transfer, or miscarriage rate between IVF with and IVF without PGT‐A as currently performed. No data were available on ongoing pregnancy rates. The effect of PGT‐A on clinical pregnancy rate is uncertain. Women need to be aware that it is uncertain whether PGT‐A with the use of genome‐wide analyses is an effective addition to IVF, especially in view of the invasiveness and costs involved in PGT‐A. PGT‐A using FISH for the genetic analysis is probably harmful. The currently available evidence is insufficient to support PGT‐A in routine clinical practice. Plain language summary Preimplantation genetic testing for abnormal chromosome numbers for couples undergoing in vitro fertilisation Review question Does preimplantation genetic testing for abnormal chromosome numbers improve the chances of a pregnancy followed by a live‐born baby? Background In in vitro fertilisation (IVF) with or without intracytoplasmic sperm injection (ICSI), the selection of the best embryo(s) for transfer is mainly based on morphological assessment of the embryos, which includes the number of cells, the regularity of cells, and the presence of cell fragments. Unfortunately, almost two‐thirds of couples do not get pregnant even after transfer of ‘good quality’ embryos. One of the presumed causes is that such embryos have an abnormal number of chromosomes (aneuploidy). Preimplantation genetic testing for aneuploidy (PGT‐A) is a technique used to analyse the number of chromosomes present in IVF embryos. In PGT‐A, a polar body (a waste product of maternal meiosis),or one or a few cells of the embryo are obtained by biopsy and tested. Only polar bodies or embryos with a normal number of chromosomes in each cell, so‐called 'euploid embryos', are transferred into the uterus. The idea is that this will increase the live birth rate per started IVF cycle. Previous studies on PGT‐A that used a genetic analysis technique called fluorescence in situ hybridisation (FISH) found PGT‐A to be ineffective in improving live birth rates. Since then, new methodologies and techniques in PGT‐A have been developed that perform the procedure on polar bodies or other stages of embryo development and use different methods of genetic analysis (array comparative genomic hybridisation (aCGH) or next‐generation sequencing (NGS)). We compared the benefits and risks of IVF with and without PGT‐A, performed with different techniques at different stages: polar body or other stage of embryo development. Study characteristics We included 13 randomised controlled trials (a type of study in which participants are assigned to one of two or more treatment groups using a random method) involving a total of 2794 women. The evidence is current to September 2019. Key results IVF with PGT‐A versus IVF without PGT‐A with the use of genome‐wide analyses Polar body biopsy There was not enough evidence to determine whether there is any difference in the cumulative live birth rate (cLBR) or live birth rate (LBR) after the first embryo transfer with the addition of PGT‐A using polar body biopsy to IVF. There may be a reduction in the miscarriage rate with the addition of PGT‐A. No studies reported on ongoing pregnancy rate. It is also uncertain whether the addition of PGT‐A with polar body biopsy to IVF leads to more clinical pregnancies. Blastocyst stage biopsy No studies reported on cLBR after blastocyst stage biopsy. It is uncertain if the addition of PGT‐A with biopsy in the blastocyst stage improves LBR after the first embryo transfer or reduces the miscarriage rate. No studies reported on ongoing pregnancy rate or clinical pregnancy rate. IVF with PGT‐A versus IVF without PGT‐A with the use of FISH for the genetic analysis The addition of PGT‐A by FISH does not increase cLBR where FISH is used for the genetic analysis. Live birth rate after the first embryo transfer is probably reduced by the addition of PGT‐A. There is probably little or no difference in miscarriage rates between IVF with and without PGT‐A using FISH. PGT‐A using FISH may reduce ongoing pregnancies and probably reduces clinical pregnancies. Quality of the evidence The quality of the evidence ranged from low to moderate. The main limitations of the evidence were the limited number of studies and events, inconsistency in the estimates between studies, and indications that results may be biased because not all eligible studies have been published.
UR  -  http://dx.doi.org/10.1002/14651858.CD005291.pub3
ER  -  


Record #4 of 9
Provider: John Wiley & Sons, Ltd
Content: text/plain; charset="UTF-8"

TY  -  JOUR
AN  -  CD007929
AU  -  Tattersall, A
AU  -  Ryan, N
AU  -  Wiggans, AJ
AU  -  Rogozińska, E
AU  -  Morrison, J
TI  -  Poly(ADP‐ribose) polymerase (PARP) inhibitors for the treatment of ovarian cancer
JF  -  Cochrane Database of Systematic Reviews
PY  -  2022
IS  -  2
PB  -  John Wiley & Sons, Ltd
SN  -  1465-1858
KW  -  *Ovarian Neoplasms [drug therapy, genetics]
KW  -  *Poly(ADP-ribose) Polymerase Inhibitors [adverse effects]
KW  -  Carcinoma, Ovarian Epithelial [drug therapy, surgery]
KW  -  Female
KW  -  Humans
KW  -  Neoplasm Recurrence, Local [drug therapy]
KW  -  Poly(ADP-ribose) Polymerases [therapeutic use]
N1  -  [Gynaecological, Neuro-oncology and Orphan Cancer]
DO  -  10.1002/14651858.CD007929.pub4
AB  -  Abstract - Background Ovarian cancer is the sixth most common cancer in women world‐wide .  Epithelial ovarian cancer (EOC) is the most common; three‐quarters of women present when disease has spread outside the pelvis (stage III or IV). Treatment consists of a combination of  surgery and platinum‐based chemotherapy. Although initial responses to chemotherapy are good, most women with advanced disease will relapse. PARP (poly (ADP‐ribose) polymerase) inhibitors (PARPi), are a type of anticancer treatment that works by preventing cancer cells from repairing DNA damage, especially in those with breast cancer susceptibility gene ( BRCA ) variants. PARPi offer a different mechanism of anticancer treatment from conventional chemotherapy. Objectives To determine the benefits and risks of poly (ADP‐ribose) polymerase) inhibitors (PARPi) for the treatment of epithelial ovarian cancer (EOC). Search methods We identified randomised controlled trials (RCTs) by searching the Cochrane Central Register of Controlled Trials (Central 2020, Issue 10), Cochrane Gynaecological Cancer Group Trial Register, MEDLINE (1990 to October 2020), Embase (1990 to October 2020), ongoing trials on  www.controlled-trials.com/rct ,  www.clinicaltrials.gov ,  www.cancer.gov/clinicaltrials , the National Research Register (NRR), FDA database and pharmaceutical industry biomedical literature. Selection criteria We included trials that randomised women with EOC to PARPi with no treatment, or PARPi versus conventional chemotherapy, or PARPi together with conventional chemotherapy versus conventional chemotherapy alone. Data collection and analysis We used standard Cochrane methodology. Two review authors independently assessed whether studies met the inclusion criteria. We contacted investigators for additional data. Outcomes included overall survival (OS), objective response rate (ORR), quality of life (QoL) and rate of adverse events. Main results We included 15 studies (6109 participants); four (3070 participants) with newly‐diagnosed, advanced EOC and 11 (3039 participants) with recurrent EOC. The studies varied in types of comparisons and evaluated PARPi. Eight studies were judged as at low risk of bias in most of the domains. Quality of life data were generally poorly reported. Below we present six key comparisons.  The majority of participants had  BRCA  mutations, either in their tumour (s BRCA mut) and/or germline (g BRCA mut), or homologous recombination deficiencies (HRD) in their tumours. Newly diagnosed EOC Overall, four studies evaluated the effect of PARPi in newly‐diagnosed, advanced EOC. Two compared PARPi with chemotherapy and chemotherapy alone. OS data were not reported. The combination of PARPi with chemotherapy may have little to no difference in progression‐free survival (PFS) (two studies, 1564 participants; hazard ratio (HR) 0.82, 95% confidence interval (CI 0).49 to 1.38;  very low‐certainty evidence) (no evidence of disease progression at 12 months' 63% with PARPi versus 69% for placebo).   PARPi with chemotherapy likely increases any severe adverse event (SevAE) (grade 3 or higher) slightly (45%) compared with chemotherapy alone (51%) (two studies, 1549 participants, risk ratio (RR) 1.13, 95% CI 1.07 to 1.20;  high‐certainty evidence ). PARPi combined with chemotherapy compared with chemotherapy alone likely results in little to no difference in the QoL (one study; 744 participants, MD 1.56 95% CI ‐0.42 to 3.54 ; moderate‐certainty evidence).   Two studies compared PARPi monotherapy with placebo as maintenance after first‐line chemotherapy in newly diagnosed EOC. PARPi probably results in little to no difference in OS (two studies, 1124 participants; HR 0.81, 95%CI 0.59 to 1.13;  moderate‐certainty evidence ) (alive at 12 months 68% with PARPi versus 62% for placebo). However, PARPi may increase PFS (two studies, 1124 participants; HR 0.42, 95% CI 0.19 to 0.92;  low‐certainty evidence ) (no evidence of disease progression at 12 months' 55% with PARPi versus 24% for placebo). There may be an increase in the risk of experiencing any SevAE (grade 3 or higher) with PARPi (54%) compared with placebo (19%)(two studies, 1118 participants, RR 2.87, 95% CI 1.65 to 4.99;  very low‐certainty evidence ), but the evidence is very uncertain. There is probably a slight reduction in QoL with PARPi, although this may not be clinically significant (one study, 362 participants; MD ‐3.00, 95%CI ‐4.48 to ‐1.52;  moderate‐certainty evidence).  Recurrent, platinum‐sensitive EOC Overall, 10 studies evaluated the effect of PARPi in recurrent platinum‐sensitive EOC. Three studies compared PARPi monotherapy with chemotherapy alone. PARPi may result in little to no difference in OS (two studies, 331 participants; HR 0.95, 95%CI 0.62 to 1.47;  low‐certainty evidence ) (percentage alive at 36 months 18% with PARPi versus 17% for placebo). Evidence is very uncertain about the effect of PARPi on PFS (three studies, 739 participants; HR 0.88, 95%CI 0.56 to 1.38;  very low‐certainty evidence )(no evidence of disease progression at 12 months 26% with PARPi versus 22% for placebo). There may be little to no difference in rates of any SevAE (grade 3 or higher) with PARPi (50%) than chemotherapy alone (47%) (one study, 254 participants; RR 1.06, 95%CI 0.80 to 1.39;  low‐certainty evidence ). Four studies compared PARPi monotherapy as maintenance with placebo. PARPi may result in little to no difference in OS (two studies, 560 participants; HR 0.88, 95%CI 0.65 to 1.20;  moderate‐certainty evidence )(percentage alive at 36 months 21% with PARPi versus 17% for placebo). However, evidence suggests that PARPi as maintenance therapy results in a large PFS (four studies, 1677 participants; HR 0.34, 95% CI 0.28 to 0.42;  high‐certainty evidence )(no evidence of disease progression at 12 months 37% with PARPi versus 5.5% for placebo). PARPi maintenance therapy may result in a large increase in any SevAE (51%) (grade 3 or higher) than placebo (19%)(four studies, 1665 participants, RR 2.62, 95%CI 1.85 to 3.72;  low‐certainty evidence ). PARPi compared with chemotherapy may result in little or no change in QoL (one study, 229 participants, MD 1.20, 95%CI ‐1.75 to 4.16;  low‐certainty evidence). Recurrent, platinum‐resistant EOC Two studies compared PARPi with chemotherapy. The certainty of evidence in both studies was graded as very low. Overall, there was minimal information on the QoL and adverse events. Authors' conclusions PARPi maintenance treatment after chemotherapy may improve PFS in women with newly‐diagnosed and recurrent platinum‐sensitive EOC; there may be little to no effect on OS, although OS data are immature. Overall, this is likely at the expense of an increase in SevAE. It is  disappointing that data on quality of life outcomes  are relatively sparse. More research is needed to determine whether PARPi have a role to play in platinum‐resistant disease. Plain language summary Do PARP inhibitors improve survival in women with ovarian cancer, and what are the side effects? Key messages Compared to an inactive 'dummy' medication (placebo), PARP (poly (ADP‐ribose) polymerase) inhibitors (PARPi) given as daily tablet treatment after chemotherapy (maintenance treatment): ‐ may have little to no effect on the amount of time someone with advanced epithelial ovarian cancer (EOC) will live overall (although this outcome may change as more data become available); ‐ probably delay disease progression in women with newly‐diagnosed EOC; ‐ probably delay disease progression in women with recurrent platinum‐sensitive EOC; ‐ probably cause an increase in the risk of severe side effects. We are very uncertain about whether a delay in disease progression has a beneficial effect on quality of life, as data are inconsistently reported, but the limited data suggest that PARPi may improve symptoms  by delaying disease progression. What is epithelial ovarian cancer? EOC is a cancer that arises from the lining (epithelium) of the ovaries, fallopian tube and the abdominal cavity (peritoneum). Because cells have immediate access to the abdominal cavity, EOC often presents at a late stage. Initial treatment is with a combination of surgery, ideally to remove all visible disease, and chemotherapy. Disease will recur in most people and further treatment is required. Scientists have therefore been looking at new ways to stop cancer cells growing. What are PARP inhibitors? Being able to repair DNA is vital to cell survival. Normal cells have more than one DNA repair pathway. However, cancer cells often have defects in DNA repair pathways. The  BRCA  gene is involved in DNA repair and is commonly damaged (mutated) in people with EOC. Blocking another DNA repair pathway with a PARPi stops cancer cells from repairing DNA, causing cells to die. PARPi therefore differ from conventional chemotherapy, and are likely to work better in  BRCA‐ mutated cells. What did we want to find out?   We wanted to find out if PARPi treatment, given either with chemotherapy or afterwards as a maintenance treatment: ‐  delays death; ‐  delays disease progression; ‐ improves quality of life; ‐ has any unwanted side effects. What did we do?   We searched for randomised control trials (clinical studies where the treatment or care people receive is chosen at random) from 1990 to Oct 2020.  We searched for studies using PARPi in women with newly‐diagnosed EOC and those whose cancer had returned, either more than six months after stopping platinum‐based chemotherapy (platinum‐sensitive relapse) or within six months of platinum‐based chemotherapy (platinum‐resistant relapse). We collected data, summarised results, and rated our confidence in the evidence, based on factors, such as whether women and their doctors knew what treatment they were having, how studies were conducted, and how many women were included in studies. What did we find? We found 15 randomised trials of PARP inhibitors (6109 participants) (four studies including 3070 women with newly‐diagnosed EOC (first‐line treatment) and 11 studies including 3039 women with recurrent cancer). We found 17 ongoing studies.  First‐line treatment PARPi, in addition to chemotherapy, given during  chemotherapy:  — made little to no difference in how long ovarian cancer took to return (progress/recur);  — probably slightly increased serious side effects experience by women during chemotherapy.   However, continuing PARPi after chemotherapy, compared to placebo as a maintenance treatment, often over many months, probably delayed the cancer recurring/progressing.   PARPi maintenance treatment  after  chemotherapy: — probably delayed recurrence of ovarian cancer (no disease progression at 12 months: 55% with PARPi versus 24% for placebo); — probably little to no difference in how long women survived overall, despite delay in recurrence, although more information may change this outcome over time; — may be at the expense of an increase in the risk of severe side effects with PARPi, although evidence for this is very uncertain.   Treatment of platinum‐sensitive recurrent  EOC Compared to conventional chemotherapy treatment, PARPi: — may have little to no difference in terms of overall survival, delay in progression of disease, quality of life and risk of serious side effects.  All of these studies only included patients with  BRCA  mutations, so it is not clear whether these results would be similar in non‐ BRCA  patients.  PARPi as maintenance treatment, after chemotherapy for platinum‐sensitive ovarian cancer: — had a large effect on delaying recurrence of disease (no disease progression at 12 months 37% with PARPi versus 5.5% for placebo); — had little to no difference in the overall survival time after treatment; — may be at the expense of a large increase in the risk of severe side effects. Treatment of platinum‐resistant recurrent EOC PARPi compared with chemotherapy: — we are very uncertain about the outcomes, as the quality of the evidence was very low. What limited our confidence in the evidence? Although half of the studies were at low risk of bias, some studies used methods that risk introducing bias and some studies were small.  Reporting of quality of life data overall was poor or different methods were used, limiting our ability to combine data on these outcomes. How up to date is this review? The evidence in this review is current to October 2020.
UR  -  http://dx.doi.org/10.1002/14651858.CD007929.pub4
ER  -  


Record #5 of 9
Provider: John Wiley & Sons, Ltd
Content: text/plain; charset="UTF-8"

TY  -  JOUR
AN  -  CD009948
AU  -  Yang, ZY
AU  -  Liu, L
AU  -  Mao, C
AU  -  Wu, XY
AU  -  Huang, YF
AU  -  Hu, XF
AU  -  Tang, JL
TI  -  Chemotherapy with cetuximab versus chemotherapy alone for chemotherapy‐naive advanced non‐small cell lung cancer
JF  -  Cochrane Database of Systematic Reviews
PY  -  2014
IS  -  11
PB  -  John Wiley & Sons, Ltd
SN  -  1465-1858
KW  -  Adenocarcinoma [drug therapy, mortality, pathology]
KW  -  Aged
KW  -  Antibodies, Monoclonal, Humanized [*therapeutic use]
KW  -  Antineoplastic Agents [*therapeutic use]
KW  -  Antineoplastic Combined Chemotherapy Protocols [*therapeutic use]
KW  -  Carcinoma, Non‐Small‐Cell Lung [*drug therapy, mortality, pathology]
KW  -  Cetuximab
KW  -  Disease‐Free Survival
KW  -  Female
KW  -  Humans
KW  -  Lung Neoplasms [*drug therapy, mortality, pathology]
KW  -  Male
KW  -  Middle Aged
KW  -  Randomized Controlled Trials as Topic
N1  -  [Lung Cancer]
DO  -  10.1002/14651858.CD009948.pub2
AB  -  Abstract - Background In advanced non‐small cell lung cancer (NSCLC), the effectiveness of standard cytotoxic chemotherapy seems to have reached a 'plateau', and there is a continuous need for new treatments to further improve the prognosis. Cetuximab is a monoclonal antibody targeted at the epidermal growth factor receptor (EGFR) signalling pathway. Basically, it is designed to inhibit the growth and metastasis among other biological processes of cancer. In combination with chemotherapy, it has been evaluated as a first‐line treatment for advanced NSCLC in some randomised controlled trials (RCTs), with inconsistent results. Objectives To evaluate the efficacy and toxicity of chemotherapy plus cetuximab, compared with chemotherapy alone, for advanced non‐small cell lung cancer (NSCLC) previously untreated with chemotherapy or epidermal growth factor receptor (EGFR)‐targeted drugs. Search methods We systematically searched the Cochrane Lung Cancer Review Group's Specialized Register (from inception to 17 December 2013), the Cochrane Central Register of Controlled Trials (CENTRAL) ( The Cochrane Library  2013, Issue 12), MEDLINE (accessed through PubMed, 1966 to 17 December 2013), EMBASE (1980 to 17 December 2013), ClinicalTrials.gov (from inception to 17 December 2013), and the World Health Organization (WHO) International Clinical Trials Registry Platform (from inception to 17 December 2013). We also handsearched the proceedings related to lung cancer from the American Society of Clinical Oncology and European Society of Medical Oncology (2000 to 17 December 2013). We checked the reference lists of all eligible primary studies and review articles for additional potentially eligible studies. Selection criteria Eligible studies were RCTs that compared chemotherapy plus cetuximab with the same chemotherapy alone, in advanced NSCLC, previously untreated with chemotherapy or EGFR‐targeted drugs, and measured at least one of the following: overall survival, progression‐free survival, one‐year survival rate, objective response rate, quality of life, or serious adverse events. Data collection and analysis We used standard methodological procedures expected by The Cochrane Collaboration. We extracted the following data from each study: publication details, participant characteristics, regimens for intervention and control arms, outcome measures and effect size, and information related to the methodological quality of the study. We measured the treatment effects on dichotomous and time‐to‐event outcomes by risk ratio (RR) and hazard ratio (HR), with 95% confidence intervals (CIs), respectively. We conducted meta‐analyses with Review Manager 5 using the random‐effects model. We employed the Mantel‐Haenszel method to combine RRs and the inverse‐variance method to combine HRs. Main results We included four trials, containing 2018 patients. The subjects were mostly white people (female: 26% to 56%), with a median age of 58 to 66 years. About half of them had histologically proven adenocarcinoma. Of the 2018 patients, 83% to 99% had their status measured using the Eastern Cooperative Oncology Group performance status, and had a score of 0 to 1 (which is usually considered as physically "fit"). All four studies provided data on overall survival, progression‐free survival, one‐year survival rate, objective response rate, and serious adverse events, with two studies (1901 patients) investigating the effect of cetuximab on quality of life as well. The risk of bias was low for the data on overall survival and one‐year survival rate, and high for the data on all other outcomes, mainly due to lack of blinding. Compared with chemotherapy alone, chemotherapy plus cetuximab improved overall survival (10.5 months versus 8.9 months; HR 0.87, 95% CI 0.79 to 0.96), one‐year survival rate (45% versus 40%; RR 1.13, 95% CI 1.02 to 1.25), and objective response rate (30% versus 23%; RR 1.31, 95% CI 1.14 to 1.51). The difference in progression‐free survival was at the limit of the statistical significance (4.9 months versus 4.4 months; HR 0.91, 95% CI 0.83 to 1.00). No significant difference in quality of life between the two treatment arms was reported by the two relevant studies. Patients in the cetuximab group experienced more acneiform rash (11.2% versus 0.3%; RR 37.36, 95% CI 10.66 to 130.95), hypomagnesemia (5.3% versus 0.8%; RR 6.57, 95% CI 1.13 to 38.12), infusion reaction (3.9% versus 1.1%; RR 3.50, 95% CI 1.76 to 6.94), diarrhoea (4.8% versus 2.3%; RR 2.10, 95% CI 1.26 to 3.48), hypokalaemia (6.3% versus 3.6%; RR 1.74, 95% CI 1.02 to 2.99), febrile neutropenia (10.6% versus 7.6%; RR 1.40, 95% CI 1.10 to 1.77), and leukopenia (58.1% versus 42.7%; RR 1.36, 95% CI 1.17 to 1.58) than did those in the control group. The difference in other adverse events did not reach statistical significance. According to the reports of original studies, the adverse events were generally manageable. There were no cetuximab‐related deaths. The quality of the evidence is high for overall survival and one‐year survival rate, but low for most secondary outcomes. Authors' conclusions The combination of chemotherapy plus cetuximab is better than chemotherapy alone as the first‐line treatment of advanced NSCLC in improving overall survival, while inducing higher rates of some reportedly manageable adverse events. Plain language summary Cetuximab: a new treatment for advanced non‐small cell lung cancer Lung cancer is the most common cancer in the world. Advanced non‐small cell lung cancer (NSCLC) accounts for about 60% of all lung cancer cases. Since the effectiveness of current standard treatment for advanced NSCLC (i.e. chemotherapy) has reached a ceiling, there is a continuous need for new, more effective treatments to further improve the outcome of patients with the disease. This review of 2018 patients, from four trials, found that adding cetuximab (a newly developed agent) to standard treatment, prolonged the survival time of advanced NSCLC patients by about 1.5 months, and deferred the progression of cancer by about 0.5 month. One year after the treatment, 45% of the patients receiving standard treatment plus cetuximab, and 40% of the patients receiving standard treatment alone were still alive. However, the effects of cetuximab on quality of life of patients were uncertain. Seven types of adverse events, mainly involving skin and blood, occurred much more in the patients receiving cetuximab, while other adverse events seemed to occur equally in both groups. The adverse events were reported as generally manageable. No deaths related to cetuximab were reported. In summary, high quality evidence shows that the use of cetuximab combined with standard treatment leads to better survival than standard treatment alone, in improving survival of patients with advanced NSCLC.
UR  -  http://dx.doi.org/10.1002/14651858.CD009948.pub2
ER  -  


Record #6 of 9
Provider: John Wiley & Sons, Ltd
Content: text/plain; charset="UTF-8"

TY  -  JOUR
AN  -  CD009519
AU  -  Schmidt‐Hansen, M
AU  -  Baldwin, DR
AU  -  Hasler, E
AU  -  Zamora, J
AU  -  Abraira, V
AU  -  Roqué i Figuls, M
TI  -  PET‐CT for assessing mediastinal lymph node involvement in patients with suspected resectable non‐small cell lung cancer
JF  -  Cochrane Database of Systematic Reviews
PY  -  2014
IS  -  11
PB  -  John Wiley & Sons, Ltd
SN  -  1465-1858
KW  -  Carcinoma, Non‐Small‐Cell Lung [*diagnostic imaging, pathology]
KW  -  Cross‐Sectional Studies
KW  -  Humans
KW  -  Lung Neoplasms [*diagnostic imaging, pathology]
KW  -  Lymph Nodes [*diagnostic imaging, pathology]
KW  -  Lymphatic Metastasis
KW  -  Mediastinum [diagnostic imaging]
KW  -  Multimodal Imaging [*methods]
KW  -  Positron‐Emission Tomography [instrumentation, *methods]
KW  -  Prospective Studies
KW  -  Retrospective Studies
KW  -  Tomography, X‐Ray Computed [instrumentation, methods]
N1  -  [Lung Cancer]
DO  -  10.1002/14651858.CD009519.pub2
AB  -  Abstract - Background A major determinant of treatment offered to patients with non‐small cell lung cancer (NSCLC) is their intrathoracic (mediastinal) nodal status. If the disease has not spread to the ipsilateral mediastinal nodes, subcarinal (N2) nodes, or both, and the patient is otherwise considered fit for surgery, resection is often the treatment of choice. Planning the optimal treatment is therefore critically dependent on accurate staging of the disease. PET‐CT (positron emission tomography–computed tomography) is a non‐invasive staging method of the mediastinum, which is increasingly available and used by lung cancer multidisciplinary teams. Although the non‐invasive nature of PET‐CT constitutes one of its major advantages, PET‐CT may be suboptimal in detecting malignancy in normal‐sized lymph nodes and in ruling out malignancy in patients with coexisting inflammatory or infectious diseases. Objectives To determine the diagnostic accuracy of integrated PET‐CT for mediastinal staging of patients with suspected or confirmed NSCLC that is potentially suitable for treatment with curative intent. Search methods We searched the following databases up to 30 April 2013:  The Cochrane Library , MEDLINE via OvidSP (from 1946), Embase via OvidSP (from 1974), PreMEDLINE via OvidSP, OpenGrey, ProQuest Dissertations & Theses, and the trials register  www.clinicaltrials.gov . There were no language or publication status restrictions on the search. We also contacted researchers in the field, checked reference lists, and conducted citation searches (with an end‐date of 9 July 2013) of relevant studies. Selection criteria Prospective or retrospective cross‐sectional studies that assessed the diagnostic accuracy of integrated PET‐CT for diagnosing N2 disease in patients with suspected resectable NSCLC. The studies must have used pathology as the reference standard and reported participants as the unit of analysis. Data collection and analysis Two authors independently extracted data pertaining to the study characteristics and the number of true and false positives and true and false negatives for the index test, and they independently assessed the quality of the included studies using QUADAS‐2. We calculated sensitivity and specificity with 95% confidence intervals (CI) for each study and performed two main analyses based on the criteria for test positivity employed:  Activity > background  or  SUVmax ≥ 2.5  (SUVmax = maximum standardised uptake value), where we fitted a summary receiver operating characteristic (ROC) curve using a hierarchical summary ROC (HSROC) model for each subset of studies. We identified the average operating point on the SROC curve and computed the average sensitivities and specificities. We checked for heterogeneity and examined the robustness of the meta‐analyses through sensitivity analyses. Main results We included 45 studies, and based on the criteria for PET‐CT positivity, we categorised the included studies into three groups:  Activity > background  (18 studies, N = 2823, prevalence of N2 and N3 nodes = 679/2328),  SUVmax ≥ 2.5  (12 studies, N = 1656, prevalence of N2 and N3 nodes = 465/1656), and  Other/mixed  (15 studies, N = 1616, prevalence of N2 to N3 nodes = 400/1616). None of the studies reported (any) adverse events. Under‐reporting generally hampered the quality assessment of the studies, and in 30/45 studies, the applicability of the study populations was of high or unclear concern. The summary sensitivity and specificity estimates for the ' Activity > background  PET‐CT positivity criterion were 77.4% (95% CI 65.3 to 86.1) and 90.1% (95% CI 85.3 to 93.5), respectively, but the accuracy estimates of these studies in ROC space showed a wide prediction region. This indicated high between‐study heterogeneity and a relatively large 95% confidence region around the summary value of sensitivity and specificity, denoting a lack of precision. Sensitivity analyses suggested that the overall estimate of sensitivity was especially susceptible to selection bias; reference standard bias; clear definition of test positivity; and to a lesser extent, index test bias and commercial funding bias, with lower combined estimates of sensitivity observed for all the low 'Risk of bias' studies compared with the full analysis. The summary sensitivity and specificity estimates for the  SUVmax ≥ 2.5  PET‐CT positivity criterion were 81.3% (95% CI 70.2 to 88.9) and 79.4% (95% CI 70 to 86.5), respectively.In this group, the accuracy estimates of these studies in ROC space also showed a very wide prediction region. This indicated very high between‐study heterogeneity, and there was a relatively large 95% confidence region around the summary value of sensitivity and specificity, denoting a clear lack of precision. Sensitivity analyses suggested that both overall accuracy estimates were marginally sensitive to flow and timing bias and commercial funding bias, which both lead to slightly lower estimates of sensitivity and specificity. Heterogeneity analyses showed that the accuracy estimates were significantly influenced by country of study origin, percentage of participants with adenocarcinoma, (¹⁸F)‐2‐fluoro‐deoxy‐D‐glucose (FDG) dose, type of PET‐CT scanner, and study size, but not by study design, consecutive recruitment, attenuation correction, year of publication, or tuberculosis incidence rate per 100,000 population. Authors' conclusions This review has shown that accuracy of PET‐CT is insufficient to allow management based on PET‐CT alone. The findings therefore support National Institute for Health and Care (formally 'clinical') Excellence (NICE) guidance on this topic, where PET‐CT is used to guide clinicians in the next step: either a biopsy or where negative and nodes are small, directly to surgery. The apparent difference between the two main makes of PET‐CT scanner is important and may influence the treatment decision in some circumstances. The differences in PET‐CT accuracy estimates between scanner makes, NSCLC subtypes, FDG dose, and country of study origin, along with the general variability of results, suggest that all large centres should actively monitor their accuracy. This is so that they can make reliable decisions based on their own results and identify the populations in which PET‐CT is of most use or potentially little value. Plain language summary PET‐CT scanning to assess the spread of non‐small cell lung cancer within the chest In the absence of distant metastasis, treatment options for non‐small cell lung cancer depend on how much the disease has spread to the different lymph nodes within the chest, that is, the stage of the disease. If the cancer has not spread beyond the nearest (N1) lymph nodes, surgery is often the treatment of choice. Other treatment options for these patients include treatment with either radiotherapy, chemotherapy, or both. Planning the optimal treatment is therefore critically dependent on accurate staging of the disease. PET‐CT scanning is a non‐invasive method of establishing the spread of NSCLC within the chest and elsewhere in the body, which is increasingly available and used by lung cancer multi‐disciplinary teams. Although the non‐invasive nature of PET‐CT constitutes one of the major advantages of the test, PET‐CT may be suboptimal in detecting malignancy in normal‐sized lymph nodes and in ruling out malignancy in patients with coexisting inflammatory or infectious diseases. We examined the accuracy of PET‐CT scanning in establishing the spread of cancer in patients with suspected or confirmed NSCLC that is potentially suitable for surgical treatment with curative intent. We included 45 studies, and based on the criteria for a positive PET‐CT scan, we performed two main analyses. In the 18 studies (2823 participants) in the  Activity > background  group, PET‐CT was found to accurately identify 77.4% (95% CI 65.3 to 86.1) of the participants with NSCLC spread beyond the N1 nodes and 90.1% (95% CI 85.3 to 93.5) of the participants without spread beyond the N1 nodes. In the 12 studies (1656 participants) in the  SUVmax of ≥ 2.5  group, PET‐CT accurately identified 81.3% (95% CI 70.2 to 88.9) of the participants with spread beyond the N1 nodes and 79.4% (95% CI 70 to 86.5) of the participants without spread beyond the N1 nodes. However, the results varied a lot between the studies in each analysis, and the quality and size of the studies themselves, country of study origin, percentage of participants with adenocarcinoma, FDG dose, and type of PET‐CT scanner influenced the results. We believe that the results of this review show that the accuracy of PET‐CT is insufficient to allow management based on PET‐CT alone.
UR  -  http://dx.doi.org/10.1002/14651858.CD009519.pub2
ER  -  


Record #7 of 9
Provider: John Wiley & Sons, Ltd
Content: text/plain; charset="UTF-8"

TY  -  JOUR
AN  -  CD006847
AU  -  Sim, EHA
AU  -  Yang, IA
AU  -  Wood‐Baker, R
AU  -  Bowman, RV
AU  -  Fong, KM
TI  -  Gefitinib for advanced non‐small cell lung cancer
JF  -  Cochrane Database of Systematic Reviews
PY  -  2018
IS  -  1
PB  -  John Wiley & Sons, Ltd
SN  -  1465-1858
KW  -  Antineoplastic Agents [adverse effects, *therapeutic use]
KW  -  Carcinoma, Non‐Small‐Cell Lung [*drug therapy, ethnology, genetics]
KW  -  Disease‐Free Survival
KW  -  Gefitinib
KW  -  Genes, erbB‐1
KW  -  Humans
KW  -  Lung Neoplasms [*drug therapy, ethnology, genetics]
KW  -  Mutation
KW  -  Quality of Life
KW  -  Quinazolines [adverse effects, *therapeutic use]
KW  -  Randomized Controlled Trials as Topic
KW  -  Treatment Failure
N1  -  [Lung Cancer]
DO  -  10.1002/14651858.CD006847.pub2
AB  -  Abstract - Background The role of gefitinib for the treatment of advanced non‐small cell lung cancer (NSCLC) is evolving. We undertook a systematic review to evaluate the available evidence from all randomised trials. Objectives To determine the effectiveness and safety of gefitinib as first‐line, second‐line or maintenance treatment for advanced NSCLC. Search methods We performed searches in CENTRAL, MEDLINE and Embase from inception to 17 February 2017. We handsearched relevant conference proceedings, clinical trial registries and references lists of retrieved articles. Selection criteria We included trials assessing gefitinib, alone or in combination with other treatment, compared to placebo or other treatments in the first‐ or successive‐line treatment of patients with NSCLC, excluding compassionate use. Data collection and analysis We used the standard Cochrane methodology. Two authors independently assessed the search results to select those with sound methodological quality. We carried out all analyses on an intention‐to‐treat basis. We recorded the following outcome data: overall survival, progression‐free survival, toxicity, tumour response and quality of life. We also collected data for the following subgroups: Asian ethnicity and positive epidermal growth factor receptor (EGFR) mutation. Main results We included 35 eligible randomised controlled trials (RCTs), which examined 12,089 patients. General population Gefitinib did not statistically improve overall survival when compared with placebo or chemotherapy in either first‐ or second‐line settings. Second‐line gefitinib prolonged time to treatment failure (TTF) (hazard ratio (HR) 0.82, 95% confidence interval (CI) 0.75 to 0.90, P < 0.0001) when compared with placebo. Maintenance gefitinib improved progression‐free survival (HR 0.70, 95% CI 0.53 to 0.91, P = 0.007) after first‐line therapy. Studies in patients of Asian ethnicity or that conducted subgroup analyses Second‐line gefitinib prolonged overall survival over placebo (HR 0.66, 95% CI 0.48 to 0.91, P = 0.01). In the first‐line setting, progression‐free survival was improved with gefitinib over chemotherapy alone (HR 0.65, 95% CI 0.43 to 0.98, P = 0.04, moderate quality of evidence). Gefitinib given in combination with a chemotherapy regimen improved progression‐free survival versus either gefitinib alone or chemotherapy alone (HR 0.69, 95% CI 0.49 to 0.96, P = 0.03; HR 0.69, 95% CI 0.62 to 0.77, P < 0.00001, respectively). In the second‐line setting, progression‐free survival was superior in patients given gefitinib over placebo or chemotherapy (HR 0.69, 95% CI 0.52 to 0.91, P = 0.009; HR 0.71, 95% CI 0.57 to 0.88, P = 0.002; moderate quality of evidence, respectively). Combining gefitinib with chemotherapy in the second‐line setting was superior to gefitinib alone (HR 0.65, 95% CI 0.43 to 0.97, P = 0.04). As maintenance therapy, gefitinib improved progression‐free survival when compared with placebo (HR 0.42, 95% CI 0.33 to 0.54, P < 0.00001). Patients with EGFR mutation‐positive tumours Studies in patients with EGFR mutation‐positive tumours showed an improvement in progression‐free survival in favour of gefitinib over first‐line and second‐line chemotherapy (HR 0.47, 95% CI 0.36 to 0.61, P < 0.00001; HR 0.24, 95% CI 0.12 to 0.47, P < 0.0001, respectively). Gefitinib as maintenance therapy following chemotherapy improved overall and progression‐free survival (HR 0.39, 95% CI 0.15 to 0.98, P = 0.05; HR 0.17, 95% CI 0.07 to 0.41, P < 0.0001, respectively) in one phase III study when compared to placebo. Toxicities from gefitinib included skin rash, diarrhoea and liver transaminase derangements. Toxicities from chemotherapy included anaemia, neutropenia and neurotoxicity. In terms of quality of life, gefitinib improved Functional Assessment of Cancer Therapy‐Lung (FACT‐L) (standardised mean difference (SMD) 10.50, 95% CI 9.55 to 11.45, P < 0.000001), lung cancer subscale (SMD 3.63, 95% CI 3.08 to 4.19, P < 0.00001) and Trial Outcome Index (SMD 9.87, 95% CI 1.26 to 18.48, P < 0.00001) scores when compared with chemotherapy. Authors' conclusions This systematic review shows that gefitinib, when compared with standard first‐ or second‐line chemotherapy or maintenance therapy, probably has a beneficial effect on progression‐free survival and quality of life in selected patient populations, particularly those with tumours bearing sensitising EGFR mutations. Patients with EGFR mutations lived longer when given maintenance gefitinib than those given placebo. One study conducted subgroup analysis and showed that gefitinib improved overall survival over placebo in the second‐line setting in patients of Asian ethnicity. All other studies did not detect any benefit on overall survival. The data analysed in this review were very heterogenous. We were limited in the amount of data that could be pooled, largely due to variations in study design. The risk of bias in most studies was moderate, with some studies not adequately addressing potential selection, attrition and reporting bias. This heterogeneity may have an impact on the applicability of the results Combining gefitinib with chemotherapy appears to be superior in improving progression‐free survival to either gefitinib or chemotherapy alone, however further data and phase III studies in these settings are required. Gefitinib has a favourable toxicity profile when compared with current chemotherapy regimens. Although there is no improvement in overall survival, gefitinib compares favourably with cytotoxic chemotherapy in patients with EGFR mutations with a prolongation of progression‐free survival and a lesser side effect profile. Plain language summary A comparison of gefitinib with no therapy or chemotherapy for non‐small cell lung cancer Review question Do patients with non‐small cell lung cancer live longer if they are given gefitinib? Background Non‐small cell lung cancer (the most common type of lung cancer) is a leading cause of cancer death worldwide. People diagnosed with advanced lung cancer may be offered chemotherapy. Some lung cancers have been found to have a gene mutation, which is an alteration in the chromosome sequence inside the cells. This mutation affects the epidermal growth factor receptor (EGFR), which is a switch on the surface of the cell leading to uncontrolled growth and spread. Gefitinib is a drug that targets cells with mutated EGFR, thus stopping their growth. Studies have found that this mutation is more commonly found in people who are non‐smokers, female, of Asian heritage and with adenocarcinoma (a type of lung cancer). Study characteristics We searched for relevant trials up to 17 February 2017. There were a total of 35 studies conducted between 2000 and 2017, evaluating 12,089 participants from multiple countries including North America, Europe and Asia. Key results This review showed that patients with advanced lung cancer do not live longer when treated with gefitinib when compared with no other treatment or chemotherapy. In people whose lung cancer has worsened after initial therapy, gefitinib may prolong the time before the cancer progresses further, but only in a selected group of patients of Asian ethnicity or with EGFR mutations. Combining gefitinib with chemotherapy probably increases the time to cancer progression over either gefitinib or chemotherapy alone. For EGFR‐mutation positive patients who are stable after chemotherapy, ongoing gefitinib has been shown to improve survival when compared to placebo. Severe side effects, such as low red and white blood cell counts and nerve symptoms, occurred more frequently in patients given chemotherapy compared to those given gefitinib. Side effects caused by gefitinib included a skin rash, diarrhoea and liver dysfunction. Quality of life may be improved in favour of gefitinib when compared with chemotherapy. Quality of the evidence When comparing gefitinib as a first‐ and second‐line treatment with chemotherapy, we downgraded the quality of the evidence to moderate for the outcomes overall survival and progression‐free survival because the results were not precise and they may not be applicable to all patients due to the inclusion of a population only over 70 years of age. However, the quality of the evidence when we compared toxicities from gefitinib with chemotherapy was high.
UR  -  http://dx.doi.org/10.1002/14651858.CD006847.pub2
ER  -  


Record #8 of 9
Provider: John Wiley & Sons, Ltd
Content: text/plain; charset="UTF-8"

TY  -  JOUR
AN  -  CD013453
AU  -  Cameron, LB
AU  -  Hitchen, N
AU  -  Chandran, E
AU  -  Morris, T
AU  -  Manser, R
AU  -  Solomon, BJ
AU  -  Jordan, V
TI  -  Targeted therapy for advanced anaplastic lymphoma kinase (ALK)‐rearranged non‐small cell lung cancer
JF  -  Cochrane Database of Systematic Reviews
PY  -  2022
IS  -  1
PB  -  John Wiley & Sons, Ltd
SN  -  1465-1858
KW  -  *Carcinoma, Non-Small-Cell Lung [drug therapy, genetics]
KW  -  *Lung Neoplasms [drug therapy, genetics]
KW  -  Anaplastic Lymphoma Kinase [genetics]
KW  -  Humans
KW  -  Progression-Free Survival
KW  -  Protein Kinase Inhibitors [adverse effects]
N1  -  [Lung Cancer]
DO  -  10.1002/14651858.CD013453.pub2
AB  -  Abstract - Background Targeted therapies directed at specific driver oncogenes have improved outcomes for individuals with advanced non‐small cell lung cancer (NSCLC). Approximately 5% of lung adenocarcinomas, the most common histologic subtype of NSCLC, harbour rearrangements in the anaplastic lymphoma kinase ( ALK ) gene leading to constitutive activity of the ALK kinase. Crizotinib was the first tyrosine kinase inhibitor (TKI) demonstrated to be effective in advanced NSCLC. Next‐generation ALK TKIs have since been developed including ceritinib, alectinib, brigatinib, ensartinib, and lorlatinib, and have been compared with crizotinib or chemotherapy in randomised controlled trials (RCTs). These  ALK ‐targeted therapies are currently used in clinical practice and are endorsed in multiple clinical oncology guidelines. Objectives To evaluate the safety and efficacy of ALK inhibitors given as monotherapy to treat advanced  ALK ‐rearranged NSCLC. Search methods We conducted electronic searches in the Cochrane Lung Cancer Group Specialised Register, Cochrane Central Register of Controlled Trials, MEDLINE, and Embase. We also searched conference proceedings from the American Society for Clinical Oncology (ASCO), European Society of Medical Oncology (ESMO), and International Association for the Study of Lung Cancer (IASLC) World Conference on Lung Cancer, as well as the reference lists of retrieved articles. All searches were conducted from 2007 until 7 January 2021. Selection criteria We included RCTs comparing ALK inhibitors with cytotoxic chemotherapy or another ALK inhibitor in individuals with incurable locally advanced or metastatic pathologically confirmed  ALK ‐rearranged NSCLC. Data collection and analysis Two review authors independently assessed studies for eligibility, extracted study characteristics and outcome data, and assessed risk of bias using the Cochrane risk of bias tool for each included study. We assessed the certainty of evidence using GRADE. Primary outcomes were progression‐free survival (PFS) and adverse events (AE); secondary outcomes were overall survival (OS), OS at one year, overall response rate (ORR) by RECIST (Response Evaluation Criteria in Solid Tumours) criteria, and health‐related quality of life (HRQoL). We performed a meta‐analysis for all outcomes, where appropriate, using the fixed‐effect model. We reported hazard ratios (HR) for PFS, OS, and a composite HRQoL of life outcome (time to deterioration), and risk ratios (RR) for AE, ORR, and one‐year OS. We presented 95% confidence intervals (95% CIs) and used the I² statistic to investigate heterogeneity. We planned comparisons of 'ALK inhibitor versus chemotherapy' and 'next‐generation ALK inhibitor versus crizotinib’ with subgroup analysis by type of ALK inhibitor, line of treatment, and baseline central nervous system involvement. Main results Eleven studies (2874 participants) met our inclusion criteria: six studies compared an ALK inhibitor (crizotinib, ceritinib, and alectinib) to chemotherapy, and five studies compared a next‐generation ALK inhibitor (alectinib, brigatinib, and lorlatinib) to crizotinib. We assessed the evidence for most outcomes as of moderate to high certainty. Most studies were at low risk for selection, attrition, and reporting bias; however, no RCTs were blinded, resulting in a high risk of performance and detection bias for outcomes reliant on subjective measurement. ALK inhibitor versus chemotherapy Treatment with ALK inhibitors resulted in a large increase in PFS compared to chemotherapy (HR 0.45, 95% CI 0.40 to 0.52, 6 RCTs, 1611 participants, high‐certainty evidence). This was found regardless of line of treatment. ALK inhibitors may result in no difference in overall AE rate when compared to chemotherapy (RR 1.01, 95% CI 1.00 to 1.03, 5 RCTs, 1404 participants, low‐certainty evidence). ALK inhibitors slightly improved OS (HR 0.84, 95% CI 0.72 to 0.97, 6 RCTs, 1611 participants, high‐certainty evidence), despite most included studies having a significant number of participants crossing over from chemotherapy to receive an ALK inhibitor after the study period. ALK inhibitors likely increase ORR (RR 2.43, 95% CI 2.16 to 2.75, 6 RCTs, 1611 participants, moderate‐certainty evidence) including in measurable baseline brain metastases (RR 4.88, 95% CI 2.18 to 10.95, 3 RCTs, 108 participants) when compared to chemotherapy. ALK inhibitors result in a large increase in the HRQoL measure, time to deterioration (HR 0.52, 95% CI 0.44 to 0.60, 5 RCTs, 1504 participants, high‐certainty evidence) when compared to chemotherapy. Next‐generation ALK inhibitor versus crizotinib Next‐generation ALK inhibitors resulted in a large increase in PFS (HR 0.39, 95% CI 0.33 to 0.46, 5 RCTs, 1263 participants, high‐certainty evidence), particularly in participants with baseline brain metastases. Next‐generation ALK inhibitors likely result in no difference in overall AE (RR 1.00, 95% CI 0.98 to 1.01, 5 RCTs, 1263 participants, moderate‐certainty evidence) when compared to crizotinib. Next‐generation ALK inhibitors likely increase OS (HR 0.71, 95% CI 0.56 to 0.90, 5 RCTs, 1263 participants, moderate‐certainty evidence) and slightly increase ORR (RR 1.18, 95% CI 1.10 to 1.25, 5 RCTs, 1229 participants, moderate‐certainty evidence) including a response in measurable brain metastases (RR 2.45, 95% CI 1.7 to 3.54, 4 RCTs, 138 participants) when compared to crizotinib. Studies comparing ALK inhibitors were conducted exclusively or partly in the first‐line setting. Authors' conclusions Next‐generation ALK inhibitors including alectinib, brigatinib, and lorlatinib are the preferred first systemic treatment for individuals with advanced  ALK ‐rearranged NSCLC. Further trials are ongoing including investigation of first‐line ensartinib. Next‐generation inhibitors have not been compared to each other, and it is unknown which should be used first and what subsequent treatment sequence is optimal. Plain language summary Targeted treatment of non‐small cell lung cancer with an anaplastic lymphoma kinase ( ALK ) gene mutation Background The most common type of lung cancer is non‐small cell lung cancer (NSCLC). About 5% of NSCLC will be driven by a gene mutation known as anaplastic lymphoma kinase ( ALK ). Targeted treatments for those with advanced (not curable)  ALK‐ mutated NSCLC cancer have been developed and found to be more effective than chemotherapy. The first ALK inhibitor to be developed was crizotinib. Newer  ALK ‐targeted drugs have also been developed and include ceritinib, alectinib, brigatinib, ensartinib, and lorlatinib. In this review we looked at treatments that target  ALK‐ mutated NSCLC to find out how well they work. Objectives  The primary objective of this review was to find out whether people with  ALK‐ mutated NSCLC given treatments targeted towards ALK live longer without recurrence and have fewer side effects than those treated with chemotherapy. We also planned to evaluate whether newer  ALK ‐targeted drugs achieve this better than crizotinib.  Study characteristics We searched the main medical databases and records of conferences up to 7 January 2021. We found 11 studies (2874 participants): six studies compared an  ALK ‐targeted drug to chemotherapy, and five studies compared a newer  ALK ‐targeted drug to crizotinib. The studies were conducted in people with advanced  ALK‐ mutated NSCLC using these drugs as their first or later treatment. A total of five different ALK inhibitors were used across studies: alectinib, brigatinib, ceritinib, crizotinib, and lorlatinib. Results People treated with  ALK ‐targeted drugs lived longer without their cancer growing than those on chemotherapy. These improvements were also seen in people with cancer that had spread to the brain. People receiving  ALK ‐targeted drugs lived longer overall, even when some had received chemotherapy first.  ALK ‐targeted drugs cause a similar number of side effects as chemotherapy.  ALK ‐targeted drugs caused more tumours to reduce in size and resulted in a longer time until worsening of symptoms when compared to chemotherapy.  People treated with newer  ALK ‐targeted drugs lived longer without their cancer growing than those receiving crizotinib, including in people with cancer involving the brain. People treated with newer  ALK ‐targeted drugs as first treatment were likely to live longer overall with a similar number of overall side effects. Newer  ALK ‐targeted drugs caused more tumours to reduce in size when compared to crizotinib. The evidence for most reported measures was of moderate or high certainty. Conclusions The best first treatment for people with incurable  ALK‐ mutated lung cancer is a newer ALK inhibitor such as alectinib, brigatinib, ceritinib, or lorlatinib. More studies are needed to determine which of these options is best and what treatment should be used when the cancer grows after these medicines have been given.
UR  -  http://dx.doi.org/10.1002/14651858.CD013453.pub2
ER  -  


Record #9 of 9
Provider: John Wiley & Sons, Ltd
Content: text/plain; charset="UTF-8"

TY  -  JOUR
AN  -  CD013238
AU  -  Lee, A
AU  -  Arasaratnam, M
AU  -  Chan, DLok Hang
AU  -  Khasraw, M
AU  -  Howell, VM
AU  -  Wheeler, H
TI  -  Anti‐epidermal growth factor receptor therapy for glioblastoma in adults
JF  -  Cochrane Database of Systematic Reviews
PY  -  2020
IS  -  5
PB  -  John Wiley & Sons, Ltd
SN  -  1465-1858
KW  -  Antibodies, Monoclonal [therapeutic use]
KW  -  Antineoplastic Agents [*therapeutic use]
KW  -  Antineoplastic Agents, Immunological [therapeutic use]
KW  -  Brain Neoplasms [*drug therapy, mortality]
KW  -  Cancer Vaccines [therapeutic use]
KW  -  Disease Progression
KW  -  ErbB Receptors [*antagonists & inhibitors]
KW  -  Glioblastoma [*drug therapy, mortality]
KW  -  Humans
KW  -  Lymphopenia [etiology]
KW  -  Middle Aged
KW  -  Neoplasm Recurrence, Local [drug therapy]
KW  -  Neutropenia [etiology]
KW  -  Protein Kinase Inhibitors [*therapeutic use]
KW  -  Protein-Tyrosine Kinases [antagonists & inhibitors]
KW  -  Randomized Controlled Trials as Topic
KW  -  Thrombocytopenia [etiology]
N1  -  [Gynaecological, Neuro-oncology and Orphan Cancer]
DO  -  10.1002/14651858.CD013238.pub2
AB  -  Abstract - Background Glioblastoma is an uncommon but highly aggressive type of brain tumour. Significant gains have been achieved in the molecular understanding and the pathogenesis of glioblastomas, however clinical improvements are difficult to obtain for many reasons. The current standard of care involves maximal safe surgical resection followed by chemoradiation and then adjuvant chemotherapy European Organisation for Research and Treatment of Cancer and the NCIC Clinical Trials Group (EORTC‐NCIC) protocol with a median survival of 14.6 months. Successive phase III international randomised controlled studies have failed to significantly demonstrate survival advantage with newer drugs. Epidermal growth factor receptor (EGFR) is observed to be aberrant in 30% to 60% of glioblastomas. The receptor aberrancy is driven by abnormal gene amplification, receptor mutation, or both, in particular the extracellular vIII domain. EGFR abnormalities are common in solid tumours, and the advent of anti‐EGFR therapies in non‐small cell lung cancer and colorectal adenocarcinomas have greatly improved clinical outcomes. Anti‐EGFR therapies have been investigated amongst glioblastomas, however questions remain about its ongoing role in glioblastoma management. This review aimed to report on the available evidence to date and perform a systematic analysis on the risks and benefits of use of anti‐EGFR therapies in glioblastomas. Objectives To evaluate the efficacy and harms of anti‐EGFR therapies for glioblastoma in adults. Search methods We searched CENTRAL, MEDLINE, Embase, EBM Reviews databases, with supplementary handsearches to identify all available and relevant studies to 20 April 2020. Selection criteria All randomised controlled trials (RCTs) using anti‐EGFR therapies in adults with glioblastoma were eligible for inclusion. Anti‐EGFR therapies included tyrosine kinase inhibitors, monoclonal antibodies, or vaccines. The comparison included investigational product added to standard of care versus standard of care or placebo, or investigational product against standard of care or placebo. Data collection and analysis The authorship team screened the search results and recorded the extracted data for analysis. We used standard Cochrane methodology to performed quantitative meta‐analysis if two or more studies had appropriate and available data. Otherwise, we conducted a qualitative and descriptive analysis. We used the GRADE system to rate the certainty of the evidence. The analysis was performed along the two clinical settings: first‐line (after surgery) and recurrent disease (after failure of first line treatment). Where information was available, we documented overall survival, progression‐free survival, adverse events, and quality of life data from eligible studies. Main results The combined searches initially identified 912 records (after removal of duplicates), and further screening resulted in 19 records for full consideration. We identified nine eligible studies for inclusion in the review. There were three first‐line studies and six recurrent studies. Five studies used tyrosine kinase inhibitors (TKIs); two studies used monoclonal antibodies; and two studies used targeted vaccines. More recent studies presented greater detail in the conduct of their studies and thus had a lower risk of bias. We observed no evidence benefit in overall survival with the use of anti‐EGFR therapy in the first‐line or recurrent setting (hazard ratio (HR) 0.89, 95% confidence interval (CI) 0.76 to 1.04; 3 RCTs, 1000 participants, moderate‐certainty evidence; and HR 0.79, 95% CI 0.51 to 1.21, 4 RCTs, 489 participants, low‐certainty evidence, respectively). All the interventions were generally well tolerated with low‐certainty evidence for lymphopenia (odds ratio (OR) 0.97, 95% CI 0.19 to 4.81; 4 RCTs, 1146 participants), neutropenia (OR 1.29, 95% CI 0.82 to 2.03; 4 RCTs, 1146 participants), and thrombocytopenia (OR 3.69, 95% CI 0.51 to 26.51; 4 RCTs, 1146 participants). A notable toxicity relates to ABT‐414, where significant ocular issues were detected. The addition of anti‐EGFR therapy showed no evidence of an increase in progression‐free survival (PFS) in the first‐line setting (HR 0.94, 95% CI 0.81 to 1.10; 2 RCTs, 894 participants, low‐certainty evidence). In the recurrent setting, there was an increase in PFS with the use of anti‐EGFR therapy (HR 0.75, 95% CI 0.58 to 0.96, 3 RCTs, 275 participants, low‐certainty evidence). The available quality of life assessment data showed that anti‐EGFR therapies were neither detrimental or beneficial when compared to standard care (not estimable). Authors' conclusions In summary, there is no evidence of a demonstrable overall survival benefit with the addition of anti‐EGFR therapy in first‐line and recurrent glioblastomas. Newer drugs that are specially designed for glioblastoma targets may raise the possibility of success in this population, but data are lacking at present. Future studies should be more selective in pursuing people displaying specific EGFR targets. Plain language summary Drugs that target abnormal growth protein in high‐grade, aggressive brain tumours Background Glioblastomas are highly aggressive brain tumours. They often appear quickly with devastating effects depending on the part of the brain they are located. They often affect previously well and high functioning individuals without any ‘warning signs’. There are no known risk factors. The impact on people with glioblastomas, their family, friends, and society is highly problematic. Standard therapy involves resection of the tumour, then combined chemotherapy and radiation therapy followed by an additional six months of chemotherapy. This strategy aims only to control and contain the disease and delay its return because at present there is no cure. Researchers have investigated and found multiple gene changes in glioblastoma tissue samples, leading to clinical trials testing new drug therapies. The protein epidermal growth factor receptor (EGFR), which normally controls cell growth, is abnormal in glioblastomas in about 30% to 60% of cases. This abnormality can lead to unrestrained cell growth, replication, and an increase in the cancer's aggressive potential. It is currently recognised that people with glioblastomas with an abnormal EGFR may have shorter survivals. Some clinical trials with drugs targeting this protein have been conducted. This review aimed to collect all available evidence and investigate the risks and benefits for this type of therapy in glioblastomas, and in particular whether anti‐EGFR drugs can improve survival whilst remaining a tolerable therapy without side effects. Methods We searched medical databases for randomised controlled trials (a type of study in which participants are assigned to one of two or more treatment groups using a random method) that used anti‐EGFR therapies in people with glioblastoma up to April 2020. Key results Overall, no benefits were seen in improving overall survival with the use of anti‐EGFR therapy in newly diagnosed people with glioblastoma or in the recurrent setting. The use of anti‐EGFR therapies was not associated with increased side effects such as low white cells or platelet counts. There were some expected side effects including skin rashes and diarrhoea, but these were not severe and did not seem to impact participant quality of life. Anti‐EGFR therapy did not delay disease worsening in newly diagnosed people with glioblastomas but there was an improvement seen amongst those with recurrent disease. Conclusions At present, there is insufficient evidence to support the use of anti‐EGFR therapy in newly diagnosed or recurrent glioblastoma. Whilst the therapy is in general expected as with other anti‐EGFR therapies, significant eye side effects can arise with ABT‐414. Overall, anti‐EGFR therapies did not appear to affect quality of life. The future use of anti‐EGFR therapy in the management of glioblastoma requires more investigation. Future research should be promoted and tailored towards people with glioblastoma with known abnormal EGFR receptors.
UR  -  http://dx.doi.org/10.1002/14651858.CD013238.pub2
ER  -  
