# Supplementary material for: Prognosis of recurrence after complete resection in early-stage lung adenocarcinoma based on molecular alterations: a systematic review and meta-analysis
Source: Sci Rep. 2023 Oct 31;13:18710. doi: 10.1038/s41598-023-42851-2 (PMC10618289; doi:10.1038/s41598-023-42851-2)
Supplement: Supplementary file 1 — Supplementary Information 1. [file 41598_2023_42851_MOESM1_ESM.zip › Additional Files/pubmed-lung adenocarcinoma OR LUAD AND recurrence OR relapse AND mutation OR genomic characteristics.nbib]

PMID- 22975805
OWN - NLM
STAT- MEDLINE
DCOM- 20130411
LR  - 20220409
IS  - 1549-5469 (Electronic)
IS  - 1088-9051 (Print)
IS  - 1088-9051 (Linking)
VI  - 22
IP  - 11
DP  - 2012 Nov
TI  - The transcriptional landscape and mutational profile of lung adenocarcinoma.
PG  - 2109-19
LID - 10.1101/gr.145144.112 [doi]
AB  - All cancers harbor molecular alterations in their genomes. The transcriptional 
      consequences of these somatic mutations have not yet been comprehensively 
      explored in lung cancer. Here we present the first large scale RNA sequencing 
      study of lung adenocarcinoma, demonstrating its power to identify somatic point 
      mutations as well as transcriptional variants such as gene fusions, alternative 
      splicing events, and expression outliers. Our results reveal the genetic basis of 
      200 lung adenocarcinomas in Koreans including deep characterization of 87 
      surgical specimens by transcriptome sequencing. We identified driver somatic 
      mutations in cancer genes including EGFR, KRAS, NRAS, BRAF, PIK3CA, MET, and 
      CTNNB1. Candidates for novel driver mutations were also identified in genes newly 
      implicated in lung adenocarcinoma such as LMTK2, ARID1A, NOTCH2, and SMARCA4. We 
      found 45 fusion genes, eight of which were chimeric tyrosine kinases involving 
      ALK, RET, ROS1, FGFR2, AXL, and PDGFRA. Among 17 recurrent alternative splicing 
      events, we identified exon 14 skipping in the proto-oncogene MET as highly likely 
      to be a cancer driver. The number of somatic mutations and expression outliers 
      varied markedly between individual cancers and was strongly correlated with 
      smoking history of patients. We identified genomic blocks within which gene 
      expression levels were consistently increased or decreased that could be 
      explained by copy number alterations in samples. We also found an association 
      between lymph node metastasis and somatic mutations in TP53. These findings 
      broaden our understanding of lung adenocarcinoma and may also lead to new 
      diagnostic and therapeutic approaches.
FAU - Seo, Jeong-Sun
AU  - Seo JS
AD  - Genomic Medicine Institute (GMI), Medical Research Center, Seoul National 
      University, Seoul 110-799, Korea. jeongsun@snu.ac.kr
FAU - Ju, Young Seok
AU  - Ju YS
FAU - Lee, Won-Chul
AU  - Lee WC
FAU - Shin, Jong-Yeon
AU  - Shin JY
FAU - Lee, June Koo
AU  - Lee JK
FAU - Bleazard, Thomas
AU  - Bleazard T
FAU - Lee, Junho
AU  - Lee J
FAU - Jung, Yoo Jin
AU  - Jung YJ
FAU - Kim, Jung-Oh
AU  - Kim JO
FAU - Shin, Jung-Young
AU  - Shin JY
FAU - Yu, Saet-Byeol
AU  - Yu SB
FAU - Kim, Jihye
AU  - Kim J
FAU - Lee, Eung-Ryoung
AU  - Lee ER
FAU - Kang, Chang-Hyun
AU  - Kang CH
FAU - Park, In-Kyu
AU  - Park IK
FAU - Rhee, Hwanseok
AU  - Rhee H
FAU - Lee, Se-Hoon
AU  - Lee SH
FAU - Kim, Jong-Il
AU  - Kim JI
FAU - Kang, Jin-Hyoung
AU  - Kang JH
FAU - Kim, Young Tae
AU  - Kim YT
LA  - eng
PT  - Journal Article
PT  - Research Support, Non-U.S. Gov't
DEP - 20120913
TA  - Genome Res
JT  - Genome research
JID - 9518021
SB  - IM
MH  - Adenocarcinoma/*genetics
MH  - Exons
MH  - Female
MH  - Gene Expression Regulation, Neoplastic
MH  - Genes, Neoplasm
MH  - Genetic Association Studies
MH  - Humans
MH  - Lung Neoplasms/*genetics
MH  - Lymphatic Metastasis/genetics
MH  - Male
MH  - *Mutation
MH  - Polymorphism, Single Nucleotide
MH  - Proto-Oncogene Mas
MH  - Republic of Korea
MH  - Smoking/adverse effects
MH  - *Transcriptome
PMC - PMC3483540
EDAT- 2012/09/15 06:00
MHDA- 2013/04/12 06:00
CRDT- 2012/09/15 06:00
PHST- 2012/09/15 06:00 [entrez]
PHST- 2012/09/15 06:00 [pubmed]
PHST- 2013/04/12 06:00 [medline]
AID - gr.145144.112 [pii]
AID - 10.1101/gr.145144.112 [doi]
PST - ppublish
SO  - Genome Res. 2012 Nov;22(11):2109-19. doi: 10.1101/gr.145144.112. Epub 2012 Sep 
      13.

PMID- 32201203
OWN - NLM
STAT- MEDLINE
DCOM- 20201210
LR  - 20210323
IS  - 1872-7980 (Electronic)
IS  - 0304-3835 (Linking)
VI  - 479
DP  - 2020 Jun 1
TI  - Clinical significance and inflammatory landscapes of a novel 
      recurrence-associated immune signature in early-stage lung adenocarcinoma.
PG  - 31-41
LID - S0304-3835(20)30135-X [pii]
LID - 10.1016/j.canlet.2020.03.016 [doi]
AB  - The prevalence of early-stage lung adenocarcinoma (LUAD) has increased alongside 
      increased implementation of lung cancer screenings. Robust discrimination 
      criteria are urgently needed to identify those patients who might benefit from 
      additional systemic therapy. Here, to develop a reliable, individualized immune 
      gene-set-based signature to predict recurrence in early-stage LUAD, a novel 
      recurrence-associated immune signature was identified using a least absolute 
      shrinkage and selection operator model, and a stepwise Cox proportional hazards 
      regression model with a training set comprised of 338 early-stage LUAD samples 
      form TCGA, which was subsequently validated in 226 cases from GSE31210 and an 
      independent set of 68 frozen tumor samples with qRT-PCR data. This new 
      classification system remained strongly predictive of prognoses across clinical 
      subgroups and mutation status. Further analysis revealed that samples from 
      high-risk cases were characterized by active interferon signal transduction, 
      distinctive immune cell proportions and immune checkpoint profiles. Moreover, the 
      signature was identified as an independent prognostic factor. In conclusion, the 
      signature is highly predictive of recurrence in patients with early-stage LUAD, 
      which may serve as a powerful prognostic tool to further optimize immunotherapies 
      for cancer.
CI  - Copyright © 2020 Elsevier B.V. All rights reserved.
FAU - Zhang, Chaoqi
AU  - Zhang C
AD  - Department of Thoracic Surgery, National Cancer Center, National Clinical 
      Research Center for Cancer, Cancer Hospital, Chinese Academy of Medical Sciences 
      and Peking Union Medical College, Beijing, 100021, China.
FAU - Zhang, Zhen
AU  - Zhang Z
AD  - Biotherapy Center, The First Affiliated Hospital of Zhengzhou University, 
      Zhengzhou, Henan, 450052, China.
FAU - Zhang, Guochao
AU  - Zhang G
AD  - Department of Thoracic Surgery, National Cancer Center, National Clinical 
      Research Center for Cancer, Cancer Hospital, Chinese Academy of Medical Sciences 
      and Peking Union Medical College, Beijing, 100021, China.
FAU - Zhang, Zhihui
AU  - Zhang Z
AD  - Department of Thoracic Surgery, National Cancer Center, National Clinical 
      Research Center for Cancer, Cancer Hospital, Chinese Academy of Medical Sciences 
      and Peking Union Medical College, Beijing, 100021, China.
FAU - Luo, Yuejun
AU  - Luo Y
AD  - Department of Thoracic Surgery, National Cancer Center, National Clinical 
      Research Center for Cancer, Cancer Hospital, Chinese Academy of Medical Sciences 
      and Peking Union Medical College, Beijing, 100021, China.
FAU - Wang, Feng
AU  - Wang F
AD  - Department of Thoracic Surgery, National Cancer Center, National Clinical 
      Research Center for Cancer, Cancer Hospital, Chinese Academy of Medical Sciences 
      and Peking Union Medical College, Beijing, 100021, China.
FAU - Wang, Sihui
AU  - Wang S
AD  - Department of Thoracic Surgery, National Cancer Center, National Clinical 
      Research Center for Cancer, Cancer Hospital, Chinese Academy of Medical Sciences 
      and Peking Union Medical College, Beijing, 100021, China.
FAU - Che, Yun
AU  - Che Y
AD  - Department of Thoracic Surgery, National Cancer Center, National Clinical 
      Research Center for Cancer, Cancer Hospital, Chinese Academy of Medical Sciences 
      and Peking Union Medical College, Beijing, 100021, China.
FAU - Zeng, Qingpeng
AU  - Zeng Q
AD  - Department of Thoracic Surgery, National Cancer Center, National Clinical 
      Research Center for Cancer, Cancer Hospital, Chinese Academy of Medical Sciences 
      and Peking Union Medical College, Beijing, 100021, China.
FAU - Sun, Nan
AU  - Sun N
AD  - Department of Thoracic Surgery, National Cancer Center, National Clinical 
      Research Center for Cancer, Cancer Hospital, Chinese Academy of Medical Sciences 
      and Peking Union Medical College, Beijing, 100021, China. Electronic address: 
      sunnan@vip.126.com.
FAU - He, Jie
AU  - He J
AD  - Department of Thoracic Surgery, National Cancer Center, National Clinical 
      Research Center for Cancer, Cancer Hospital, Chinese Academy of Medical Sciences 
      and Peking Union Medical College, Beijing, 100021, China. Electronic address: 
      prof.jiehe@gmail.com.
LA  - eng
PT  - Journal Article
PT  - Research Support, Non-U.S. Gov't
DEP - 20200319
PL  - Ireland
TA  - Cancer Lett
JT  - Cancer letters
JID - 7600053
RN  - 0 (Biomarkers, Tumor)
SB  - IM
CIN - Cancer Lett. 2020 Dec 1;494:5-6. PMID: 32763273
CIN - Cancer Lett. 2020 Dec 1;494:17. PMID: 32781014
MH  - Adenocarcinoma of Lung/genetics/immunology/*pathology
MH  - Aged
MH  - Biomarkers, Tumor/*genetics/immunology
MH  - Databases, Genetic
MH  - Female
MH  - Gene Expression Regulation, Neoplastic
MH  - *Gene Regulatory Networks
MH  - Humans
MH  - Lung Neoplasms/genetics/immunology/*pathology
MH  - Male
MH  - Middle Aged
MH  - Neoplasm Staging
MH  - Precision Medicine
MH  - Proportional Hazards Models
OTO - NOTNLM
OT  - *EGFR mutation
OT  - *Early-stage lung adenocarcinoma
OT  - *Immune checkpoints
OT  - *Immune signature
OT  - *Recurrence
COIS- Declaration of competing interest The authors declare no conflict of interest.
EDAT- 2020/03/24 06:00
MHDA- 2020/12/15 06:00
CRDT- 2020/03/24 06:00
PHST- 2020/01/06 00:00 [received]
PHST- 2020/03/16 00:00 [revised]
PHST- 2020/03/17 00:00 [accepted]
PHST- 2020/03/24 06:00 [pubmed]
PHST- 2020/12/15 06:00 [medline]
PHST- 2020/03/24 06:00 [entrez]
AID - S0304-3835(20)30135-X [pii]
AID - 10.1016/j.canlet.2020.03.016 [doi]
PST - ppublish
SO  - Cancer Lett. 2020 Jun 1;479:31-41. doi: 10.1016/j.canlet.2020.03.016. Epub 2020 
      Mar 19.

PMID- 22960745
OWN - NLM
STAT- MEDLINE
DCOM- 20121112
LR  - 20220410
IS  - 1476-4687 (Electronic)
IS  - 0028-0836 (Print)
IS  - 0028-0836 (Linking)
VI  - 489
IP  - 7417
DP  - 2012 Sep 27
TI  - Comprehensive genomic characterization of squamous cell lung cancers.
PG  - 519-25
LID - 10.1038/nature11404 [doi]
AB  - Lung squamous cell carcinoma is a common type of lung cancer, causing 
      approximately 400,000 deaths per year worldwide. Genomic alterations in squamous 
      cell lung cancers have not been comprehensively characterized, and no molecularly 
      targeted agents have been specifically developed for its treatment. As part of 
      The Cancer Genome Atlas, here we profile 178 lung squamous cell carcinomas to 
      provide a comprehensive landscape of genomic and epigenomic alterations. We show 
      that the tumour type is characterized by complex genomic alterations, with a mean 
      of 360 exonic mutations, 165 genomic rearrangements, and 323 segments of copy 
      number alteration per tumour. We find statistically recurrent mutations in 11 
      genes, including mutation of TP53 in nearly all specimens. Previously unreported 
      loss-of-function mutations are seen in the HLA-A class I major histocompatibility 
      gene. Significantly altered pathways included NFE2L2 and KEAP1 in 34%, squamous 
      differentiation genes in 44%, phosphatidylinositol-3-OH kinase pathway genes in 
      47%, and CDKN2A and RB1 in 72% of tumours. We identified a potential therapeutic 
      target in most tumours, offering new avenues of investigation for the treatment 
      of squamous cell lung cancers.
CN  - Cancer Genome Atlas Research Network
AD  - Eli and Edythe L. Broad Institute of Massachusetts Institute of Technology and 
      Harvard University, Cambridge, Massachusetts 02142, USA.
LA  - eng
GR  - P30 CA016672/CA/NCI NIH HHS/United States
GR  - U24 CA143882/CA/NCI NIH HHS/United States
GR  - K08 CA137153/CA/NCI NIH HHS/United States
GR  - U24 CA126551/CA/NCI NIH HHS/United States
GR  - P30 CA016086/CA/NCI NIH HHS/United States
GR  - U54 HG003273/HG/NHGRI NIH HHS/United States
GR  - T32 CA009172/CA/NCI NIH HHS/United States
GR  - U24 CA144025/CA/NCI NIH HHS/United States
GR  - U24 CA143843/CA/NCI NIH HHS/United States
GR  - U24 CA126543/CA/NCI NIH HHS/United States
GR  - U54 HG003079/HG/NHGRI NIH HHS/United States
GR  - U24 CA143883/CA/NCI NIH HHS/United States
GR  - U24 CA143867/CA/NCI NIH HHS/United States
GR  - U24 CA126546/CA/NCI NIH HHS/United States
GR  - U54 HG003067/HG/NHGRI NIH HHS/United States
GR  - U24 CA143835/CA/NCI NIH HHS/United States
GR  - R01 CA094143/CA/NCI NIH HHS/United States
GR  - U24 CA143866/CA/NCI NIH HHS/United States
GR  - U24 CA143845/CA/NCI NIH HHS/United States
GR  - U24 CA143799/CA/NCI NIH HHS/United States
GR  - U24 CA126554/CA/NCI NIH HHS/United States
GR  - U24 CA143840/CA/NCI NIH HHS/United States
GR  - U24 CA126561/CA/NCI NIH HHS/United States
GR  - U24 CA143858/CA/NCI NIH HHS/United States
GR  - R01 HG006272/HG/NHGRI NIH HHS/United States
GR  - U24 CA143848/CA/NCI NIH HHS/United States
GR  - R00 CA149182/CA/NCI NIH HHS/United States
GR  - R01 CA149569/CA/NCI NIH HHS/United States
GR  - U24 CA126563/CA/NCI NIH HHS/United States
GR  - U24 CA126544/CA/NCI NIH HHS/United States
PT  - Journal Article
PT  - Research Support, N.I.H., Extramural
DEP - 20120909
TA  - Nature
JT  - Nature
JID - 0410462
RN  - EC 2.7.1.- (Phosphatidylinositol 3-Kinases)
SB  - IM
EIN - Nature. 2012 Nov 8;491(7423):288. Rogers, Kristen [corrected to Rodgers, Kristen]
MH  - Adenocarcinoma/drug therapy/genetics/metabolism
MH  - Adenocarcinoma of Lung
MH  - Carcinoma, Squamous Cell/drug therapy/*genetics/metabolism
MH  - DNA Mutational Analysis
MH  - Gene Deletion
MH  - Gene Expression Profiling
MH  - Gene Expression Regulation, Neoplastic
MH  - Genes, p16
MH  - Genes, p53/genetics
MH  - Genome, Human/*genetics
MH  - Genomics
MH  - Humans
MH  - Lung Neoplasms/drug therapy/*genetics/metabolism
MH  - Molecular Targeted Therapy
MH  - Mutation/*genetics
MH  - Mutation Rate
MH  - Phosphatidylinositol 3-Kinases/metabolism
MH  - Signal Transduction/genetics
PMC - PMC3466113
MID - NIHMS392594
FIR - Hammerman, Peter S
IR  - Hammerman PS
FIR - Lawrence, Michael S
IR  - Lawrence MS
FIR - Voet, Douglas
IR  - Voet D
FIR - Jing, Rui
IR  - Jing R
FIR - Cibulskis, Kristian
IR  - Cibulskis K
FIR - Sivachenko, Andrey
IR  - Sivachenko A
FIR - Stojanov, Petar
IR  - Stojanov P
FIR - McKenna, Aaron
IR  - McKenna A
FIR - Lander, Eric S
IR  - Lander ES
FIR - Gabriel, Stacey
IR  - Gabriel S
FIR - Getz, Gad
IR  - Getz G
FIR - Sougnez, Carrie
IR  - Sougnez C
FIR - Imielinski, Marcin
IR  - Imielinski M
FIR - Helman, Elena
IR  - Helman E
FIR - Hernandez, Bryan
IR  - Hernandez B
FIR - Pho, Nam H
IR  - Pho NH
FIR - Meyerson, Matthew
IR  - Meyerson M
FIR - Chu, Andy
IR  - Chu A
FIR - Chun, Hye-Jung E
IR  - Chun HJ
FIR - Mungall, Andrew J
IR  - Mungall AJ
FIR - Pleasance, Erin
IR  - Pleasance E
FIR - Robertson, A Gordon
IR  - Robertson A
FIR - Sipahimalani, Payal
IR  - Sipahimalani P
FIR - Stoll, Dominik
IR  - Stoll D
FIR - Balasundaram, Miruna
IR  - Balasundaram M
FIR - Birol, Inanc
IR  - Birol I
FIR - Butterfield, Yaron S N
IR  - Butterfield YS
FIR - Chuah, Eric
IR  - Chuah E
FIR - Coope, Robin J N
IR  - Coope RJ
FIR - Corbett, Richard
IR  - Corbett R
FIR - Dhalla, Noreen
IR  - Dhalla N
FIR - Guin, Ranabir
IR  - Guin R
FIR - He, An
IR  - He A
FIR - Hirst, Carrie
IR  - Hirst C
FIR - Hirst, Martin
IR  - Hirst M
FIR - Holt, Robert A
IR  - Holt RA
FIR - Lee, Darlene
IR  - Lee D
FIR - Li, Haiyan I
IR  - Li HI
FIR - Mayo, Michael
IR  - Mayo M
FIR - Moore, Richard A
IR  - Moore RA
FIR - Mungall, Karen
IR  - Mungall K
FIR - Nip, Ka Ming
IR  - Nip KM
FIR - Olshen, Adam
IR  - Olshen A
FIR - Schein, Jacqueline E
IR  - Schein JE
FIR - Slobodan, Jared R
IR  - Slobodan JR
FIR - Tam, Angela
IR  - Tam A
FIR - Thiessen, Nina
IR  - Thiessen N
FIR - Varhol, Richard
IR  - Varhol R
FIR - Zeng, Thomas
IR  - Zeng T
FIR - Zhao, Yongjun
IR  - Zhao Y
FIR - Jones, Steven J M
IR  - Jones SJ
FIR - Marra, Marco A
IR  - Marra MA
FIR - Saksena, Gordon
IR  - Saksena G
FIR - Cherniack, Andrew D
IR  - Cherniack AD
FIR - Schumacher, Stephen E
IR  - Schumacher SE
FIR - Tabak, Barbara
IR  - Tabak B
FIR - Carter, Scott L
IR  - Carter SL
FIR - Pho, Nam H
IR  - Pho NH
FIR - Nguyen, Huy
IR  - Nguyen H
FIR - Onofrio, Robert C
IR  - Onofrio RC
FIR - Crenshaw, Andrew
IR  - Crenshaw A
FIR - Ardlie, Kristin
IR  - Ardlie K
FIR - Beroukhim, Rameen
IR  - Beroukhim R
FIR - Winckler, Wendy
IR  - Winckler W
FIR - Hammerman, Peter S
IR  - Hammerman PS
FIR - Getz, Gad
IR  - Getz G
FIR - Meyerson, Matthew
IR  - Meyerson M
FIR - Protopopov, Alexei
IR  - Protopopov A
FIR - Zhang, Jianhua
IR  - Zhang J
FIR - Hadjipanayis, Angela
IR  - Hadjipanayis A
FIR - Lee, Semin
IR  - Lee S
FIR - Xi, Ruibin
IR  - Xi R
FIR - Yang, Lixing
IR  - Yang L
FIR - Ren, Xiaojia
IR  - Ren X
FIR - Zhang, Hailei
IR  - Zhang H
FIR - Shukla, Sachet
IR  - Shukla S
FIR - Chen, Peng-Chieh
IR  - Chen PC
FIR - Haseley, Psalm
IR  - Haseley P
FIR - Lee, Eunjung
IR  - Lee E
FIR - Chin, Lynda
IR  - Chin L
FIR - Park, Peter J
IR  - Park PJ
FIR - Kucherlapati, Raju
IR  - Kucherlapati R
FIR - Socci, Nicholas D
IR  - Socci ND
FIR - Liang, Yupu
IR  - Liang Y
FIR - Schultz, Nikolaus
IR  - Schultz N
FIR - Borsu, Laetitia
IR  - Borsu L
FIR - Lash, Alex E
IR  - Lash AE
FIR - Viale, Agnes
IR  - Viale A
FIR - Sander, Chris
IR  - Sander C
FIR - Ladanyi, Marc
IR  - Ladanyi M
FIR - Auman, Todd
IR  - Auman T
FIR - Hoadley, Katherine A
IR  - Hoadley KA
FIR - Wilkerson, Matthew D
IR  - Wilkerson MD
FIR - Shi, Yan
IR  - Shi Y
FIR - Liquori, Christina
IR  - Liquori C
FIR - Meng, Shaowu
IR  - Meng S
FIR - Li, Ling
IR  - Li L
FIR - Turman, Yidi J
IR  - Turman YJ
FIR - Topal, Michael D
IR  - Topal MD
FIR - Tan, Donghui
IR  - Tan D
FIR - Waring, Scot
IR  - Waring S
FIR - Buda, Elizabeth
IR  - Buda E
FIR - Walsh, Jesse
IR  - Walsh J
FIR - Jones, Corbin D
IR  - Jones CD
FIR - Mieczkowski, Piotr A
IR  - Mieczkowski PA
FIR - Singh, Darshan
IR  - Singh D
FIR - Wu, Junyuan
IR  - Wu J
FIR - Gulabani, Anisha
IR  - Gulabani A
FIR - Dolina, Peter
IR  - Dolina P
FIR - Bodenheimer, Tom
IR  - Bodenheimer T
FIR - Hoyle, Alan P
IR  - Hoyle AP
FIR - Simons, Janae V
IR  - Simons JV
FIR - Soloway, Matthew G
IR  - Soloway MG
FIR - Mose, Lisle E
IR  - Mose LE
FIR - Jefferys, Stuart R
IR  - Jefferys SR
FIR - Balu, Saianand
IR  - Balu S
FIR - O'Connor, Brian D
IR  - O'Connor BD
FIR - Prins, Jan F
IR  - Prins JF
FIR - Liu, Jinze
IR  - Liu J
FIR - Chiang, Derek Y
IR  - Chiang DY
FIR - Hayes, D Neil
IR  - Hayes D
FIR - Perou, Charles M
IR  - Perou CM
FIR - Cope, Leslie
IR  - Cope L
FIR - Danilova, Ludmila
IR  - Danilova L
FIR - Weisenberger, Daniel J
IR  - Weisenberger DJ
FIR - Maglinte, Dennis T
IR  - Maglinte DT
FIR - Pan, Fei
IR  - Pan F
FIR - Van Den Berg, David J
IR  - Van Den Berg DJ
FIR - Triche, Timothy Jr
IR  - Triche T Jr
FIR - Herman, James G
IR  - Herman JG
FIR - Baylin, Stephen B
IR  - Baylin SB
FIR - Laird, Peter W
IR  - Laird PW
FIR - Getz, Gad
IR  - Getz G
FIR - Noble, Michael
IR  - Noble M
FIR - Voet, Doug
IR  - Voet D
FIR - Saksena, Gordon
IR  - Saksena G
FIR - Gehlenborg, Nils
IR  - Gehlenborg N
FIR - DiCara, Daniel
IR  - DiCara D
FIR - Zhang, Jinhua
IR  - Zhang J
FIR - Zhang, Hailei
IR  - Zhang H
FIR - Wu, Chang-Jiun
IR  - Wu CJ
FIR - Liu, Spring Yingchun
IR  - Liu SY
FIR - Lawrence, Michael S
IR  - Lawrence MS
FIR - Zou, Lihua
IR  - Zou L
FIR - Sivachenko, Andrey
IR  - Sivachenko A
FIR - Lin, Pei
IR  - Lin P
FIR - Stojanov, Petar
IR  - Stojanov P
FIR - Jing, Rui
IR  - Jing R
FIR - Cho, Juok
IR  - Cho J
FIR - Nazaire, Marc-Danie
IR  - Nazaire MD
FIR - Robinson, Jim
IR  - Robinson J
FIR - Thorvaldsdottir, Helga
IR  - Thorvaldsdottir H
FIR - Mesirov, Jill
IR  - Mesirov J
FIR - Park, Peter J
IR  - Park PJ
FIR - Chin, Lynda
IR  - Chin L
FIR - Schultz, Nikolaus
IR  - Schultz N
FIR - Sinha, Rileen
IR  - Sinha R
FIR - Ciriello, Giovanni
IR  - Ciriello G
FIR - Cerami, Ethan
IR  - Cerami E
FIR - Gross, Benjamin
IR  - Gross B
FIR - Jacobsen, Anders
IR  - Jacobsen A
FIR - Gao, Jianjiong
IR  - Gao J
FIR - Aksoy, B Arman
IR  - Aksoy B
FIR - Weinhold, Nils
IR  - Weinhold N
FIR - Ramirez, Ricardo
IR  - Ramirez R
FIR - Taylor, Barry S
IR  - Taylor BS
FIR - Antipin, Yevgeniy
IR  - Antipin Y
FIR - Reva, Boris
IR  - Reva B
FIR - Shen, Ronglai
IR  - Shen R
FIR - Mo, Qianxing
IR  - Mo Q
FIR - Seshan, Venkatraman
IR  - Seshan V
FIR - Paik, Paul K
IR  - Paik PK
FIR - Ladanyi, Marc
IR  - Ladanyi M
FIR - Sander, Chris
IR  - Sander C
FIR - Akbani, Rehan
IR  - Akbani R
FIR - Zhang, Nianxiang
IR  - Zhang N
FIR - Broom, Bradley M
IR  - Broom BM
FIR - Casasent, Tod
IR  - Casasent T
FIR - Unruh, Anna
IR  - Unruh A
FIR - Wakefield, Chris
IR  - Wakefield C
FIR - Cason, R Craig
IR  - Cason R
FIR - Baggerly, Keith A
IR  - Baggerly KA
FIR - Weinstein, John N
IR  - Weinstein JN
FIR - Haussler, David
IR  - Haussler D
FIR - Benz, Christopher C
IR  - Benz CC
FIR - Stuart, Joshua M
IR  - Stuart JM
FIR - Zhu, Jingchun
IR  - Zhu J
FIR - Szeto, Christopher
IR  - Szeto C
FIR - Scott, Gary K
IR  - Scott GK
FIR - Yau, Christina
IR  - Yau C
FIR - Ng, Sam
IR  - Ng S
FIR - Goldstein, Ted
IR  - Goldstein T
FIR - Waltman, Peter
IR  - Waltman P
FIR - Sokolov, Artem
IR  - Sokolov A
FIR - Ellrott, Kyle
IR  - Ellrott K
FIR - Collisson, Eric A
IR  - Collisson EA
FIR - Zerbino, Daniel
IR  - Zerbino D
FIR - Wilks, Christopher
IR  - Wilks C
FIR - Ma, Singer
IR  - Ma S
FIR - Craft, Brian
IR  - Craft B
FIR - Wilkerson, Matthew D
IR  - Wilkerson MD
FIR - Auman, J Todd
IR  - Auman J
FIR - Hoadley, Katherine A
IR  - Hoadley KA
FIR - Du, Ying
IR  - Du Y
FIR - Cabanski, Christopher
IR  - Cabanski C
FIR - Walter, Vonn
IR  - Walter V
FIR - Singh, Darshan
IR  - Singh D
FIR - Wu, Junyuan
IR  - Wu J
FIR - Gulabani, Anisha
IR  - Gulabani A
FIR - Bodenheimer, Tom
IR  - Bodenheimer T
FIR - Hoyle, Alan P
IR  - Hoyle AP
FIR - Simons, Janae V
IR  - Simons JV
FIR - Soloway, Matthew G
IR  - Soloway MG
FIR - Mose, Lisle E
IR  - Mose LE
FIR - Jefferys, Stuart R
IR  - Jefferys SR
FIR - Balu, Saianand
IR  - Balu S
FIR - Marron, J S
IR  - Marron J
FIR - Liu, Yufeng
IR  - Liu Y
FIR - Wang, Kai
IR  - Wang K
FIR - Liu, Jinze
IR  - Liu J
FIR - Prins, Jan F
IR  - Prins JF
FIR - Hayes, D Neil
IR  - Hayes D
FIR - Perou, Charles M
IR  - Perou CM
FIR - Creighton, Chad J
IR  - Creighton CJ
FIR - Zhang, Yiqun
IR  - Zhang Y
FIR - Travis, William D
IR  - Travis WD
FIR - Rekhtman, Natasha
IR  - Rekhtman N
FIR - Yi, Joanne
IR  - Yi J
FIR - Aubry, Marie C
IR  - Aubry MC
FIR - Cheney, Richard
IR  - Cheney R
FIR - Dacic, Sanja
IR  - Dacic S
FIR - Flieder, Douglas
IR  - Flieder D
FIR - Funkhouser, William
IR  - Funkhouser W
FIR - Illei, Peter
IR  - Illei P
FIR - Myers, Jerome
IR  - Myers J
FIR - Tsao, Ming-Sound
IR  - Tsao MS
FIR - Penny, Robert
IR  - Penny R
FIR - Mallery, David
IR  - Mallery D
FIR - Shelton, Troy
IR  - Shelton T
FIR - Hatfield, Martha
IR  - Hatfield M
FIR - Morris, Scott
IR  - Morris S
FIR - Yena, Peggy
IR  - Yena P
FIR - Shelton, Candace
IR  - Shelton C
FIR - Sherman, Mark
IR  - Sherman M
FIR - Paulauskis, Joseph
IR  - Paulauskis J
FIR - Meyerson, Matthew
IR  - Meyerson M
FIR - Baylin, Stephen B
IR  - Baylin SB
FIR - Govindan, Ramaswamy
IR  - Govindan R
FIR - Akbani, Rehan
IR  - Akbani R
FIR - Azodo, Ijeoma
IR  - Azodo I
FIR - Beer, David
IR  - Beer D
FIR - Bose, Ron
IR  - Bose R
FIR - Byers, Lauren A
IR  - Byers LA
FIR - Carbone, David
IR  - Carbone D
FIR - Chang, Li-Wei
IR  - Chang LW
FIR - Chiang, Derek
IR  - Chiang D
FIR - Chu, Andy
IR  - Chu A
FIR - Chun, Elizabeth
IR  - Chun E
FIR - Collisson, Eric
IR  - Collisson E
FIR - Cope, Leslie
IR  - Cope L
FIR - Creighton, Chad J
IR  - Creighton CJ
FIR - Danilova, Ludmila
IR  - Danilova L
FIR - Ding, Li
IR  - Ding L
FIR - Getz, Gad
IR  - Getz G
FIR - Hammerman, Peter S
IR  - Hammerman PS
FIR - Hayes, D Neil
IR  - Hayes D
FIR - Hernandez, Bryan
IR  - Hernandez B
FIR - Herman, James G
IR  - Herman JG
FIR - Heymach, John
IR  - Heymach J
FIR - Ida, Cristiane
IR  - Ida C
FIR - Imielinski, Marcin
IR  - Imielinski M
FIR - Johnson, Bruce
IR  - Johnson B
FIR - Jurisica, Igor
IR  - Jurisica I
FIR - Kaufman, Jacob
IR  - Kaufman J
FIR - Kosari, Farhad
IR  - Kosari F
FIR - Kucherlapati, Raju
IR  - Kucherlapati R
FIR - Kwiatkowski, David
IR  - Kwiatkowski D
FIR - Ladanyi, Marc
IR  - Ladanyi M
FIR - Lawrence, Michael S
IR  - Lawrence MS
FIR - Maher, Christopher A
IR  - Maher CA
FIR - Mungall, Andy
IR  - Mungall A
FIR - Ng, Sam
IR  - Ng S
FIR - Pao, William
IR  - Pao W
FIR - Peifer, Martin
IR  - Peifer M
FIR - Penny, Robert
IR  - Penny R
FIR - Robertson, Gordon
IR  - Robertson G
FIR - Rusch, Valerie
IR  - Rusch V
FIR - Sander, Chris
IR  - Sander C
FIR - Schultz, Nikolaus
IR  - Schultz N
FIR - Shen, Ronglai
IR  - Shen R
FIR - Siegfried, Jill
IR  - Siegfried J
FIR - Sinha, Rileen
IR  - Sinha R
FIR - Sivachenko, Andrey
IR  - Sivachenko A
FIR - Sougnez, Carrie
IR  - Sougnez C
FIR - Stoll, Dominik
IR  - Stoll D
FIR - Stuart, Joshua
IR  - Stuart J
FIR - Thomas, Roman K
IR  - Thomas RK
FIR - Tomaszek, Sandra
IR  - Tomaszek S
FIR - Tsao, Ming-Sound
IR  - Tsao MS
FIR - Travis, William D
IR  - Travis WD
FIR - Vaske, Charles
IR  - Vaske C
FIR - Weinstein, John N
IR  - Weinstein JN
FIR - Weisenberger, Daniel
IR  - Weisenberger D
FIR - Wheeler, David
IR  - Wheeler D
FIR - Wigle, Dennis A
IR  - Wigle DA
FIR - Wilkerson, Matthew D
IR  - Wilkerson MD
FIR - Wilks, Christopher
IR  - Wilks C
FIR - Yang, Ping
IR  - Yang P
FIR - Zhang, Jianjua John
IR  - Zhang JJ
FIR - Jensen, Mark A
IR  - Jensen MA
FIR - Sfeir, Robert
IR  - Sfeir R
FIR - Kahn, Ari B
IR  - Kahn AB
FIR - Chu, Anna L
IR  - Chu AL
FIR - Kothiyal, Prachi
IR  - Kothiyal P
FIR - Wang, Zhining
IR  - Wang Z
FIR - Snyder, Eric E
IR  - Snyder EE
FIR - Pontius, Joan
IR  - Pontius J
FIR - Pihl, Todd D
IR  - Pihl TD
FIR - Ayala, Brenda
IR  - Ayala B
FIR - Backus, Mark
IR  - Backus M
FIR - Walton, Jessica
IR  - Walton J
FIR - Baboud, Julien
IR  - Baboud J
FIR - Berton, Dominique L
IR  - Berton DL
FIR - Nicholls, Matthew C
IR  - Nicholls MC
FIR - Srinivasan, Deepak
IR  - Srinivasan D
FIR - Raman, Rohini
IR  - Raman R
FIR - Girshik, Stanley
IR  - Girshik S
FIR - Kigonya, Peter A
IR  - Kigonya PA
FIR - Alonso, Shelley
IR  - Alonso S
FIR - Sanbhadti, Rashmi N
IR  - Sanbhadti RN
FIR - Barletta, Sean P
IR  - Barletta SP
FIR - Greene, John M
IR  - Greene JM
FIR - Pot, David A
IR  - Pot DA
FIR - Tsao, Ming-Sound
IR  - Tsao MS
FIR - Bandarchi-Chamkhaleh, Bizhan
IR  - Bandarchi-Chamkhaleh B
FIR - Boyd, Jeff
IR  - Boyd J
FIR - Weaver, JoEllen
IR  - Weaver J
FIR - Wigle, Dennis A
IR  - Wigle DA
FIR - Azodo, Ijeoma A
IR  - Azodo IA
FIR - Tomaszek, Sandra C
IR  - Tomaszek SC
FIR - Aubry, Marie Christine
IR  - Aubry MC
FIR - Ida, Christiane M
IR  - Ida CM
FIR - Yang, Ping
IR  - Yang P
FIR - Kosari, Farhad
IR  - Kosari F
FIR - Brock, Malcolm V
IR  - Brock MV
FIR - Rodgers, Kristen
IR  - Rodgers K
FIR - Rutledge, Marian
IR  - Rutledge M
FIR - Brown, Travis
IR  - Brown T
FIR - Lee, Beverly
IR  - Lee B
FIR - Shin, James
IR  - Shin J
FIR - Trusty, Dante
IR  - Trusty D
FIR - Dhir, Rajiv
IR  - Dhir R
FIR - Siegfried, Jill M
IR  - Siegfried JM
FIR - Potapova, Olga
IR  - Potapova O
FIR - Fedosenko, Konstantin V
IR  - Fedosenko KV
FIR - Nemirovich-Danchenko, Elena
IR  - Nemirovich-Danchenko E
FIR - Rusch, Valerie
IR  - Rusch V
FIR - Zakowski, Maureen
IR  - Zakowski M
FIR - Iacocca, Mary V
IR  - Iacocca MV
FIR - Brown, Jennifer
IR  - Brown J
FIR - Rabeno, Brenda
IR  - Rabeno B
FIR - Czerwinski, Christine
IR  - Czerwinski C
FIR - Petrelli, Nicholas
IR  - Petrelli N
FIR - Fan, Zhen
IR  - Fan Z
FIR - Todaro, Nicole
IR  - Todaro N
FIR - Eckman, John
IR  - Eckman J
FIR - Myers, Jerome
IR  - Myers J
FIR - Rathmell, W Kimryn
IR  - Rathmell W
FIR - Thorne, Leigh B
IR  - Thorne LB
FIR - Huang, Mei
IR  - Huang M
FIR - Boice, Lori
IR  - Boice L
FIR - Hill, Ashley
IR  - Hill A
FIR - Penny, Robert
IR  - Penny R
FIR - Mallery, David
IR  - Mallery D
FIR - Curley, Erin
IR  - Curley E
FIR - Shelton, Candace
IR  - Shelton C
FIR - Yena, Peggy
IR  - Yena P
FIR - Morrison, Carl
IR  - Morrison C
FIR - Gaudioso, Carmelo
IR  - Gaudioso C
FIR - Bartlett, John M S
IR  - Bartlett JM
FIR - Kodeeswaran, Sugy
IR  - Kodeeswaran S
FIR - Zanke, Brent
IR  - Zanke B
FIR - Sekhon, Harman
IR  - Sekhon H
FIR - David, Kerstin
IR  - David K
FIR - Juhl, Hartmut
IR  - Juhl H
FIR - Van Le, Xuan
IR  - Van Le X
FIR - Kohl, Bernard
IR  - Kohl B
FIR - Thorp, Richard
IR  - Thorp R
FIR - Nguyen, Viet Tien
IR  - Nguyen VT
FIR - Nguyen, Van Bang
IR  - Nguyen VB
FIR - Sussman, Howard
IR  - Sussman H
FIR - Phu, Bui Duc
IR  - Phu BD
FIR - Hajek, Richard
IR  - Hajek R
FIR - Nguyen, Phi Hung
IR  - Nguyen PH
FIR - Khan, Khurram Z
IR  - Khan KZ
FIR - Muley, Thomas
IR  - Muley T
FIR - Shaw, Kenna R Mills
IR  - Shaw KR
FIR - Sheth, Margi
IR  - Sheth M
FIR - Yang, Liming
IR  - Yang L
FIR - Buetow, Ken
IR  - Buetow K
FIR - Davidsen, Tanja
IR  - Davidsen T
FIR - Demchok, John A
IR  - Demchok JA
FIR - Eley, Greg
IR  - Eley G
FIR - Ferguson, Martin
IR  - Ferguson M
FIR - Dillon, Laura A L
IR  - Dillon LA
FIR - Schaefer, Carl
IR  - Schaefer C
FIR - Guyer, Mark S
IR  - Guyer MS
FIR - Ozenberger, Bradley A
IR  - Ozenberger BA
FIR - Palchik, Jacqueline D
IR  - Palchik JD
FIR - Peterson, Jane
IR  - Peterson J
FIR - Sofia, Heidi J
IR  - Sofia HJ
FIR - Thomson, Elizabeth
IR  - Thomson E
EDAT- 2012/09/11 06:00
MHDA- 2012/11/13 06:00
CRDT- 2012/09/11 06:00
PHST- 2012/03/09 00:00 [received]
PHST- 2012/07/09 00:00 [accepted]
PHST- 2012/09/11 06:00 [entrez]
PHST- 2012/09/11 06:00 [pubmed]
PHST- 2012/11/13 06:00 [medline]
AID - nature11404 [pii]
AID - 10.1038/nature11404 [doi]
PST - ppublish
SO  - Nature. 2012 Sep 27;489(7417):519-25. doi: 10.1038/nature11404. Epub 2012 Sep 9.

PMID- 22980975
OWN - NLM
STAT- MEDLINE
DCOM- 20121123
LR  - 20220410
IS  - 1097-4172 (Electronic)
IS  - 0092-8674 (Print)
IS  - 0092-8674 (Linking)
VI  - 150
IP  - 6
DP  - 2012 Sep 14
TI  - Mapping the hallmarks of lung adenocarcinoma with massively parallel sequencing.
PG  - 1107-20
LID - S0092-8674(12)01061-6 [pii]
LID - 10.1016/j.cell.2012.08.029 [doi]
AB  - Lung adenocarcinoma, the most common subtype of non-small cell lung cancer, is 
      responsible for more than 500,000 deaths per year worldwide. Here, we report 
      exome and genome sequences of 183 lung adenocarcinoma tumor/normal DNA pairs. 
      These analyses revealed a mean exonic somatic mutation rate of 12.0 
      events/megabase and identified the majority of genes previously reported as 
      significantly mutated in lung adenocarcinoma. In addition, we identified 
      statistically recurrent somatic mutations in the splicing factor gene U2AF1 and 
      truncating mutations affecting RBM10 and ARID1A. Analysis of nucleotide 
      context-specific mutation signatures grouped the sample set into distinct 
      clusters that correlated with smoking history and alterations of reported lung 
      adenocarcinoma genes. Whole-genome sequence analysis revealed frequent structural 
      rearrangements, including in-frame exonic alterations within EGFR and SIK2 
      kinases. The candidate genes identified in this study are attractive targets for 
      biological characterization and therapeutic targeting of lung adenocarcinoma.
CI  - Copyright © 2012 Elsevier Inc. All rights reserved.
FAU - Imielinski, Marcin
AU  - Imielinski M
AD  - Broad Institute of Harvard and MIT, 7 Cambridge Center, Cambridge, MA 02142, USA.
FAU - Berger, Alice H
AU  - Berger AH
FAU - Hammerman, Peter S
AU  - Hammerman PS
FAU - Hernandez, Bryan
AU  - Hernandez B
FAU - Pugh, Trevor J
AU  - Pugh TJ
FAU - Hodis, Eran
AU  - Hodis E
FAU - Cho, Jeonghee
AU  - Cho J
FAU - Suh, James
AU  - Suh J
FAU - Capelletti, Marzia
AU  - Capelletti M
FAU - Sivachenko, Andrey
AU  - Sivachenko A
FAU - Sougnez, Carrie
AU  - Sougnez C
FAU - Auclair, Daniel
AU  - Auclair D
FAU - Lawrence, Michael S
AU  - Lawrence MS
FAU - Stojanov, Petar
AU  - Stojanov P
FAU - Cibulskis, Kristian
AU  - Cibulskis K
FAU - Choi, Kyusam
AU  - Choi K
FAU - de Waal, Luc
AU  - de Waal L
FAU - Sharifnia, Tanaz
AU  - Sharifnia T
FAU - Brooks, Angela
AU  - Brooks A
FAU - Greulich, Heidi
AU  - Greulich H
FAU - Banerji, Shantanu
AU  - Banerji S
FAU - Zander, Thomas
AU  - Zander T
FAU - Seidel, Danila
AU  - Seidel D
FAU - Leenders, Frauke
AU  - Leenders F
FAU - Ansén, Sascha
AU  - Ansén S
FAU - Ludwig, Corinna
AU  - Ludwig C
FAU - Engel-Riedel, Walburga
AU  - Engel-Riedel W
FAU - Stoelben, Erich
AU  - Stoelben E
FAU - Wolf, Jürgen
AU  - Wolf J
FAU - Goparju, Chandra
AU  - Goparju C
FAU - Thompson, Kristin
AU  - Thompson K
FAU - Winckler, Wendy
AU  - Winckler W
FAU - Kwiatkowski, David
AU  - Kwiatkowski D
FAU - Johnson, Bruce E
AU  - Johnson BE
FAU - Jänne, Pasi A
AU  - Jänne PA
FAU - Miller, Vincent A
AU  - Miller VA
FAU - Pao, William
AU  - Pao W
FAU - Travis, William D
AU  - Travis WD
FAU - Pass, Harvey I
AU  - Pass HI
FAU - Gabriel, Stacey B
AU  - Gabriel SB
FAU - Lander, Eric S
AU  - Lander ES
FAU - Thomas, Roman K
AU  - Thomas RK
FAU - Garraway, Levi A
AU  - Garraway LA
FAU - Getz, Gad
AU  - Getz G
FAU - Meyerson, Matthew
AU  - Meyerson M
LA  - eng
GR  - U54 HG003067/HG/NHGRI NIH HHS/United States
GR  - CAPMC/CIHR/Canada
GR  - R01 CA109038/CA/NCI NIH HHS/United States
GR  - T32 GM007753/GM/NIGMS NIH HHS/United States
GR  - T32GM07753/GM/NIGMS NIH HHS/United States
GR  - T32 CA009216/CA/NCI NIH HHS/United States
GR  - T32 CA9216/CA/NCI NIH HHS/United States
GR  - P50 CA090578/CA/NCI NIH HHS/United States
GR  - R01 CA116020/CA/NCI NIH HHS/United States
PT  - Journal Article
PT  - Research Support, N.I.H., Extramural
PT  - Research Support, Non-U.S. Gov't
TA  - Cell
JT  - Cell
JID - 0413066
SB  - IM
MH  - Adenocarcinoma/*genetics/pathology
MH  - Adenocarcinoma of Lung
MH  - Adult
MH  - Aged
MH  - Aged, 80 and over
MH  - Carcinoma, Non-Small-Cell Lung/*genetics/pathology
MH  - Cohort Studies
MH  - Exome
MH  - Female
MH  - *Genes, Neoplasm
MH  - Genome-Wide Association Study
MH  - *High-Throughput Nucleotide Sequencing
MH  - Humans
MH  - Lung Neoplasms/*genetics/pathology
MH  - Male
MH  - Middle Aged
MH  - Mutation
MH  - Mutation Rate
PMC - PMC3557932
MID - NIHMS404734
EDAT- 2012/09/18 06:00
MHDA- 2012/12/10 06:00
CRDT- 2012/09/18 06:00
PHST- 2012/05/08 00:00 [received]
PHST- 2012/07/27 00:00 [revised]
PHST- 2012/08/27 00:00 [accepted]
PHST- 2012/09/18 06:00 [entrez]
PHST- 2012/09/18 06:00 [pubmed]
PHST- 2012/12/10 06:00 [medline]
AID - S0092-8674(12)01061-6 [pii]
AID - 10.1016/j.cell.2012.08.029 [doi]
PST - ppublish
SO  - Cell. 2012 Sep 14;150(6):1107-20. doi: 10.1016/j.cell.2012.08.029.

PMID- 33915249
OWN - NLM
STAT- MEDLINE
DCOM- 20210809
LR  - 20210809
IS  - 1556-1380 (Electronic)
IS  - 1556-0864 (Linking)
VI  - 16
IP  - 8
DP  - 2021 Aug
TI  - Long-Term Prognosis of Patients With Resected Adenocarcinoma In Situ and 
      Minimally Invasive Adenocarcinoma of the Lung.
PG  - 1312-1320
LID - S1556-0864(21)02124-9 [pii]
LID - 10.1016/j.jtho.2021.04.007 [doi]
AB  - INTRODUCTION: The WHO classification of lung tumors defines adenocarcinoma in 
      situ (AIS) and minimally invasive adenocarcinoma (MIA) as cancers with no or 
      limited histologic invasive components. The probability of patients with AIS or 
      MIA being recurrence free for 5 years postoperatively has been found to be 100%. 
      This study aimed to analyze the prognosis of patients with AIS or MIA after more 
      than 5 postoperative years. METHODS: We reviewed the pathologic findings of 4768 
      patients who underwent resection for lung cancer between 1998 and 2010. Of these, 
      524 patients with curative resection for AIS (207 cases, 39.5%) and MIA (317 
      cases, 60.5%) were included. Postoperative recurrence, survival, and development 
      of secondary primary lung cancer (SPLC) were analyzed. RESULTS: Of the included 
      patients, 342 (65.3%) were of female sex, 333 (63.5%) were nonsmokers, and 229 
      (43.7%) underwent sublobar resection. Average pathologic total tumor diameter was 
      15.2 plus or minus 5.5 mm. Median postoperative follow-up period was 100 months 
      (range: 1-237). No recurrence of lung cancer was observed for either AIS or MIA 
      cases. Estimated 10-year postoperative disease-specific survival rates were 100% 
      and 100% (p = 0.72), and overall survival rates were 95.3% and 97.8% (p = 0.94) 
      for AIS and MIA cases, respectively. Estimated incidence rates of metachronous 
      SPLC at 10 years after surgery were 5.6% and 7.7% for AIS and MIA, respectively 
      (p = 0.45), and these were not correlated with the EGFR mutation status. 
      CONCLUSIONS: Although the development of metachronous SPLC should be noted, the 
      risk of recurrence is quite low at more than 5 years after resection of AIS and 
      MIA. This finding strengthens the clinical value of distinguishing AIS and MIA 
      from other adenocarcinomas of the lung.
CI  - Copyright © 2021 International Association for the Study of Lung Cancer. 
      Published by Elsevier Inc. All rights reserved.
FAU - Yotsukura, Masaya
AU  - Yotsukura M
AD  - Department of Thoracic Surgery, National Cancer Center Hospital, Tokyo, Japan. 
      Electronic address: mayotsuk@ncc.go.jp.
FAU - Asamura, Hisao
AU  - Asamura H
AD  - Division of Thoracic Surgery, Keio University School of Medicine, Tokyo, Japan.
FAU - Motoi, Noriko
AU  - Motoi N
AD  - Department of Diagnostic Pathology, National Cancer Center Hospital, Tokyo, 
      Japan.
FAU - Kashima, Jumpei
AU  - Kashima J
AD  - Department of Diagnostic Pathology, National Cancer Center Hospital, Tokyo, 
      Japan.
FAU - Yoshida, Yukihiro
AU  - Yoshida Y
AD  - Department of Thoracic Surgery, National Cancer Center Hospital, Tokyo, Japan.
FAU - Nakagawa, Kazuo
AU  - Nakagawa K
AD  - Department of Thoracic Surgery, National Cancer Center Hospital, Tokyo, Japan.
FAU - Shiraishi, Kouya
AU  - Shiraishi K
AD  - Division of Genome Biology, National Cancer Center Research Institute, Tokyo, 
      Japan.
FAU - Kohno, Takashi
AU  - Kohno T
AD  - Division of Genome Biology, National Cancer Center Research Institute, Tokyo, 
      Japan.
FAU - Yatabe, Yasushi
AU  - Yatabe Y
AD  - Department of Diagnostic Pathology, National Cancer Center Hospital, Tokyo, 
      Japan.
FAU - Watanabe, Shun-Ichi
AU  - Watanabe SI
AD  - Department of Thoracic Surgery, National Cancer Center Hospital, Tokyo, Japan.
LA  - eng
PT  - Journal Article
PT  - Research Support, Non-U.S. Gov't
DEP - 20210427
PL  - United States
TA  - J Thorac Oncol
JT  - Journal of thoracic oncology : official publication of the International 
      Association for the Study of Lung Cancer
JID - 101274235
SB  - IM
MH  - *Adenocarcinoma/surgery
MH  - *Adenocarcinoma in Situ/surgery
MH  - *Adenocarcinoma of Lung/surgery
MH  - Female
MH  - Humans
MH  - Lung
MH  - *Lung Neoplasms/surgery
MH  - Neoplasm Invasiveness
MH  - Neoplasm Recurrence, Local/surgery
MH  - Prognosis
MH  - Retrospective Studies
OTO - NOTNLM
OT  - *Adenocarcinoma in situ
OT  - *EGFR
OT  - *Lung adenocarcinoma
OT  - *Minimally invasive adenocarcinoma
OT  - *Prognosis
EDAT- 2021/04/30 06:00
MHDA- 2021/08/10 06:00
CRDT- 2021/04/29 20:14
PHST- 2020/11/25 00:00 [received]
PHST- 2021/03/30 00:00 [revised]
PHST- 2021/04/17 00:00 [accepted]
PHST- 2021/04/30 06:00 [pubmed]
PHST- 2021/08/10 06:00 [medline]
PHST- 2021/04/29 20:14 [entrez]
AID - S1556-0864(21)02124-9 [pii]
AID - 10.1016/j.jtho.2021.04.007 [doi]
PST - ppublish
SO  - J Thorac Oncol. 2021 Aug;16(8):1312-1320. doi: 10.1016/j.jtho.2021.04.007. Epub 
      2021 Apr 27.

PMID- 32461698
OWN - NLM
STAT- MEDLINE
DCOM- 20201007
LR  - 20220323
IS  - 1546-170X (Electronic)
IS  - 1078-8956 (Print)
IS  - 1078-8956 (Linking)
VI  - 26
IP  - 7
DP  - 2020 Jul
TI  - Geospatial immune variability illuminates differential evolution of lung 
      adenocarcinoma.
PG  - 1054-1062
LID - 10.1038/s41591-020-0900-x [doi]
AB  - Remarkable progress in molecular analyses has improved our understanding of the 
      evolution of cancer cells toward immune escape(1-5). However, the spatial 
      configurations of immune and stromal cells, which may shed light on the evolution 
      of immune escape across tumor geographical locations, remain unaddressed. We 
      integrated multiregion exome and RNA-sequencing (RNA-seq) data with spatial 
      histology mapped by deep learning in 100 patients with non-small cell lung cancer 
      from the TRACERx cohort(6). Cancer subclones derived from immune cold regions 
      were more closely related in mutation space, diversifying more recently than 
      subclones from immune hot regions. In TRACERx and in an independent multisample 
      cohort of 970 patients with lung adenocarcinoma, tumors with more than one immune 
      cold region had a higher risk of relapse, independently of tumor size, stage and 
      number of samples per patient. In lung adenocarcinoma, but not lung squamous cell 
      carcinoma, geometrical irregularity and complexity of the cancer-stromal cell 
      interface significantly increased in tumor regions without disruption of antigen 
      presentation. Decreased lymphocyte accumulation in adjacent stroma was observed 
      in tumors with low clonal neoantigen burden. Collectively, immune geospatial 
      variability elucidates tumor ecological constraints that may shape the emergence 
      of immune-evading subclones and aggressive clinical phenotypes.
FAU - AbdulJabbar, Khalid
AU  - AbdulJabbar K
AUID- ORCID: 0000-0002-4411-4435
AD  - Centre for Evolution and Cancer, The Institute of Cancer Research, London, UK.
AD  - Division of Molecular Pathology, The Institute of Cancer Research, London, UK.
FAU - Raza, Shan E Ahmed
AU  - Raza SEA
AUID- ORCID: 0000-0002-1097-1738
AD  - Centre for Evolution and Cancer, The Institute of Cancer Research, London, UK.
AD  - Division of Molecular Pathology, The Institute of Cancer Research, London, UK.
FAU - Rosenthal, Rachel
AU  - Rosenthal R
AD  - Cancer Research UK Lung Cancer Centre of Excellence, University College London 
      Cancer Institute, London, UK.
AD  - Cancer Evolution and Genome Instability Laboratory, The Francis Crick Institute, 
      London, UK.
FAU - Jamal-Hanjani, Mariam
AU  - Jamal-Hanjani M
AD  - Cancer Research UK Lung Cancer Centre of Excellence, University College London 
      Cancer Institute, London, UK.
AD  - Department of Medical Oncology, University College London Hospitals NHS 
      Foundation Trust, London, UK.
FAU - Veeriah, Selvaraju
AU  - Veeriah S
AD  - Cancer Research UK Lung Cancer Centre of Excellence, University College London 
      Cancer Institute, London, UK.
AD  - Cancer Evolution and Genome Instability Laboratory, The Francis Crick Institute, 
      London, UK.
FAU - Akarca, Ayse
AU  - Akarca A
AD  - Department of Cellular Pathology, University College London, University College 
      Hospital, London, UK.
FAU - Lund, Tom
AU  - Lund T
AD  - Translational Immune Oncology Group, Centre for Molecular Medicine, Royal Marsden 
      Hospital NHS Trust, London, UK.
FAU - Moore, David A
AU  - Moore DA
AD  - Cancer Research UK Lung Cancer Centre of Excellence, University College London 
      Cancer Institute, London, UK.
AD  - Department of Cellular Pathology, University College London, University College 
      Hospital, London, UK.
FAU - Salgado, Roberto
AU  - Salgado R
AD  - Department of Pathology, GZA-ZNA-Ziekenhuizen, Antwerp, Belgium.
AD  - Division of Research, Peter MacCallum Cancer Centre, University of Melbourne, 
      Melbourne, Victoria, Australia.
FAU - Al Bakir, Maise
AU  - Al Bakir M
AD  - Cancer Evolution and Genome Instability Laboratory, The Francis Crick Institute, 
      London, UK.
FAU - Zapata, Luis
AU  - Zapata L
AD  - Centre for Evolution and Cancer, The Institute of Cancer Research, London, UK.
AD  - Division of Molecular Pathology, The Institute of Cancer Research, London, UK.
FAU - Hiley, Crispin T
AU  - Hiley CT
AD  - Cancer Research UK Lung Cancer Centre of Excellence, University College London 
      Cancer Institute, London, UK.
AD  - Cancer Evolution and Genome Instability Laboratory, The Francis Crick Institute, 
      London, UK.
FAU - Officer, Leah
AU  - Officer L
AUID- ORCID: 0000-0002-3690-2386
AD  - MRC Toxicology Unit, University of Cambridge, Leicester, UK.
FAU - Sereno, Marco
AU  - Sereno M
AUID- ORCID: 0000-0003-4573-9303
AD  - Leicester Cancer Research Centre, University of Leicester, Leicester, UK.
FAU - Smith, Claire Rachel
AU  - Smith CR
AUID- ORCID: 0000-0002-6401-2014
AD  - Leicester Cancer Research Centre, University of Leicester, Leicester, UK.
FAU - Loi, Sherene
AU  - Loi S
AUID- ORCID: 0000-0001-6137-9171
AD  - Division of Research, Peter MacCallum Cancer Centre, University of Melbourne, 
      Melbourne, Victoria, Australia.
FAU - Hackshaw, Allan
AU  - Hackshaw A
AD  - Cancer Research UK & University College London Cancer Trials Centre, University 
      College London, London, UK.
FAU - Marafioti, Teresa
AU  - Marafioti T
AD  - Department of Cellular Pathology, University College London, University College 
      Hospital, London, UK.
FAU - Quezada, Sergio A
AU  - Quezada SA
AUID- ORCID: 0000-0002-9763-1700
AD  - Cancer Immunology Unit, University College London Cancer Institute, London, UK.
FAU - McGranahan, Nicholas
AU  - McGranahan N
AUID- ORCID: 0000-0001-9537-4045
AD  - Cancer Research UK Lung Cancer Centre of Excellence, University College London 
      Cancer Institute, London, UK.
AD  - Cancer Genome Evolution Research Group, University College London Cancer 
      Institute, University College London, London, UK.
FAU - Le Quesne, John
AU  - Le Quesne J
AD  - MRC Toxicology Unit, University of Cambridge, Leicester, UK. 
      jlq2@leicester.ac.uk.
AD  - Leicester Cancer Research Centre, University of Leicester, Leicester, UK. 
      jlq2@leicester.ac.uk.
AD  - Glenfield Hospital, University Hospitals Leicester NHS Trust, Leicester, UK. 
      jlq2@leicester.ac.uk.
CN  - TRACERx Consortium
FAU - Swanton, Charles
AU  - Swanton C
AUID- ORCID: 0000-0002-4299-3018
AD  - Cancer Research UK Lung Cancer Centre of Excellence, University College London 
      Cancer Institute, London, UK. Charles.Swanton@crick.ac.uk.
AD  - Cancer Evolution and Genome Instability Laboratory, The Francis Crick Institute, 
      London, UK. Charles.Swanton@crick.ac.uk.
AD  - Department of Medical Oncology, University College London Hospitals NHS 
      Foundation Trust, London, UK. Charles.Swanton@crick.ac.uk.
FAU - Yuan, Yinyin
AU  - Yuan Y
AUID- ORCID: 0000-0002-8556-4707
AD  - Centre for Evolution and Cancer, The Institute of Cancer Research, London, UK. 
      Yinyin.Yuan@icr.ac.uk.
AD  - Division of Molecular Pathology, The Institute of Cancer Research, London, UK. 
      Yinyin.Yuan@icr.ac.uk.
LA  - eng
SI  - ClinicalTrials.gov/NCT01888601
GR  - U54 CA217376/CA/NCI NIH HHS/United States
GR  - C45982/A21808/CRUK_/Cancer Research UK/United Kingdom
GR  - R01 CA185138/CA/NCI NIH HHS/United States
GR  - 105104/Z/14/Z/WT_/Wellcome Trust/United Kingdom
GR  - FC001169/WT_/Wellcome Trust/United Kingdom
GR  - FC001202/ARC_/Arthritis Research UK/United Kingdom
GR  - FC001169/CRUK_/Cancer Research UK/United Kingdom
GR  - MC_UP_1203/1/MRC_/Medical Research Council/United Kingdom
GR  - FC001169/ARC_/Arthritis Research UK/United Kingdom
GR  - FC001202/MRC_/Medical Research Council/United Kingdom
GR  - WT_/Wellcome Trust/United Kingdom
GR  - FC001202/WT_/Wellcome Trust/United Kingdom
GR  - MR/P014712/2/MRC_/Medical Research Council/United Kingdom
GR  - FC001202/CRUK_/Cancer Research UK/United Kingdom
GR  - C36463/A20764/CRUK_/Cancer Research UK/United Kingdom
GR  - MR/P014712/1/MRC_/Medical Research Council/United Kingdom
GR  - C11496/A17786/CRUK_/Cancer Research UK/United Kingdom
GR  - C36463/A22246/CRUK_/Cancer Research UK/United Kingdom
GR  - FC001169/MRC_/Medical Research Council/United Kingdom
PT  - Journal Article
PT  - Research Support, N.I.H., Extramural
PT  - Research Support, Non-U.S. Gov't
DEP - 20200527
TA  - Nat Med
JT  - Nature medicine
JID - 9502015
RN  - 0 (Antigens, Neoplasm)
RN  - 0 (Biomarkers, Tumor)
SB  - IM
MH  - Adenocarcinoma of Lung/*genetics/immunology/pathology
MH  - Antigens, Neoplasm/*genetics/immunology
MH  - Biomarkers, Tumor/genetics
MH  - Carcinoma, Non-Small-Cell Lung/*genetics/immunology/pathology
MH  - Deep Learning
MH  - Exome/genetics
MH  - Female
MH  - Humans
MH  - Male
MH  - Middle Aged
MH  - Mutation/genetics
MH  - Neoplasm Recurrence, Local/*genetics/immunology/pathology
MH  - Neoplasm Staging
MH  - RNA-Seq
MH  - Recurrence
MH  - Tumor Microenvironment/genetics/immunology
MH  - Whole Exome Sequencing
PMC - PMC7610840
MID - EMS124252
COIS- Competing Interests Y.Y. has received speakers bureau honoraria from Roche and is 
      a consultant for Merck and Co Inc. C.S. receives grant support from Pfizer, 
      AstraZeneca, BMS, Roche-Ventana, Boehringer-Ingelheim and Ono Pharmaceutical. 
      C.S. has consulted for Pfizer, Novartis, GlaxoSmithKline, MSD, BMS, Celgene, 
      AstraZeneca, Illumina, Genentech, Roche-Ventana, GRAIL, Medicxi, and the Sarah 
      Cannon Research Institute. C.S. is a shareholder of Apogen Biotechnologies, Epic 
      Bioscience, GRAIL, and has stock options in and is co-founder of Achilles 
      Therapeutics. M.A.B. is a consultant for Achilles Therapeutics. S.L. receives 
      research funding to her institution from Novartis, Bristol Meyers Squibb, Merck, 
      Roche-Genentech, Puma Biotechnology, Pfizer, Eli Lilly and Seattle Genetics. S.L. 
      has acted as consultant (not compensated) to Seattle Genetics, Pfizer, Novartis, 
      BMS, Merck, AstraZeneca and RocheGenentech. S.L. has acted as consultant (paid to 
      her institution) to Aduro Biotech, Novartis, and G1 Therapeutics. D.A.M. has 
      received speaker’s fees from AstraZeneca. M.J.H. is a member of the Advisory 
      Board for Achilles Therapeutics.
FIR - Swanton, Charles
IR  - Swanton C
FIR - Jamal-Hanjani, Mariam
IR  - Jamal-Hanjani M
FIR - Le Quesne, John
IR  - Le Quesne J
FIR - Hackshaw, Allan
IR  - Hackshaw A
FIR - Quezada, Sergio A
IR  - Quezada SA
FIR - McGranahan, Nicholas
IR  - McGranahan N
FIR - Rosenthal, Rachel
IR  - Rosenthal R
FIR - Hiley, Crispin T
IR  - Hiley CT
FIR - Veeriah, Selvaraju
IR  - Veeriah S
FIR - Moore, David A
IR  - Moore DA
FIR - Bakir, Maise Al
IR  - Bakir MA
FIR - Marafioti, Teresa
IR  - Marafioti T
FIR - Salgado, Roberto
IR  - Salgado R
FIR - Ngai, Yenting
IR  - Ngai Y
FIR - Sharp, Abigail
IR  - Sharp A
FIR - Rodrigues, Cristina
IR  - Rodrigues C
FIR - Pressey, Oliver
IR  - Pressey O
FIR - Smith, Sean
IR  - Smith S
FIR - Gower, Nicole
IR  - Gower N
FIR - Dhanda, Harjot
IR  - Dhanda H
FIR - Riley, Joan
IR  - Riley J
FIR - Primrose, Lindsay
IR  - Primrose L
FIR - Martinson, Luke
IR  - Martinson L
FIR - Carey, Nicolas
IR  - Carey N
FIR - Shaw, Jacqui A
IR  - Shaw JA
FIR - Fennell, Dean
IR  - Fennell D
FIR - Wilson, Gareth A
IR  - Wilson GA
FIR - Birkbak, Nicolai J
IR  - Birkbak NJ
FIR - Watkins, Thomas B K
IR  - Watkins TBK
FIR - Escudero, Mickael
IR  - Escudero M
FIR - Stewart, Aengus
IR  - Stewart A
FIR - Rowan, Andrew
IR  - Rowan A
FIR - Goldman, Jacki
IR  - Goldman J
FIR - Van Loo, Peter
IR  - Van Loo P
FIR - Stone, Richard Kevin
IR  - Stone RK
FIR - Denner, Tamara
IR  - Denner T
FIR - Nye, Emma
IR  - Nye E
FIR - Ward, Sophia
IR  - Ward S
FIR - Lim, Emilia L
IR  - Lim EL
FIR - Boeing, Stefan
IR  - Boeing S
FIR - Greco, Maria
IR  - Greco M
FIR - Litchfield, Kevin
IR  - Litchfield K
FIR - Nicod, Jerome
IR  - Nicod J
FIR - Puttick, Clare
IR  - Puttick C
FIR - Enfield, Katey
IR  - Enfield K
FIR - Colliver, Emma
IR  - Colliver E
FIR - Campbell, Brittany
IR  - Campbell B
FIR - Abbosh, Christopher
IR  - Abbosh C
FIR - Wu, Yin
IR  - Wu Y
FIR - Skrzypski, Marcin
IR  - Skrzypski M
FIR - Hynds, Robert E
IR  - Hynds RE
FIR - Georgiou, Andrew
IR  - Georgiou A
FIR - Sunderland, Mariana Werner
IR  - Sunderland MW
FIR - Reading, James L
IR  - Reading JL
FIR - Peggs, Karl S
IR  - Peggs KS
FIR - Hartley, John A
IR  - Hartley JA
FIR - Gorman, Pat
IR  - Gorman P
FIR - Lowe, Helen L
IR  - Lowe HL
FIR - Ensell, Leah
IR  - Ensell L
FIR - Spanswick, Victoria
IR  - Spanswick V
FIR - Karamani, Angeliki
IR  - Karamani A
FIR - Biswas, Dhruva
IR  - Biswas D
FIR - Razaq, Maryam
IR  - Razaq M
FIR - Beck, Stephan
IR  - Beck S
FIR - Huebner, Ariana
IR  - Huebner A
FIR - Dietzen, Michelle
IR  - Dietzen M
FIR - Naceur-Lombardelli, Cristina
IR  - Naceur-Lombardelli C
FIR - Akther, Mita Afroza
IR  - Akther MA
FIR - Zhai, Haoran
IR  - Zhai H
FIR - Kannu, Nnennaya
IR  - Kannu N
FIR - Manzano, Elizabeth
IR  - Manzano E
FIR - Bola, Supreet Kaur
IR  - Bola SK
FIR - Ghorani, Ehsan
IR  - Ghorani E
FIR - de Massy, Marc Robert
IR  - de Massy MR
FIR - Hoxha, Elena
IR  - Hoxha E
FIR - Hatipoglu, Emine
IR  - Hatipoglu E
FIR - Ogwuru, Stephanie
IR  - Ogwuru S
FIR - Chain, Benny
IR  - Chain B
FIR - Price, Gillian
IR  - Price G
FIR - Dubois-Marshall, Sylvie
IR  - Dubois-Marshall S
FIR - Kerr, Keith
IR  - Kerr K
FIR - Palmer, Shirley
IR  - Palmer S
FIR - Cheyne, Heather
IR  - Cheyne H
FIR - Miller, Joy
IR  - Miller J
FIR - Buchan, Keith
IR  - Buchan K
FIR - Chetty, Mahendran
IR  - Chetty M
FIR - Khalil, Mohammed
IR  - Khalil M
FIR - Ezhil, Veni
IR  - Ezhil V
FIR - Prakash, Vineet
IR  - Prakash V
FIR - Anand, Girija
IR  - Anand G
FIR - Khan, Sajid
IR  - Khan S
FIR - Lau, Kelvin
IR  - Lau K
FIR - Sheaff, Michael
IR  - Sheaff M
FIR - Schmid, Peter
IR  - Schmid P
FIR - Lim, Louise
IR  - Lim L
FIR - Conibear, John
IR  - Conibear J
FIR - Schwarz, Roland
IR  - Schwarz R
FIR - Tugwood, Jonathan
IR  - Tugwood J
FIR - Pierce, Jackie
IR  - Pierce J
FIR - Dive, Caroline
IR  - Dive C
FIR - Brady, Ged
IR  - Brady G
FIR - Rothwell, Dominic G
IR  - Rothwell DG
FIR - Chemi, Francesca
IR  - Chemi F
FIR - Kilgour, Elaine
IR  - Kilgour E
FIR - Blackhall, Fiona
IR  - Blackhall F
FIR - Priest, Lynsey
IR  - Priest L
FIR - Krebs, Matthew G
IR  - Krebs MG
FIR - Crosbie, Philip
IR  - Crosbie P
FIR - Nakas, Apostolos
IR  - Nakas A
FIR - Rathinam, Sridhar
IR  - Rathinam S
FIR - Nelson, Louise
IR  - Nelson L
FIR - Ryanna, Kim
IR  - Ryanna K
FIR - Tuffail, Mohamad
IR  - Tuffail M
FIR - Bajaj, Amrita
IR  - Bajaj A
FIR - Brozik, Jan
IR  - Brozik J
FIR - Morgan, Fiona
IR  - Morgan F
FIR - Kornaszewska, Malgorzata
IR  - Kornaszewska M
FIR - Attanoos, Richard
IR  - Attanoos R
FIR - Adams, Haydn
IR  - Adams H
FIR - Davies, Helen
IR  - Davies H
FIR - Carter, Mathew
IR  - Carter M
FIR - Lindsay, C R
IR  - Lindsay CR
FIR - Gomes, Fabio
IR  - Gomes F
FIR - Szallasi, Zoltan
IR  - Szallasi Z
FIR - Csabai, Istvan
IR  - Csabai I
FIR - Diossy, Miklos
IR  - Diossy M
FIR - Aerts, Hugo
IR  - Aerts H
FIR - Kirk, Alan
IR  - Kirk A
FIR - Asif, Mo
IR  - Asif M
FIR - Butler, John
IR  - Butler J
FIR - Bilanca, Rocco
IR  - Bilanca R
FIR - Kostoulas, Nikos
IR  - Kostoulas N
FIR - MacKenzie, Mairead
IR  - MacKenzie M
FIR - Wilcox, Maggie
IR  - Wilcox M
FIR - Busacca, Sara
IR  - Busacca S
FIR - Dawson, Alan
IR  - Dawson A
FIR - Lovett, Mark R
IR  - Lovett MR
FIR - Shackcloth, Michael
IR  - Shackcloth M
FIR - Feeney, Sarah
IR  - Feeney S
FIR - Asante-Siaw, Julius
IR  - Asante-Siaw J
FIR - Gosney, John
IR  - Gosney J
FIR - Leek, Angela
IR  - Leek A
FIR - Totten, Nicola
IR  - Totten N
FIR - Hodgkinson, Jack Davies
IR  - Hodgkinson JD
FIR - Waddington, Rachael
IR  - Waddington R
FIR - Rogan, Jane
IR  - Rogan J
FIR - Moore, Katrina
IR  - Moore K
FIR - Monteiro, William
IR  - Monteiro W
FIR - Marshall, Hilary
IR  - Marshall H
FIR - Blyth, Kevin G
IR  - Blyth KG
FIR - Dick, Craig
IR  - Dick C
FIR - Kidd, Andrew
IR  - Kidd A
FIR - Lim, Eric
IR  - Lim E
FIR - De Sousa, Paulo
IR  - De Sousa P
FIR - Jordan, Simon
IR  - Jordan S
FIR - Rice, Alexandra
IR  - Rice A
FIR - Raubenheimer, Hilgardt
IR  - Raubenheimer H
FIR - Bhayani, Harshil
IR  - Bhayani H
FIR - Hamilton, Morag
IR  - Hamilton M
FIR - Ambrose, Lyn
IR  - Ambrose L
FIR - Devaraj, Anand
IR  - Devaraj A
FIR - Chavan, Hema
IR  - Chavan H
FIR - Begum, Sofina
IR  - Begum S
FIR - Mani, Aleksander
IR  - Mani A
FIR - Kaniu, Daniel
IR  - Kaniu D
FIR - Malima, Mpho
IR  - Malima M
FIR - Booth, Sarah
IR  - Booth S
FIR - Nicholson, Andrew G
IR  - Nicholson AG
FIR - Fernandes, Nadia
IR  - Fernandes N
FIR - Wallen, Jessica E
IR  - Wallen JE
FIR - Shah, Pratibha
IR  - Shah P
FIR - Danson, Sarah
IR  - Danson S
FIR - Bury, Jonathan
IR  - Bury J
FIR - Edwards, John
IR  - Edwards J
FIR - Hill, Jennifer
IR  - Hill J
FIR - Matthews, Sue
IR  - Matthews S
FIR - Kitsanta, Yota
IR  - Kitsanta Y
FIR - Rao, Jagan
IR  - Rao J
FIR - Tenconi, Sara
IR  - Tenconi S
FIR - Socci, Laura
IR  - Socci L
FIR - Suvarna, Kim
IR  - Suvarna K
FIR - Kibutu, Faith
IR  - Kibutu F
FIR - Fisher, Patricia
IR  - Fisher P
FIR - Young, Robin
IR  - Young R
FIR - Barker, Joann
IR  - Barker J
FIR - Taylor, Fiona
IR  - Taylor F
FIR - Lloyd, Kirsty
IR  - Lloyd K
FIR - Light, Teresa
IR  - Light T
FIR - Horey, Tracey
IR  - Horey T
FIR - Papadatos-Pastos, Dionysis
IR  - Papadatos-Pastos D
FIR - Russell, Peter
IR  - Russell P
FIR - Lock, Sara
IR  - Lock S
FIR - Gilbert, Kayleigh
IR  - Gilbert K
FIR - Lawrence, David
IR  - Lawrence D
FIR - Hayward, Martin
IR  - Hayward M
FIR - Panagiotopoulos, Nikolaos
IR  - Panagiotopoulos N
FIR - George, Robert
IR  - George R
FIR - Patrini, Davide
IR  - Patrini D
FIR - Falzon, Mary
IR  - Falzon M
FIR - Borg, Elaine
IR  - Borg E
FIR - Khiroya, Reena
IR  - Khiroya R
FIR - Ahmed, Asia
IR  - Ahmed A
FIR - Taylor, Magali
IR  - Taylor M
FIR - Choudhary, Junaid
IR  - Choudhary J
FIR - Shaw, Penny
IR  - Shaw P
FIR - Janes, Sam M
IR  - Janes SM
FIR - Forster, Martin
IR  - Forster M
FIR - Ahmad, Tanya
IR  - Ahmad T
FIR - Lee, Siow Ming
IR  - Lee SM
FIR - Herrero, Javier
IR  - Herrero J
FIR - Carnell, Dawn
IR  - Carnell D
FIR - Mendes, Ruheena
IR  - Mendes R
FIR - George, Jeremy
IR  - George J
FIR - Navani, Neal
IR  - Navani N
FIR - Scarci, Marco
IR  - Scarci M
FIR - Bertoja, Elisa
IR  - Bertoja E
FIR - Stephens, Robert C M
IR  - Stephens RCM
FIR - Hoogenboom, Emilie Martinoni
IR  - Hoogenboom EM
FIR - Holding, James W
IR  - Holding JW
FIR - Bandula, Steve
IR  - Bandula S
FIR - Naidu, Babu
IR  - Naidu B
FIR - Langman, Gerald
IR  - Langman G
FIR - Robinson, Andrew
IR  - Robinson A
FIR - Bancroft, Hollie
IR  - Bancroft H
FIR - Kerr, Amy
IR  - Kerr A
FIR - Kadiri, Salma
IR  - Kadiri S
FIR - Ferris, Charlotte
IR  - Ferris C
FIR - Middleton, Gary
IR  - Middleton G
FIR - Djearaman, Madava
IR  - Djearaman M
FIR - Patel, Akshay
IR  - Patel A
FIR - Ottensmeier, Christian
IR  - Ottensmeier C
FIR - Chee, Serena
IR  - Chee S
FIR - Johnson, Benjamin
IR  - Johnson B
FIR - Alzetani, Aiman
IR  - Alzetani A
FIR - Shaw, Emily
IR  - Shaw E
FIR - Lester, Jason
IR  - Lester J
FIR - Summers, Yvonne
IR  - Summers Y
FIR - Califano, Raffaele
IR  - Califano R
FIR - Taylor, Paul
IR  - Taylor P
FIR - Shah, Rajesh
IR  - Shah R
FIR - Krysiak, Piotr
IR  - Krysiak P
FIR - Rammohan, Kendadai
IR  - Rammohan K
FIR - Fontaine, Eustace
IR  - Fontaine E
FIR - Booton, Richard
IR  - Booton R
FIR - Evison, Matthew
IR  - Evison M
FIR - Moss, Stuart
IR  - Moss S
FIR - Novasio, Juliette
IR  - Novasio J
FIR - Joseph, Leena
IR  - Joseph L
FIR - Bishop, Paul
IR  - Bishop P
FIR - Chaturvedi, Anshuman
IR  - Chaturvedi A
FIR - Doran, Helen
IR  - Doran H
FIR - Granato, Felice
IR  - Granato F
FIR - Joshi, Vijay
IR  - Joshi V
FIR - Smith, Elaine
IR  - Smith E
FIR - Montero, Angeles
IR  - Montero A
EDAT- 2020/05/29 06:00
MHDA- 2020/10/08 06:00
CRDT- 2020/05/29 06:00
PHST- 2019/12/13 00:00 [received]
PHST- 2020/04/23 00:00 [accepted]
PHST- 2020/05/29 06:00 [pubmed]
PHST- 2020/10/08 06:00 [medline]
PHST- 2020/05/29 06:00 [entrez]
AID - 10.1038/s41591-020-0900-x [pii]
AID - 10.1038/s41591-020-0900-x [doi]
PST - ppublish
SO  - Nat Med. 2020 Jul;26(7):1054-1062. doi: 10.1038/s41591-020-0900-x. Epub 2020 May 
      27.

PMID- 28687838
OWN - NLM
STAT- MEDLINE
DCOM- 20171128
LR  - 20220409
IS  - 2374-2445 (Electronic)
IS  - 2374-2437 (Print)
IS  - 2374-2437 (Linking)
VI  - 3
IP  - 11
DP  - 2017 Nov 1
TI  - Development and Validation of an Individualized Immune Prognostic Signature in 
      Early-Stage Nonsquamous Non-Small Cell Lung Cancer.
PG  - 1529-1537
LID - 10.1001/jamaoncol.2017.1609 [doi]
AB  - IMPORTANCE: The prevalence of early-stage non-small cell lung cancer (NSCLC) is 
      expected to increase with recent implementation of annual screening programs. 
      Reliable prognostic biomarkers are needed to identify patients at a high risk for 
      recurrence to guide adjuvant therapy. OBJECTIVE: To develop a robust, 
      individualized immune signature that can estimate prognosis in patients with 
      early-stage nonsquamous NSCLC. DESIGN, SETTING, AND PARTICIPANTS: This 
      retrospective study analyzed the gene expression profiles of frozen tumor tissue 
      samples from 19 public NSCLC cohorts, including 18 microarray data sets and 1 
      RNA-Seq data set for The Cancer Genome Atlas (TCGA) lung adenocarcinoma cohort. 
      Only patients with nonsquamous NSCLC with clinical annotation were included. 
      Samples were from 2414 patients with nonsquamous NSCLC, divided into a 
      meta-training cohort (729 patients), meta-testing cohort (716 patients), and 3 
      independent validation cohorts (439, 323, and 207 patients). All patients 
      underwent surgery with a negative surgical margin, received no adjuvant or 
      neoadjuvant therapy, and had publicly available gene expression data and survival 
      information. Data were collected from July 22 through September 8, 2016. MAIN 
      OUTCOMES AND MEASURES: Overall survival. RESULTS: Of 2414 patients (1205 men 
      [50%], 1111 women [46%], and 98 of unknown sex [4%]; median age [range], 64 
      [15-90] years), a prognostic immune signature of 25 gene pairs consisting of 40 
      unique genes was constructed using the meta-training data set. In the 
      meta-testing and validation cohorts, the immune signature significantly 
      stratified patients into high- vs low-risk groups in terms of overall survival 
      across and within subpopulations with stage I, IA, IB, or II disease and remained 
      as an independent prognostic factor in multivariate analyses (hazard ratio range, 
      1.72 [95% CI, 1.26-2.33; P < .001] to 2.36 [95% CI, 1.47-3.79; P < .001]) after 
      adjusting for clinical and pathologic factors. Several biological processes, 
      including chemotaxis, were enriched among genes in the immune signature. The 
      percentage of neutrophil infiltration (5.6% vs 1.8%) and necrosis (4.6% vs 1.5%) 
      was significantly higher in the high-risk immune group compared with the low-risk 
      groups in TCGA data set (P < .003). The immune signature achieved a higher 
      accuracy (mean concordance index [C-index], 0.64) than 2 commercialized multigene 
      signatures (mean C-index, 0.53 and 0.61) for estimation of survival in comparable 
      validation cohorts. When integrated with clinical characteristics such as age and 
      stage, the composite clinical and immune signature showed improved prognostic 
      accuracy in all validation data sets relative to molecular signatures alone (mean 
      C-index, 0.70 vs 0.63) and another commercialized clinical-molecular signature 
      (mean C-index, 0.68 vs 0.65). CONCLUSIONS AND RELEVANCE: The proposed 
      clinical-immune signature is a promising biomarker for estimating overall 
      survival in nonsquamous NSCLC, including early-stage disease. Prospective studies 
      are needed to test the clinical utility of the biomarker in individualized 
      management of nonsquamous NSCLC.
FAU - Li, Bailiang
AU  - Li B
AD  - Department of Radiation Oncology, Stanford University School of Medicine, Palo 
      Alto, California.
FAU - Cui, Yi
AU  - Cui Y
AD  - Department of Radiation Oncology, Stanford University School of Medicine, Palo 
      Alto, California.
AD  - Global Institution for Collaborative Research and Education, Hokkaido University, 
      Sapporo, Japan.
FAU - Diehn, Maximilian
AU  - Diehn M
AD  - Department of Radiation Oncology, Stanford University School of Medicine, Palo 
      Alto, California.
AD  - Institute for Stem Cell Biology and Regenerative Medicine, Stanford University 
      School of Medicine, Palo Alto, California.
AD  - Stanford Cancer Institute, Stanford University School of Medicine, Palo Alto, 
      California.
FAU - Li, Ruijiang
AU  - Li R
AD  - Department of Radiation Oncology, Stanford University School of Medicine, Palo 
      Alto, California.
AD  - Stanford Cancer Institute, Stanford University School of Medicine, Palo Alto, 
      California.
LA  - eng
PT  - Journal Article
PT  - Validation Study
TA  - JAMA Oncol
JT  - JAMA oncology
JID - 101652861
RN  - 0 (Biomarkers, Tumor)
SB  - IM
MH  - Adenocarcinoma/*genetics/*immunology/mortality/surgery
MH  - Adenocarcinoma of Lung
MH  - Adolescent
MH  - Adult
MH  - Aged
MH  - Aged, 80 and over
MH  - Biomarkers, Tumor/*genetics/*immunology
MH  - Carcinoma, Non-Small-Cell Lung/*genetics/*immunology/mortality/surgery
MH  - Databases, Genetic
MH  - Female
MH  - Gene Expression Profiling/*methods
MH  - Genetic Predisposition to Disease
MH  - Humans
MH  - Lung Neoplasms/*genetics/*immunology/mortality/surgery
MH  - Male
MH  - Middle Aged
MH  - Neoplasm Staging
MH  - *Oligonucleotide Array Sequence Analysis
MH  - Phenotype
MH  - Pneumonectomy
MH  - Predictive Value of Tests
MH  - Proportional Hazards Models
MH  - Reproducibility of Results
MH  - Retrospective Studies
MH  - Risk Factors
MH  - *Transcriptome
MH  - Treatment Outcome
MH  - Tumor Microenvironment
MH  - Young Adult
PMC - PMC5710196
COIS- Conflict of Interest Disclosures: None reported.
EDAT- 2017/07/09 06:00
MHDA- 2017/11/29 06:00
CRDT- 2017/07/09 06:00
PHST- 2017/07/09 06:00 [pubmed]
PHST- 2017/11/29 06:00 [medline]
PHST- 2017/07/09 06:00 [entrez]
AID - 2643120 [pii]
AID - coi170043 [pii]
AID - 10.1001/jamaoncol.2017.1609 [doi]
PST - ppublish
SO  - JAMA Oncol. 2017 Nov 1;3(11):1529-1537. doi: 10.1001/jamaoncol.2017.1609.

PMID- 27158780
OWN - NLM
STAT- MEDLINE
DCOM- 20170628
LR  - 20220321
IS  - 1546-1718 (Electronic)
IS  - 1061-4036 (Print)
IS  - 1061-4036 (Linking)
VI  - 48
IP  - 6
DP  - 2016 Jun
TI  - Distinct patterns of somatic genome alterations in lung adenocarcinomas and 
      squamous cell carcinomas.
PG  - 607-16
LID - 10.1038/ng.3564 [doi]
AB  - To compare lung adenocarcinoma (ADC) and lung squamous cell carcinoma (SqCC) and 
      to identify new drivers of lung carcinogenesis, we examined the exome sequences 
      and copy number profiles of 660 lung ADC and 484 lung SqCC tumor-normal pairs. 
      Recurrent alterations in lung SqCCs were more similar to those of other squamous 
      carcinomas than to alterations in lung ADCs. New significantly mutated genes 
      included PPP3CA, DOT1L, and FTSJD1 in lung ADC, RASA1 in lung SqCC, and KLF5, 
      EP300, and CREBBP in both tumor types. New amplification peaks encompassed MIR21 
      in lung ADC, MIR205 in lung SqCC, and MAPK1 in both. Lung ADCs lacking receptor 
      tyrosine kinase-Ras-Raf pathway alterations had mutations in SOS1, VAV1, RASA1, 
      and ARHGAP35. Regarding neoantigens, 47% of the lung ADC and 53% of the lung SqCC 
      tumors had at least five predicted neoepitopes. Although targeted therapies for 
      lung ADC and SqCC are largely distinct, immunotherapies may aid in treatment for 
      both subtypes.
FAU - Campbell, Joshua D
AU  - Campbell JD
AUID- ORCID: 0000-0003-0780-8662
AD  - Cancer Program, Eli and Edythe L. Broad Institute of Harvard and MIT, Cambridge, 
      Massachusetts, USA.
AD  - Department of Medical Oncology, Dana-Farber Cancer Institute, Boston, 
      Massachusetts, USA.
FAU - Alexandrov, Anton
AU  - Alexandrov A
AUID- ORCID: 0000-0002-0970-9353
AD  - Department of Pathology and Immunology, Washington University, St. Louis, 
      Missouri, USA.
AD  - Computer Technologies Laboratory, ITMO University, St. Petersburg, Russia.
FAU - Kim, Jaegil
AU  - Kim J
AD  - Cancer Program, Eli and Edythe L. Broad Institute of Harvard and MIT, Cambridge, 
      Massachusetts, USA.
FAU - Wala, Jeremiah
AU  - Wala J
AD  - Cancer Program, Eli and Edythe L. Broad Institute of Harvard and MIT, Cambridge, 
      Massachusetts, USA.
AD  - Department of Medical Oncology, Dana-Farber Cancer Institute, Boston, 
      Massachusetts, USA.
FAU - Berger, Alice H
AU  - Berger AH
AD  - Cancer Program, Eli and Edythe L. Broad Institute of Harvard and MIT, Cambridge, 
      Massachusetts, USA.
AD  - Department of Medical Oncology, Dana-Farber Cancer Institute, Boston, 
      Massachusetts, USA.
FAU - Pedamallu, Chandra Sekhar
AU  - Pedamallu CS
AUID- ORCID: 0000-0002-6704-058X
AD  - Cancer Program, Eli and Edythe L. Broad Institute of Harvard and MIT, Cambridge, 
      Massachusetts, USA.
AD  - Department of Medical Oncology, Dana-Farber Cancer Institute, Boston, 
      Massachusetts, USA.
FAU - Shukla, Sachet A
AU  - Shukla SA
AD  - Cancer Program, Eli and Edythe L. Broad Institute of Harvard and MIT, Cambridge, 
      Massachusetts, USA.
AD  - Department of Medical Oncology, Dana-Farber Cancer Institute, Boston, 
      Massachusetts, USA.
FAU - Guo, Guangwu
AU  - Guo G
AD  - Cancer Program, Eli and Edythe L. Broad Institute of Harvard and MIT, Cambridge, 
      Massachusetts, USA.
AD  - Department of Medical Oncology, Dana-Farber Cancer Institute, Boston, 
      Massachusetts, USA.
FAU - Brooks, Angela N
AU  - Brooks AN
AD  - Cancer Program, Eli and Edythe L. Broad Institute of Harvard and MIT, Cambridge, 
      Massachusetts, USA.
AD  - Department of Medical Oncology, Dana-Farber Cancer Institute, Boston, 
      Massachusetts, USA.
FAU - Murray, Bradley A
AU  - Murray BA
AD  - Cancer Program, Eli and Edythe L. Broad Institute of Harvard and MIT, Cambridge, 
      Massachusetts, USA.
AD  - Department of Medical Oncology, Dana-Farber Cancer Institute, Boston, 
      Massachusetts, USA.
FAU - Imielinski, Marcin
AU  - Imielinski M
AD  - Cancer Program, Eli and Edythe L. Broad Institute of Harvard and MIT, Cambridge, 
      Massachusetts, USA.
AD  - Department of Medical Oncology, Dana-Farber Cancer Institute, Boston, 
      Massachusetts, USA.
AD  - Molecular Pathology Unit, Massachusetts General Hospital, Charlestown, 
      Massachusetts, USA.
FAU - Hu, Xin
AU  - Hu X
AD  - Department of Bioinformatics and Computational Biology, University of Texas MD 
      Anderson Cancer Center, Houston, Texas, USA.
FAU - Ling, Shiyun
AU  - Ling S
AD  - Department of Bioinformatics and Computational Biology, University of Texas MD 
      Anderson Cancer Center, Houston, Texas, USA.
FAU - Akbani, Rehan
AU  - Akbani R
AD  - Department of Bioinformatics and Computational Biology, University of Texas MD 
      Anderson Cancer Center, Houston, Texas, USA.
FAU - Rosenberg, Mara
AU  - Rosenberg M
AD  - Cancer Program, Eli and Edythe L. Broad Institute of Harvard and MIT, Cambridge, 
      Massachusetts, USA.
FAU - Cibulskis, Carrie
AU  - Cibulskis C
AD  - Cancer Program, Eli and Edythe L. Broad Institute of Harvard and MIT, Cambridge, 
      Massachusetts, USA.
FAU - Ramachandran, Aruna
AU  - Ramachandran A
AD  - Cancer Program, Eli and Edythe L. Broad Institute of Harvard and MIT, Cambridge, 
      Massachusetts, USA.
AD  - Department of Medical Oncology, Dana-Farber Cancer Institute, Boston, 
      Massachusetts, USA.
FAU - Collisson, Eric A
AU  - Collisson EA
AD  - Department of Medicine, University of California, San Francisco, San Francisco, 
      California, USA.
FAU - Kwiatkowski, David J
AU  - Kwiatkowski DJ
AD  - Cancer Program, Eli and Edythe L. Broad Institute of Harvard and MIT, Cambridge, 
      Massachusetts, USA.
AD  - Department of Medicine, Brigham and Women's Hospital, Boston, Massachusetts, USA.
FAU - Lawrence, Michael S
AU  - Lawrence MS
AD  - Cancer Program, Eli and Edythe L. Broad Institute of Harvard and MIT, Cambridge, 
      Massachusetts, USA.
FAU - Weinstein, John N
AU  - Weinstein JN
AD  - Department of Bioinformatics and Computational Biology, University of Texas MD 
      Anderson Cancer Center, Houston, Texas, USA.
FAU - Verhaak, Roel G W
AU  - Verhaak RG
AD  - Department of Bioinformatics and Computational Biology, University of Texas MD 
      Anderson Cancer Center, Houston, Texas, USA.
FAU - Wu, Catherine J
AU  - Wu CJ
AD  - Cancer Program, Eli and Edythe L. Broad Institute of Harvard and MIT, Cambridge, 
      Massachusetts, USA.
AD  - Department of Medical Oncology, Dana-Farber Cancer Institute, Boston, 
      Massachusetts, USA.
FAU - Hammerman, Peter S
AU  - Hammerman PS
AD  - Cancer Program, Eli and Edythe L. Broad Institute of Harvard and MIT, Cambridge, 
      Massachusetts, USA.
AD  - Department of Medical Oncology, Dana-Farber Cancer Institute, Boston, 
      Massachusetts, USA.
FAU - Cherniack, Andrew D
AU  - Cherniack AD
AD  - Cancer Program, Eli and Edythe L. Broad Institute of Harvard and MIT, Cambridge, 
      Massachusetts, USA.
AD  - Department of Medical Oncology, Dana-Farber Cancer Institute, Boston, 
      Massachusetts, USA.
FAU - Getz, Gad
AU  - Getz G
AD  - Cancer Program, Eli and Edythe L. Broad Institute of Harvard and MIT, Cambridge, 
      Massachusetts, USA.
AD  - Department of Pathology, Massachusetts General Hospital, Boston, Massachusetts, 
      USA.
CN  - Cancer Genome Atlas Research Network
FAU - Artyomov, Maxim N
AU  - Artyomov MN
AD  - Department of Pathology and Immunology, Washington University, St. Louis, 
      Missouri, USA.
FAU - Schreiber, Robert
AU  - Schreiber R
AD  - Department of Pathology and Immunology, Washington University, St. Louis, 
      Missouri, USA.
FAU - Govindan, Ramaswamy
AU  - Govindan R
AD  - Department of Medicine, Washington University School of Medicine, St. Louis, 
      Missouri, USA.
FAU - Meyerson, Matthew
AU  - Meyerson M
AUID- ORCID: 0000-0002-9133-8108
AD  - Cancer Program, Eli and Edythe L. Broad Institute of Harvard and MIT, Cambridge, 
      Massachusetts, USA.
AD  - Department of Medical Oncology, Dana-Farber Cancer Institute, Boston, 
      Massachusetts, USA.
AD  - Department of Pathology, Harvard Medical School, Boston, Massachusetts, USA.
LA  - eng
GR  - P30 CA016672/CA/NCI NIH HHS/United States
GR  - K99 CA197762/CA/NCI NIH HHS/United States
GR  - K08 CA163677/CA/NCI NIH HHS/United States
GR  - T32 HG002295/HG/NHGRI NIH HHS/United States
GR  - U24 CA144025/CA/NCI NIH HHS/United States
GR  - R35 CA197568/CA/NCI NIH HHS/United States
GR  - U24 CA143883/CA/NCI NIH HHS/United States
GR  - U24 CA126546/CA/NCI NIH HHS/United States
GR  - U24 CA126544/CA/NCI NIH HHS/United States
GR  - P01 CA120964/CA/NCI NIH HHS/United States
GR  - U24 CA143845/CA/NCI NIH HHS/United States
GR  - R01 CA184922/CA/NCI NIH HHS/United States
GR  - R01 CA155010/CA/NCI NIH HHS/United States
GR  - U24 CA143848/CA/NCI NIH HHS/United States
GR  - U24 CA143867/CA/NCI NIH HHS/United States
GR  - U24 CA199461/CA/NCI NIH HHS/United States
PT  - Journal Article
PT  - Research Support, N.I.H., Extramural
PT  - Research Support, Non-U.S. Gov't
PT  - Research Support, U.S. Gov't, Non-P.H.S.
DEP - 20160509
TA  - Nat Genet
JT  - Nature genetics
JID - 9216904
RN  - 0 (Antigens, Neoplasm)
SB  - IM
CIN - Transl Lung Cancer Res. 2018 Feb;7(Suppl 1):S31-S34. PMID: 29531901
MH  - Adenocarcinoma/*genetics
MH  - Antigens, Neoplasm
MH  - Carcinoma, Squamous Cell/*genetics
MH  - DNA Copy Number Variations
MH  - *Genome, Human
MH  - Humans
MH  - Lung Neoplasms/*genetics
MH  - Recurrence
PMC - PMC4884143
MID - NIHMS777795
FIR - Zenklusen, Jean C
IR  - Zenklusen JC
FIR - Zhang, Jiashan
IR  - Zhang J
FIR - Felau, Ina
IR  - Felau I
FIR - Demchok, John A
IR  - Demchok JA
FIR - Yang, Liming
IR  - Yang L
FIR - Wang, Zhining
IR  - Wang Z
FIR - Ferguson, Martin L
IR  - Ferguson ML
FIR - Tarnuzzer, Roy
IR  - Tarnuzzer R
FIR - Hutter, Carolyn M
IR  - Hutter CM
FIR - Sofia, Heidi J
IR  - Sofia HJ
FIR - Pihl, Todd
IR  - Pihl T
FIR - Wan, Yunhu
IR  - Wan Y
FIR - Chudamani, Sudha
IR  - Chudamani S
FIR - Liu, Jia
IR  - Liu J
FIR - Sun, Charlie
IR  - Sun C
FIR - Naresh, Rashi
IR  - Naresh R
FIR - Lolla, Laxmi
IR  - Lolla L
FIR - Wu, Ye
IR  - Wu Y
FIR - Creighton, Chad J
IR  - Creighton CJ
FIR - Rathmell, W Kimryn
IR  - Rathmell WK
FIR - Auman, J Todd
IR  - Auman JT
FIR - Balu, Saianand
IR  - Balu S
FIR - Bodenheimer, Tom
IR  - Bodenheimer T
FIR - Hayes, D Neil
IR  - Hayes DN
FIR - Hoadley, Katherine A
IR  - Hoadley KA
FIR - Hoyle, Alan P
IR  - Hoyle AP
FIR - Jones, Corbin D
IR  - Jones CD
FIR - Jefferys, Stuart R
IR  - Jefferys SR
FIR - Meng, Shaowu
IR  - Meng S
FIR - Mieczkowski, Piotr A
IR  - Mieczkowski PA
FIR - Mose, Lisle E
IR  - Mose LE
FIR - Perou, Charles M
IR  - Perou CM
FIR - Roach, Jeffrey
IR  - Roach J
FIR - Shi, Yan
IR  - Shi Y
FIR - Simons, Janae V
IR  - Simons JV
FIR - Skelly, Tara
IR  - Skelly T
FIR - Soloway, Matthew G
IR  - Soloway MG
FIR - Tan, Donghui
IR  - Tan D
FIR - Wu, Junyuan
IR  - Wu J
FIR - Veluvolu, Umadevi
IR  - Veluvolu U
FIR - Parker, Joel S
IR  - Parker JS
FIR - Wilkerson, Matthew D
IR  - Wilkerson MD
FIR - Boice, Lori
IR  - Boice L
FIR - Huang, Mei
IR  - Huang M
FIR - Thorne, Leigh B
IR  - Thorne LB
FIR - Getz, Gad
IR  - Getz G
FIR - Noble, Michael S
IR  - Noble MS
FIR - Zhang, Hailei
IR  - Zhang H
FIR - Heiman, David I
IR  - Heiman DI
FIR - Cho, Juok
IR  - Cho J
FIR - Gehlenborg, Nils
IR  - Gehlenborg N
FIR - Saksena, Gordon
IR  - Saksena G
FIR - Voet, Doug
IR  - Voet D
FIR - Lin, Pei
IR  - Lin P
FIR - Frazer, Scott
IR  - Frazer S
FIR - Kim, Jaegil
IR  - Kim J
FIR - Lawrence, Michael S
IR  - Lawrence MS
FIR - Chin, Lynda
IR  - Chin L
FIR - Tsao, Ming-Sound
IR  - Tsao MS
FIR - Allison, Frances
IR  - Allison F
FIR - Chadwick, Dianne
IR  - Chadwick D
FIR - Muley, Thomas
IR  - Muley T
FIR - Meister, Michael
IR  - Meister M
FIR - Dienemann, Hendrik
IR  - Dienemann H
FIR - Kucherlapati, Raju
IR  - Kucherlapati R
FIR - Park, Peter
IR  - Park P
FIR - Bowen, Jay
IR  - Bowen J
FIR - Gastier-Foster, Julie M
IR  - Gastier-Foster JM
FIR - Gerken, Mark
IR  - Gerken M
FIR - Leraas, Kristen M
IR  - Leraas KM
FIR - Lichtenberg, Tara M
IR  - Lichtenberg TM
FIR - Ramirez, Nilsa C
IR  - Ramirez NC
FIR - Wise, Lisa
IR  - Wise L
FIR - Zmuda, Erik
IR  - Zmuda E
FIR - Stuart, Josh
IR  - Stuart J
FIR - Collisson, Eric
IR  - Collisson E
FIR - Peifer, Martin
IR  - Peifer M
FIR - Kwiatkowski, David
IR  - Kwiatkowski D
FIR - Campbell, Joshua D
IR  - Campbell JD
FIR - Murray, Bradley A
IR  - Murray BA
FIR - Cherniack, Andrew D
IR  - Cherniack AD
FIR - Berger, Alice H
IR  - Berger AH
FIR - Sougnez, Carrie
IR  - Sougnez C
FIR - Schumacher, Steven E
IR  - Schumacher SE
FIR - Shih, Juliann
IR  - Shih J
FIR - Beroukhim, Rameen
IR  - Beroukhim R
FIR - Zack, Travis I
IR  - Zack TI
FIR - Gabriel, Stacey B
IR  - Gabriel SB
FIR - Meyerson, Matthew
IR  - Meyerson M
FIR - Byers, Lauren A
IR  - Byers LA
FIR - Davidsen, Tanja
IR  - Davidsen T
FIR - Laird, Peter W
IR  - Laird PW
FIR - Weisenberger, Daniel J
IR  - Weisenberger DJ
FIR - Van Den Berg, David J
IR  - Van Den Berg DJ
FIR - Bootwalla, Moiz S
IR  - Bootwalla MS
FIR - Lai, Phillip H
IR  - Lai PH
FIR - Maglinte, Dennis T
IR  - Maglinte DT
FIR - Baylin, Stephen B
IR  - Baylin SB
FIR - Herman, James G
IR  - Herman JG
FIR - Danilova, Ludmila
IR  - Danilova L
FIR - Cope, Leslie
IR  - Cope L
FIR - Crain, Daniel J
IR  - Crain DJ
FIR - Curley, Erin
IR  - Curley E
FIR - Gardner, Johanna
IR  - Gardner J
FIR - Lau, Kevin
IR  - Lau K
FIR - Mallery, David
IR  - Mallery D
FIR - Morris, Scott
IR  - Morris S
FIR - Paulauskis, Joeseph
IR  - Paulauskis J
FIR - Penny, Robert
IR  - Penny R
FIR - Shelton, Candace
IR  - Shelton C
FIR - Shelton, Troy
IR  - Shelton T
FIR - Sherman, Mark
IR  - Sherman M
FIR - Yena, Peggy
IR  - Yena P
FIR - Mills, Gordon B
IR  - Mills GB
EDAT- 2016/05/10 06:00
MHDA- 2017/06/29 06:00
CRDT- 2016/05/10 06:00
PHST- 2015/09/04 00:00 [received]
PHST- 2016/04/12 00:00 [accepted]
PHST- 2016/05/10 06:00 [entrez]
PHST- 2016/05/10 06:00 [pubmed]
PHST- 2017/06/29 06:00 [medline]
AID - ng.3564 [pii]
AID - 10.1038/ng.3564 [doi]
PST - ppublish
SO  - Nat Genet. 2016 Jun;48(6):607-16. doi: 10.1038/ng.3564. Epub 2016 May 9.

PMID- 32791233
OWN - NLM
STAT- MEDLINE
DCOM- 20210201
LR  - 20211203
IS  - 1556-1380 (Electronic)
IS  - 1556-0864 (Print)
IS  - 1556-0864 (Linking)
VI  - 15
IP  - 12
DP  - 2020 Dec
TI  - The Underlying Tumor Genomics of Predominant Histologic Subtypes in Lung 
      Adenocarcinoma.
PG  - 1844-1856
LID - S1556-0864(20)30636-5 [pii]
LID - 10.1016/j.jtho.2020.08.005 [doi]
AB  - INTRODUCTION: The purpose of the study is to genomically characterize the biology 
      and related therapeutic opportunities of prognostically important predominant 
      histologic subtypes in lung adenocarcinoma (LUAD). METHODS: We identified 604 
      patients with stage I to III LUAD who underwent complete resection and targeted 
      next-generation sequencing using the Memorial Sloan Kettering-Integrated Mutation 
      Profiling of Actionable Cancer Targets platform. Tumors were classified according 
      to predominant histologic subtype and grouped by architectural grade (lepidic 
      [LEP], acinar or papillary [ACI/PAP], and micropapillary or solid [MIP/SOL]). 
      Associations among clinicopathologic factors, genomic features, mutational 
      signatures, and recurrence were evaluated within subtypes and, when appropriate, 
      quantified using competing-risks regression, with adjustment for pathologic stage 
      and extent of resection. RESULTS: MIP/SOL tumors had higher tumor mutational 
      burden (p < 0.001), fraction of genome altered (p = 0.001), copy number 
      amplifications (p = 0.021), rate of whole-genome doubling (p = 0.008), and number 
      of oncogenic pathways altered ( p < 0.001) as compared with LEP and ACI/PAP 
      tumors. Across all tumors, mutational signatures attributed to APOBEC activity 
      were associated with the highest risk of postresection recurrence: SBS2 (p = 
      0.021) and SBS13 (p = 0.005). Three oncogenic pathways (p53, Wnt, Myc) were 
      altered with statistical significance in MIP/SOL tumors. Compared with LEP and 
      ACI/PAP tumors, MIP/SOL tumors had a higher frequency of targetable BRAF-V600E 
      mutations (p = 0.046). Among ACI/PAP tumors, alterations in the cell cycle (p < 
      0.001) and PI3K (p = 0.002) pathways were associated with recurrence; among 
      MIP/SOL tumors, only PI3K alterations were associated with recurrence (p = 
      0.049). CONCLUSIONS: These results provide the first in-depth assessment of tumor 
      genomic profiling of predominant LUAD histologic subtypes, their associations 
      with recurrence, and their correlation with targetable driver alterations in 
      patients with surgically resected LUAD.
CI  - Copyright © 2020 International Association for the Study of Lung Cancer. 
      Published by Elsevier Inc. All rights reserved.
FAU - Caso, Raul
AU  - Caso R
AD  - Thoracic Service, Department of Surgery, Memorial Sloan Kettering Cancer Center, 
      New York, New York.
FAU - Sanchez-Vega, Francisco
AU  - Sanchez-Vega F
AD  - Colorectal Service, Department of Surgery, Memorial Sloan Kettering Cancer 
      Center, New York, New York; Computational Oncology Service, Department of 
      Epidemiology and Biostatistics, Memorial Sloan Kettering Cancer Center, New York, 
      New York.
FAU - Tan, Kay See
AU  - Tan KS
AD  - Department of Epidemiology and Biostatistics, Memorial Sloan Kettering Cancer 
      Center, New York, New York.
FAU - Mastrogiacomo, Brooke
AU  - Mastrogiacomo B
AD  - Thoracic Service, Department of Surgery, Memorial Sloan Kettering Cancer Center, 
      New York, New York; Computational Oncology Service, Department of Epidemiology 
      and Biostatistics, Memorial Sloan Kettering Cancer Center, New York, New York.
FAU - Zhou, Jian
AU  - Zhou J
AD  - Thoracic Service, Department of Surgery, Memorial Sloan Kettering Cancer Center, 
      New York, New York.
FAU - Jones, Gregory D
AU  - Jones GD
AD  - Thoracic Service, Department of Surgery, Memorial Sloan Kettering Cancer Center, 
      New York, New York.
FAU - Nguyen, Bastien
AU  - Nguyen B
AD  - Marie-Josée and Henry R. Kravis Center for Molecular Oncology, Memorial Sloan 
      Kettering Cancer Center, New York, New York.
FAU - Schultz, Nikolaus
AU  - Schultz N
AD  - Marie-Josée and Henry R. Kravis Center for Molecular Oncology, Memorial Sloan 
      Kettering Cancer Center, New York, New York.
FAU - Connolly, James G
AU  - Connolly JG
AD  - Thoracic Service, Department of Surgery, Memorial Sloan Kettering Cancer Center, 
      New York, New York.
FAU - Brandt, Whitney S
AU  - Brandt WS
AD  - Thoracic Service, Department of Surgery, Memorial Sloan Kettering Cancer Center, 
      New York, New York.
FAU - Bott, Matthew J
AU  - Bott MJ
AD  - Thoracic Service, Department of Surgery, Memorial Sloan Kettering Cancer Center, 
      New York, New York; Fiona and Stanley Druckenmiller Center for Lung Cancer 
      Research, Memorial Sloan Kettering Cancer Center, New York, New York.
FAU - Rocco, Gaetano
AU  - Rocco G
AD  - Thoracic Service, Department of Surgery, Memorial Sloan Kettering Cancer Center, 
      New York, New York; Fiona and Stanley Druckenmiller Center for Lung Cancer 
      Research, Memorial Sloan Kettering Cancer Center, New York, New York.
FAU - Molena, Daniela
AU  - Molena D
AD  - Thoracic Service, Department of Surgery, Memorial Sloan Kettering Cancer Center, 
      New York, New York; Fiona and Stanley Druckenmiller Center for Lung Cancer 
      Research, Memorial Sloan Kettering Cancer Center, New York, New York.
FAU - Isbell, James M
AU  - Isbell JM
AD  - Thoracic Service, Department of Surgery, Memorial Sloan Kettering Cancer Center, 
      New York, New York; Fiona and Stanley Druckenmiller Center for Lung Cancer 
      Research, Memorial Sloan Kettering Cancer Center, New York, New York.
FAU - Liu, Yuan
AU  - Liu Y
AD  - Thoracic Service, Department of Surgery, Memorial Sloan Kettering Cancer Center, 
      New York, New York; Fiona and Stanley Druckenmiller Center for Lung Cancer 
      Research, Memorial Sloan Kettering Cancer Center, New York, New York.
FAU - Mayo, Marty W
AU  - Mayo MW
AD  - Department of Biochemistry & Molecular Genetics, University of Virginia, 
      Virginia.
FAU - Adusumilli, Prasad S
AU  - Adusumilli PS
AD  - Thoracic Service, Department of Surgery, Memorial Sloan Kettering Cancer Center, 
      New York, New York; Fiona and Stanley Druckenmiller Center for Lung Cancer 
      Research, Memorial Sloan Kettering Cancer Center, New York, New York.
FAU - Travis, William D
AU  - Travis WD
AD  - Fiona and Stanley Druckenmiller Center for Lung Cancer Research, Memorial Sloan 
      Kettering Cancer Center, New York, New York; Department of Pathology, Memorial 
      Sloan Kettering Cancer Center, New York, New York.
FAU - Jones, David R
AU  - Jones DR
AD  - Thoracic Service, Department of Surgery, Memorial Sloan Kettering Cancer Center, 
      New York, New York; Fiona and Stanley Druckenmiller Center for Lung Cancer 
      Research, Memorial Sloan Kettering Cancer Center, New York, New York. Electronic 
      address: jonesd2@mskcc.org.
LA  - eng
GR  - T32 CA009501/CA/NCI NIH HHS/United States
GR  - UL1 TR001863/TR/NCATS NIH HHS/United States
GR  - P30 CA008748/CA/NCI NIH HHS/United States
GR  - R01 CA236615/CA/NCI NIH HHS/United States
GR  - R01 CA240472/CA/NCI NIH HHS/United States
GR  - R01 CA192399/CA/NCI NIH HHS/United States
GR  - R01 CA217169/CA/NCI NIH HHS/United States
PT  - Journal Article
PT  - Research Support, N.I.H., Extramural
PT  - Research Support, Non-U.S. Gov't
PT  - Research Support, U.S. Gov't, Non-P.H.S.
DEP - 20200810
TA  - J Thorac Oncol
JT  - Journal of thoracic oncology : official publication of the International 
      Association for the Study of Lung Cancer
JID - 101274235
SB  - IM
CIN - J Thorac Oncol. 2020 Dec;15(12):e187-e188. PMID: 33246596
CIN - J Thorac Oncol. 2020 Dec;15(12):e188-e189. PMID: 33246597
MH  - Adenocarcinoma of Lung/genetics
MH  - Aged
MH  - Female
MH  - Genomics
MH  - Humans
MH  - *Lung Neoplasms/genetics
MH  - Male
MH  - Middle Aged
MH  - Mutation
MH  - Neoplasm Recurrence, Local/genetics
MH  - Prognosis
PMC - PMC7704768
MID - NIHMS1620163
OTO - NOTNLM
OT  - *Histologic subtypes
OT  - *Lung adenocarcinoma
OT  - *Next-generation sequencing
OT  - *Tumor genomic profiling
COIS- Conflicts of Interest: Matthew J. Bott is a consultant for AstraZeneca. Gaetano 
      Rocco has financial relationships with Scanlan. Daniela Molena is a consultant 
      for Intuitive, Boston Scientific, Johnson and Johnson and Urogen. James M. Isbell 
      has stock ownership in LumaCyte and is a consultant/advisory board member for 
      Roche Genentech. Prasad S. Adusumilli has received research funding and fees from 
      ATARA Biotherapeutics, has a licensed patent on mesothelin-targeted CAR, and 
      pending patent applications on T-cell therapies. He serves as a consultant and on 
      the scientific advisory board for Bayer, Carisma Therapeutics, Imugene, and 
      Takeda Therapeutics. William D. Travis is a consultant and in the speaker’s 
      bureau for Genentech. David R. Jones serves as a senior medical advisor for 
      Diffusion Pharmaceuticals and a consultant for AstraZeneca and Merck. All other 
      authors have no disclosures.
EDAT- 2020/08/14 06:00
MHDA- 2021/02/02 06:00
CRDT- 2020/08/14 06:00
PHST- 2020/06/08 00:00 [received]
PHST- 2020/07/24 00:00 [revised]
PHST- 2020/08/01 00:00 [accepted]
PHST- 2020/08/14 06:00 [pubmed]
PHST- 2021/02/02 06:00 [medline]
PHST- 2020/08/14 06:00 [entrez]
AID - S1556-0864(20)30636-5 [pii]
AID - 10.1016/j.jtho.2020.08.005 [doi]
PST - ppublish
SO  - J Thorac Oncol. 2020 Dec;15(12):1844-1856. doi: 10.1016/j.jtho.2020.08.005. Epub 
      2020 Aug 10.

PMID- 34172990
OWN - NLM
STAT- MEDLINE
DCOM- 20211213
LR  - 20211214
IS  - 1873-734X (Electronic)
IS  - 1010-7940 (Linking)
VI  - 60
IP  - 5
DP  - 2021 Nov 2
TI  - Genetic-pathological prediction for timing and site-specific recurrence pattern 
      in resected lung adenocarcinoma.
PG  - 1223-1231
LID - 10.1093/ejcts/ezab288 [doi]
AB  - OBJECTIVES: We aimed to describe accurately the timing and site-specific 
      recurrence pattern for surgical resected lung adenocarcinoma and develop 
      genetic-pathological risk prediction models to guide individual postoperative 
      surveillance strategies. METHODS: We retrospectively analysed radiological, 
      pathological and sequencing data concerning 9 common oncogenic driver mutations 
      from 1531 patients with resected lung adenocarcinoma between 2008 and 2015. The 
      first recurrence site and time-to-recurrence were recorded. Independent risk 
      factors were identified by multivariable regression analysis and consequently 
      incorporated into prediction models. RESULTS: With a median follow-up of 
      53.2 months, postoperative recurrences were noted in 483 (31.5%) patients. Bone 
      and brain recurrence tended to occur early (median 11.7 and 17.0 months, 
      respectively) while thorax recurrence occurred later (median 22.2 months), which 
      was validated across different tumour stages. EGFR mutation was an independent 
      predictor for brain and bone recurrence and KRAS mutation for early recurrence. 
      Both internal and external validation of the nomograms for brain and bone 
      recurrence prediction showed optimal discrimination (concordance index: internal, 
      0.75 and 0.81, respectively; external, 0.77 and 0.84, respectively) and 
      calibration. Recurrence occurred relatively evenly during the follow-up period in 
      low-risk groups but mainly occurred within 2 years in high-risk groups. 
      CONCLUSIONS: Unique biological differences exist among lung adenocarcinoma 
      leading to distinct patterns of recurrence. These user-friendly 
      genetic-pathological nomograms may help physicians to better stratify patients 
      and make individual postoperative follow-up plans.
CI  - © The Author(s) 2021. Published by Oxford University Press on behalf of the 
      European Association for Cardio-Thoracic Surgery. All rights reserved.
FAU - Deng, Chaoqiang
AU  - Deng C
AUID- ORCID: 0000-0002-3910-9519
AD  - Department of Thoracic Surgery and State Key Laboratory of Genetic Engineering, 
      Fudan University Shanghai Cancer Center, Shanghai, China.
AD  - Institute of Thoracic Oncology, Fudan University, Shanghai, China.
AD  - Department of Oncology, Shanghai Medical College, Fudan University, Shanghai, 
      China.
FAU - Zhang, Yang
AU  - Zhang Y
AD  - Department of Thoracic Surgery and State Key Laboratory of Genetic Engineering, 
      Fudan University Shanghai Cancer Center, Shanghai, China.
AD  - Institute of Thoracic Oncology, Fudan University, Shanghai, China.
AD  - Department of Oncology, Shanghai Medical College, Fudan University, Shanghai, 
      China.
FAU - Fu, Fangqiu
AU  - Fu F
AUID- ORCID: 0000-0001-5791-4741
AD  - Department of Thoracic Surgery and State Key Laboratory of Genetic Engineering, 
      Fudan University Shanghai Cancer Center, Shanghai, China.
AD  - Institute of Thoracic Oncology, Fudan University, Shanghai, China.
AD  - Department of Oncology, Shanghai Medical College, Fudan University, Shanghai, 
      China.
FAU - Ma, Xiangyi
AU  - Ma X
AUID- ORCID: 0000-0002-3768-8342
AD  - Department of Thoracic Surgery and State Key Laboratory of Genetic Engineering, 
      Fudan University Shanghai Cancer Center, Shanghai, China.
AD  - Institute of Thoracic Oncology, Fudan University, Shanghai, China.
AD  - Department of Oncology, Shanghai Medical College, Fudan University, Shanghai, 
      China.
FAU - Wen, Zhexu
AU  - Wen Z
AD  - Department of Thoracic Surgery and State Key Laboratory of Genetic Engineering, 
      Fudan University Shanghai Cancer Center, Shanghai, China.
AD  - Institute of Thoracic Oncology, Fudan University, Shanghai, China.
AD  - Department of Oncology, Shanghai Medical College, Fudan University, Shanghai, 
      China.
FAU - Ma, Zelin
AU  - Ma Z
AD  - Department of Thoracic Surgery and State Key Laboratory of Genetic Engineering, 
      Fudan University Shanghai Cancer Center, Shanghai, China.
AD  - Institute of Thoracic Oncology, Fudan University, Shanghai, China.
AD  - Department of Oncology, Shanghai Medical College, Fudan University, Shanghai, 
      China.
FAU - Wang, Shengping
AU  - Wang S
AD  - Institute of Thoracic Oncology, Fudan University, Shanghai, China.
AD  - Department of Oncology, Shanghai Medical College, Fudan University, Shanghai, 
      China.
AD  - Department of Radiology, Fudan University Shanghai Cancer Center, Shanghai, 
      China.
FAU - Li, Yuan
AU  - Li Y
AD  - Institute of Thoracic Oncology, Fudan University, Shanghai, China.
AD  - Department of Oncology, Shanghai Medical College, Fudan University, Shanghai, 
      China.
AD  - Department of Pathology, Fudan University Shanghai Cancer Center, Shanghai, 
      China.
FAU - Chen, Haiquan
AU  - Chen H
AUID- ORCID: 0000-0001-7846-257X
AD  - Department of Thoracic Surgery and State Key Laboratory of Genetic Engineering, 
      Fudan University Shanghai Cancer Center, Shanghai, China.
AD  - Institute of Thoracic Oncology, Fudan University, Shanghai, China.
AD  - Department of Oncology, Shanghai Medical College, Fudan University, Shanghai, 
      China.
LA  - eng
PT  - Journal Article
PL  - Germany
TA  - Eur J Cardiothorac Surg
JT  - European journal of cardio-thoracic surgery : official journal of the European 
      Association for Cardio-thoracic Surgery
JID - 8804069
SB  - IM
CIN - Eur J Cardiothorac Surg. 2021 Aug 04;:. PMID: 34347068
MH  - *Adenocarcinoma of Lung/diagnosis/genetics/surgery
MH  - Humans
MH  - *Lung Neoplasms/genetics/pathology/surgery
MH  - Mutation
MH  - Neoplasm Recurrence, Local/genetics/pathology
MH  - Neoplasm Staging
MH  - Pneumonectomy
MH  - Prognosis
MH  - Retrospective Studies
MH  - Risk Factors
OTO - NOTNLM
OT  - *Gene mutation
OT  - *Lung adenocarcinoma
OT  - *Recurrence pattern
OT  - *Risk prediction
EDAT- 2021/06/27 06:00
MHDA- 2021/12/15 06:00
CRDT- 2021/06/26 06:14
PHST- 2020/12/13 00:00 [received]
PHST- 2021/04/26 00:00 [revised]
PHST- 2021/05/13 00:00 [accepted]
PHST- 2021/06/27 06:00 [pubmed]
PHST- 2021/12/15 06:00 [medline]
PHST- 2021/06/26 06:14 [entrez]
AID - 6309726 [pii]
AID - 10.1093/ejcts/ezab288 [doi]
PST - ppublish
SO  - Eur J Cardiothorac Surg. 2021 Nov 2;60(5):1223-1231. doi: 10.1093/ejcts/ezab288.

PMID- 30651547
OWN - NLM
STAT- MEDLINE
DCOM- 20190219
LR  - 20200309
IS  - 2041-1723 (Electronic)
IS  - 2041-1723 (Linking)
VI  - 10
IP  - 1
DP  - 2019 Jan 16
TI  - AXL confers intrinsic resistance to osimertinib and advances the emergence of 
      tolerant cells.
PG  - 259
LID - 10.1038/s41467-018-08074-0 [doi]
LID - 259
AB  - A novel EGFR-tyrosine kinase inhibitor (TKI), osimertinib, has marked efficacy in 
      patients with EGFR-mutated lung cancer. However, some patients show intrinsic 
      resistance and an insufficient response to osimertinib. This study showed that 
      osimertinib stimulated AXL by inhibiting a negative feedback loop. Activated AXL 
      was associated with EGFR and HER3 in maintaining cell survival and inducing the 
      emergence of cells tolerant to osimertinib. AXL inhibition reduced the viability 
      of EGFR-mutated lung cancer cells overexpressing AXL that were exposed to 
      osimertinib. The addition of an AXL inhibitor during either the initial or 
      tolerant phases reduced tumor size and delayed tumor re-growth compared to 
      osimertinib alone. AXL was highly expressed in clinical specimens of EGFR-mutated 
      lung cancers and its high expression was associated with a low response rate to 
      EGFR-TKI. These results indicated pivotal roles for AXL and its inhibition in the 
      intrinsic resistance to osimertinib and the emergence of osimertinib-tolerant 
      cells.
FAU - Taniguchi, Hirokazu
AU  - Taniguchi H
AUID- ORCID: 0000-0003-2414-8344
AD  - Division of Medical Oncology, Cancer Research Institute, Kanazawa University, 
      13-1, Takara-machi, Kanazawa, 920-0934, Japan.
AD  - Department of Respiratory Medicine, Nagasaki University Graduate School of 
      Biomedical Sciences, 1-7-1 Sakamoto, Nagasaki, 852-8501, Japan.
FAU - Yamada, Tadaaki
AU  - Yamada T
AUID- ORCID: 0000-0002-6945-281X
AD  - Division of Medical Oncology, Cancer Research Institute, Kanazawa University, 
      13-1, Takara-machi, Kanazawa, 920-0934, Japan. tayamada@koto.kpu-m.ac.jp.
AD  - Department of Pulmonary Medicine, Graduate School of Medical Science, Kyoto 
      Prefectural University of Medicine, 465, Kajii-cho, Kamigyo-ku, Kyoto, 602-8566, 
      Japan. tayamada@koto.kpu-m.ac.jp.
FAU - Wang, Rong
AU  - Wang R
AD  - Division of Medical Oncology, Cancer Research Institute, Kanazawa University, 
      13-1, Takara-machi, Kanazawa, 920-0934, Japan.
FAU - Tanimura, Keiko
AU  - Tanimura K
AD  - Department of Pulmonary Medicine, Graduate School of Medical Science, Kyoto 
      Prefectural University of Medicine, 465, Kajii-cho, Kamigyo-ku, Kyoto, 602-8566, 
      Japan.
FAU - Adachi, Yuta
AU  - Adachi Y
AD  - Division of Medical Oncology, Cancer Research Institute, Kanazawa University, 
      13-1, Takara-machi, Kanazawa, 920-0934, Japan.
FAU - Nishiyama, Akihiro
AU  - Nishiyama A
AD  - Division of Medical Oncology, Cancer Research Institute, Kanazawa University, 
      13-1, Takara-machi, Kanazawa, 920-0934, Japan.
FAU - Tanimoto, Azusa
AU  - Tanimoto A
AD  - Division of Medical Oncology, Cancer Research Institute, Kanazawa University, 
      13-1, Takara-machi, Kanazawa, 920-0934, Japan.
FAU - Takeuchi, Shinji
AU  - Takeuchi S
AD  - Division of Medical Oncology, Cancer Research Institute, Kanazawa University, 
      13-1, Takara-machi, Kanazawa, 920-0934, Japan.
FAU - Araujo, Luiz H
AU  - Araujo LH
AD  - Division of Clinical Research, Brazilian National Cancer Institute, Rua André 
      Cavalcanti 37, Rio de Janeiro - RJ, 20231-050, Brazil.
FAU - Boroni, Mariana
AU  - Boroni M
AD  - Division of Experimental and Translational Research, Bioinformatics and 
      Computational Biology Lab, Brazilian National Cancer Institute, Rua André 
      Cavalcanti 37, Rio de Janeiro - RJ, 20231-050, Brazil.
FAU - Yoshimura, Akihiro
AU  - Yoshimura A
AD  - Department of Pulmonary Medicine, Graduate School of Medical Science, Kyoto 
      Prefectural University of Medicine, 465, Kajii-cho, Kamigyo-ku, Kyoto, 602-8566, 
      Japan.
FAU - Shiotsu, Shinsuke
AU  - Shiotsu S
AD  - Department of Respiratory Medicine, Japanese Red Cross Kyoto Daiichi Hospital, 
      15-749 Hon-machi, Higashiyama-ku, Kyoto, 605-0981, Japan.
FAU - Matsumoto, Isao
AU  - Matsumoto I
AD  - Department of Thoracic, Cardiovascular and General Surgery, Kanazawa University, 
      13-1, Takara-machi, Kanazawa, 920-0934, Japan.
FAU - Watanabe, Satoshi
AU  - Watanabe S
AD  - Department of Respiratory Medicine and Infectious Diseases, Niigata University 
      Graduate School of Medical and Dental Sciences, 1-757 Asahimachi-dori, Chuo-ku, 
      Niigata, 951-8510, Japan.
FAU - Kikuchi, Toshiaki
AU  - Kikuchi T
AD  - Department of Respiratory Medicine and Infectious Diseases, Niigata University 
      Graduate School of Medical and Dental Sciences, 1-757 Asahimachi-dori, Chuo-ku, 
      Niigata, 951-8510, Japan.
FAU - Miura, Satoru
AU  - Miura S
AD  - Department of Internal Medicine, Niigata Cancer Center Hospital, 2-15-3 
      Kawagishi-cho, Niigata, 961-8566, Japan.
FAU - Tanaka, Hiroshi
AU  - Tanaka H
AD  - Department of Internal Medicine, Niigata Cancer Center Hospital, 2-15-3 
      Kawagishi-cho, Niigata, 961-8566, Japan.
FAU - Kitazaki, Takeshi
AU  - Kitazaki T
AD  - Department of Respiratory Medicine, Japanese Red Cross Nagasaki Genbaku Hospital, 
      3-15 Mori-machi, Nagasaki, 852-8511, Japan.
FAU - Yamaguchi, Hiroyuki
AU  - Yamaguchi H
AD  - Department of Respiratory Medicine, Nagasaki University Graduate School of 
      Biomedical Sciences, 1-7-1 Sakamoto, Nagasaki, 852-8501, Japan.
FAU - Mukae, Hiroshi
AU  - Mukae H
AD  - Department of Respiratory Medicine, Nagasaki University Graduate School of 
      Biomedical Sciences, 1-7-1 Sakamoto, Nagasaki, 852-8501, Japan.
FAU - Uchino, Junji
AU  - Uchino J
AD  - Department of Pulmonary Medicine, Graduate School of Medical Science, Kyoto 
      Prefectural University of Medicine, 465, Kajii-cho, Kamigyo-ku, Kyoto, 602-8566, 
      Japan.
FAU - Uehara, Hisanori
AU  - Uehara H
AD  - Department of Pathology and Laboratory Medicine, Institute of Biomedical 
      Sciences, Tokushima University Graduate School, 3-18-15, Kuramoto-cho, Tokushima, 
      770-8503, Japan.
FAU - Takayama, Koichi
AU  - Takayama K
AD  - Department of Pulmonary Medicine, Graduate School of Medical Science, Kyoto 
      Prefectural University of Medicine, 465, Kajii-cho, Kamigyo-ku, Kyoto, 602-8566, 
      Japan.
FAU - Yano, Seiji
AU  - Yano S
AUID- ORCID: 0000-0002-6151-2988
AD  - Division of Medical Oncology, Cancer Research Institute, Kanazawa University, 
      13-1, Takara-machi, Kanazawa, 920-0934, Japan. syano@staff.kanazawa-u.ac.jp.
AD  - Nano Life Science Institute, Kanazawa University, Kakuma, Kanazawa, 920-1192, 
      Japan. syano@staff.kanazawa-u.ac.jp.
LA  - eng
PT  - Journal Article
PT  - Research Support, Non-U.S. Gov't
DEP - 20190116
TA  - Nat Commun
JT  - Nature communications
JID - 101528555
RN  - 0 (Acrylamides)
RN  - 0 (Aniline Compounds)
RN  - 0 (Heterocyclic Compounds, 2-Ring)
RN  - 0 (NPS-1034)
RN  - 0 (Piperazines)
RN  - 0 (Protein Kinase Inhibitors)
RN  - 0 (Proto-Oncogene Proteins)
RN  - 0 (Pyrazoles)
RN  - 0 (RNA, Small Interfering)
RN  - 0 (osimertinib)
RN  - EC 2.7.10.1 (EGFR protein, human)
RN  - EC 2.7.10.1 (ERBB3 protein, human)
RN  - EC 2.7.10.1 (ErbB Receptors)
RN  - EC 2.7.10.1 (Receptor Protein-Tyrosine Kinases)
RN  - EC 2.7.10.1 (Receptor, ErbB-3)
RN  - EC 2.7.10.1 (axl receptor tyrosine kinase)
SB  - IM
MH  - Acrylamides
MH  - Adenocarcinoma of Lung/*drug therapy/genetics/pathology
MH  - Adult
MH  - Aniline Compounds
MH  - Animals
MH  - Antineoplastic Combined Chemotherapy Protocols/*pharmacology/therapeutic use
MH  - Carcinoma, Non-Small-Cell Lung/*drug therapy/genetics/pathology
MH  - Cell Line, Tumor
MH  - Cell Survival/drug effects/genetics
MH  - Disease-Free Survival
MH  - Drug Resistance, Neoplasm/*genetics
MH  - ErbB Receptors/antagonists & inhibitors/genetics/metabolism
MH  - Female
MH  - Gene Knockdown Techniques
MH  - Heterocyclic Compounds, 2-Ring/pharmacology/therapeutic use
MH  - Humans
MH  - Lung/pathology
MH  - Lung Neoplasms/*drug therapy/genetics/pathology
MH  - Male
MH  - Mice
MH  - Mice, Inbred NOD
MH  - Mutation
MH  - Neoplasm Recurrence, Local/genetics/pathology/*prevention & control
MH  - Piperazines/*pharmacology/therapeutic use
MH  - Protein Kinase Inhibitors/*pharmacology/therapeutic use
MH  - Proto-Oncogene Proteins/antagonists & inhibitors/genetics/*metabolism
MH  - Pyrazoles/pharmacology/therapeutic use
MH  - RNA, Small Interfering/metabolism
MH  - Receptor Protein-Tyrosine Kinases/antagonists & inhibitors/genetics/*metabolism
MH  - Receptor, ErbB-3/genetics/metabolism
MH  - Treatment Outcome
MH  - Xenograft Model Antitumor Assays
PMC - PMC6335418
COIS- S.Y. obtained commercial research grants from AstraZeneca, Chugai Pharm, and 
      Boehringer-Ingelheim, and has received speaking honoraria from AstraZeneca, 
      Chugai Pharma, and Boehringer-Ingelheim. The remaining authors declare no 
      competing interests.
EDAT- 2019/01/18 06:00
MHDA- 2019/03/21 06:00
CRDT- 2019/01/18 06:00
PHST- 2018/06/30 00:00 [received]
PHST- 2018/12/14 00:00 [accepted]
PHST- 2019/01/18 06:00 [entrez]
PHST- 2019/01/18 06:00 [pubmed]
PHST- 2019/03/21 06:00 [medline]
AID - 10.1038/s41467-018-08074-0 [pii]
AID - 8074 [pii]
AID - 10.1038/s41467-018-08074-0 [doi]
PST - epublish
SO  - Nat Commun. 2019 Jan 16;10(1):259. doi: 10.1038/s41467-018-08074-0.

PMID- 33889506
OWN - NLM
STAT- PubMed-not-MEDLINE
LR  - 20210424
IS  - 2218-6751 (Print)
IS  - 2226-4477 (Electronic)
IS  - 2218-6751 (Linking)
VI  - 10
IP  - 3
DP  - 2021 Mar
TI  - Deep sequencing reveals the genomic characteristics of lung adenocarcinoma 
      presenting as ground-glass nodules (GGNs).
PG  - 1239-1255
LID - 10.21037/tlcr-20-1086 [doi]
AB  - BACKGROUND: The concept of multi-step progression from atypical adenomatous 
      hyperplasia (AAH) to invasive adenocarcinoma (ADC) has been proposed, and 
      ground-glass nodules (GGNs) may play a critical role during the early lung 
      tumorigenesis. We present the first comprehensive description of the genomic 
      architecture of GGNs to unravel the genetic basis of GGN. METHODS: We 
      investigated 30 GGN-like lungs ADC by performing >1,000× whole-exome sequencing 
      (WES) and characterized the genomic variations and evaluate the relationship 
      between the clinicopathologic and molecular characteristics in this disease. 
      RESULTS: Despite the low somatic mutation burden, GGNs exhibited high intratumor 
      heterogeneity (ITH) characterized by the proportion of subclonal mutations. 
      Different mutagenesis shaped the genomes of GGN during cancer evolution and were 
      mostly featured by molecular clock-like signatures that occur in clonal mutations 
      and defective DNA mismatch signatures that occur in subclonal mutations. 
      Moreover, 10.7-67.1% clonal mutations occurred after whole-genome doubling (WGD), 
      indicating that WGD could be a frequent truncal event in GGNs. Samples with WGD 
      showed higher genomic instability but lower ITH. These GGNs were characterized by 
      recurrent focal copy-number changes that are highly associated with 
      tumorigenesis, with only two genes (EGFR and RBM10) that were recurrently 
      mutated. Additionally, GGNs with different pathological subtypes or computed 
      tomography (CT) features exhibited distinct genetic characteristics. Lepidic 
      predominant or pure GGNs in CT images carried a lower mutation burden and had a 
      relatively stable genome than nonlepidic or mixed GGNs. GGNs with RBM10 mutations 
      tended to accompany a pathologically lepidic pattern, indicating RBM10 may drive 
      the distinct subtype of lung cancer with better prognosis. CONCLUSIONS: These 
      findings facilitated interpreting the genomic characteristics of GGNs, provided 
      insight into the early stages of lung cancer evolution, and possessed potential 
      clinical significance.
CI  - 2021 Translational Lung Cancer Research. All rights reserved.
FAU - Wu, Nan
AU  - Wu N
AD  - Key laboratory of Carcinogenesis and Translational Research (Ministry of 
      Education), Department of Thoracic Surgery II, Peking University Cancer Hospital 
      & Institute, Beijing, China.
FAU - Liu, Sixue
AU  - Liu S
AD  - Key Laboratory of Genomics and Precision Medicine, Beijing Institute of Genomics, 
      Chinese Academy of Sciences, Beijing, China.
AD  - University of Chinese Academy of Sciences, Beijing, China.
FAU - Li, Jingjing
AU  - Li J
AD  - The Precision Medicine Centre of Drum Tower Hospital, Medical School of Nanjing 
      University, Nanjing, China.
FAU - Hu, Zhenyu
AU  - Hu Z
AD  - Key Laboratory of Genomics and Precision Medicine, Beijing Institute of Genomics, 
      Chinese Academy of Sciences, Beijing, China.
AD  - University of Chinese Academy of Sciences, Beijing, China.
FAU - Yan, Shi
AU  - Yan S
AD  - Key laboratory of Carcinogenesis and Translational Research (Ministry of 
      Education), Department of Thoracic Surgery II, Peking University Cancer Hospital 
      & Institute, Beijing, China.
FAU - Duan, Hongwei
AU  - Duan H
AD  - Key Laboratory of Genomics and Precision Medicine, Beijing Institute of Genomics, 
      Chinese Academy of Sciences, Beijing, China.
AD  - University of Chinese Academy of Sciences, Beijing, China.
FAU - Wu, Dafei
AU  - Wu D
AD  - Key Laboratory of Genomics and Precision Medicine, Beijing Institute of Genomics, 
      Chinese Academy of Sciences, Beijing, China.
AD  - Key Laboratory of Zoological Systematics and Evolution, Institute of Zoology, 
      Chinese Academy of Sciences, Beijing, China.
FAU - Ma, Yuanyuan
AU  - Ma Y
AD  - Key laboratory of Carcinogenesis and Translational Research (Ministry of 
      Education), Department of Thoracic Surgery II, Peking University Cancer Hospital 
      & Institute, Beijing, China.
FAU - Li, Shaolei
AU  - Li S
AD  - Key laboratory of Carcinogenesis and Translational Research (Ministry of 
      Education), Department of Thoracic Surgery II, Peking University Cancer Hospital 
      & Institute, Beijing, China.
FAU - Wang, Xing
AU  - Wang X
AD  - Key laboratory of Carcinogenesis and Translational Research (Ministry of 
      Education), Department of Thoracic Surgery II, Peking University Cancer Hospital 
      & Institute, Beijing, China.
FAU - Wang, Yaqi
AU  - Wang Y
AD  - Key laboratory of Carcinogenesis and Translational Research (Ministry of 
      Education), Department of Thoracic Surgery II, Peking University Cancer Hospital 
      & Institute, Beijing, China.
FAU - Li, Xiang
AU  - Li X
AD  - Key laboratory of Carcinogenesis and Translational Research (Ministry of 
      Education), Department of Thoracic Surgery II, Peking University Cancer Hospital 
      & Institute, Beijing, China.
FAU - Lu, Xuemei
AU  - Lu X
AD  - Key Laboratory of Genomics and Precision Medicine, Beijing Institute of Genomics, 
      Chinese Academy of Sciences, Beijing, China.
AD  - University of Chinese Academy of Sciences, Beijing, China.
AD  - CAS Center for Excellence in Animal Evolution and Genetics, Chinese Academy of 
      Sciences, Kunming, China.
LA  - eng
PT  - Journal Article
TA  - Transl Lung Cancer Res
JT  - Translational lung cancer research
JID - 101646875
PMC - PMC8044491
OTO - NOTNLM
OT  - Ground-glass nodules (GGNs)
OT  - deep sequencing
OT  - genomic analysis
OT  - lung adenocarcinoma (LUAD)
COIS- Conflicts of Interest: All authors have completed the ICMJE uniform disclosure 
      form (available at http://dx.doi.org/10.21037/tlcr-20-1086). The authors have no 
      conflicts of interest to declare.
EDAT- 2021/04/24 06:00
MHDA- 2021/04/24 06:01
CRDT- 2021/04/23 06:28
PHST- 2021/04/23 06:28 [entrez]
PHST- 2021/04/24 06:00 [pubmed]
PHST- 2021/04/24 06:01 [medline]
AID - tlcr-10-03-1239 [pii]
AID - 10.21037/tlcr-20-1086 [doi]
PST - ppublish
SO  - Transl Lung Cancer Res. 2021 Mar;10(3):1239-1255. doi: 10.21037/tlcr-20-1086.

PMID- 30550363
OWN - NLM
STAT- MEDLINE
DCOM- 20191219
LR  - 20220409
IS  - 1527-7755 (Electronic)
IS  - 0732-183X (Print)
IS  - 0732-183X (Linking)
VI  - 37
IP  - 4
DP  - 2019 Feb 1
TI  - EGFR-Mutant Adenocarcinomas That Transform to Small-Cell Lung Cancer and Other 
      Neuroendocrine Carcinomas: Clinical Outcomes.
PG  - 278-285
LID - 10.1200/JCO.18.01585 [doi]
AB  - PURPOSE: Approximately 3% to 10% of EGFR (epidermal growth factor receptor) 
      -mutant non-small cell lung cancers (NSCLCs) undergo transformation to small-cell 
      lung cancer (SCLC), but their clinical course is poorly characterized. METHODS: 
      We retrospectively identified patients with EGFR-mutant SCLC and other high-grade 
      neuroendocrine carcinomas seen at our eight institutions. Demographics, disease 
      features, and outcomes were analyzed. RESULTS: We included 67 patients-38 women 
      and 29 men; EGFR mutations included exon 19 deletion (69%), L858R (25%), and 
      other (6%). At the initial lung cancer diagnosis, 58 patients had NSCLC and nine 
      had de novo SCLC or mixed histology. All but these nine patients received one or 
      more EGFR tyrosine kinase inhibitor before SCLC transformation. Median time to 
      transformation was 17.8 months (95% CI, 14.3 to 26.2 months). After 
      transformation, both platinum-etoposide and taxanes yielded high response rates, 
      but none of 17 patients who received immunotherapy experienced a response. Median 
      overall survival since diagnosis was 31.5 months (95% CI, 24.8 to 41.3 months), 
      whereas median survival since the time of SCLC transformation was 10.9 months 
      (95% CI, 8.0 to 13.7 months). Fifty-nine patients had tissue genotyping at first 
      evidence of SCLC. All maintained their founder EGFR mutation, and 15 of 19 with 
      prior EGFR T790M positivity were T790 wild-type at transformation. Other 
      recurrent mutations included TP53, Rb1, and PIK3CA. Re-emergence of NSCLC clones 
      was identified in some cases. CNS metastases were frequent after transformation. 
      CONCLUSION: There is a growing appreciation that EGFR-mutant NSCLCs can undergo 
      SCLC transformation. We demonstrate that this occurs at an average of 17.8 months 
      after diagnosis and cases are often characterized by Rb1, TP53, and PIK3CA 
      mutations. Responses to platinum-etoposide and taxanes are frequent, but 
      checkpoint inhibitors yielded no responses. Additional investigation is needed to 
      better elucidate optimal strategies for this group.
FAU - Marcoux, Nicolas
AU  - Marcoux N
AD  - 1 Massachusetts General Hospital, Boston, MA.
AD  - 12 CHU de Québec, Quebec City, Quebec, Canada.
FAU - Gettinger, Scott N
AU  - Gettinger SN
AD  - 2 Yale Cancer Center, New Haven, CT.
FAU - O'Kane, Grainne
AU  - O'Kane G
AD  - 3 Princess Margaret Cancer Centre, Toronto, Ontario, Canada.
FAU - Arbour, Kathryn C
AU  - Arbour KC
AD  - 4 Memorial Sloan Kettering Cancer Center, New York, NY.
FAU - Neal, Joel W
AU  - Neal JW
AD  - 5 Stanford Cancer Institute, Palo Alto, CA.
FAU - Husain, Hatim
AU  - Husain H
AD  - 6 University of California San Diego, La Jolla, CA.
FAU - Evans, Tracey L
AU  - Evans TL
AD  - 7 Abramson Cancer Center, Philadelphia, PA.
AD  - 13 Lankenau Medical Center, Wynnewood, PA.
FAU - Brahmer, Julie R
AU  - Brahmer JR
AD  - 8 Johns Hopkins Sidney Kimmel Comprehensive Cancer Center, Baltimore, MD.
FAU - Muzikansky, Alona
AU  - Muzikansky A
AD  - 1 Massachusetts General Hospital, Boston, MA.
FAU - Bonomi, Philip D
AU  - Bonomi PD
AD  - 9 Rush University Medical Center, Chicago, IL.
FAU - Del Prete, Salvatore
AU  - Del Prete S
AD  - 10 Bennett Cancer Center, Stamford CT.
FAU - Wurtz, Anna
AU  - Wurtz A
AD  - 2 Yale Cancer Center, New Haven, CT.
FAU - Farago, Anna F
AU  - Farago AF
AD  - 1 Massachusetts General Hospital, Boston, MA.
FAU - Dias-Santagata, Dora
AU  - Dias-Santagata D
AD  - 1 Massachusetts General Hospital, Boston, MA.
FAU - Mino-Kenudson, Mari
AU  - Mino-Kenudson M
AD  - 1 Massachusetts General Hospital, Boston, MA.
FAU - Reckamp, Karen L
AU  - Reckamp KL
AD  - 11 City of Hope National Medical Center, Duarte, CA.
FAU - Yu, Helena A
AU  - Yu HA
AD  - 4 Memorial Sloan Kettering Cancer Center, New York, NY.
FAU - Wakelee, Heather A
AU  - Wakelee HA
AD  - 5 Stanford Cancer Institute, Palo Alto, CA.
FAU - Shepherd, Frances A
AU  - Shepherd FA
AD  - 3 Princess Margaret Cancer Centre, Toronto, Ontario, Canada.
FAU - Piotrowska, Zofia
AU  - Piotrowska Z
AD  - 1 Massachusetts General Hospital, Boston, MA.
FAU - Sequist, Lecia V
AU  - Sequist LV
AD  - 1 Massachusetts General Hospital, Boston, MA.
LA  - eng
GR  - P30 CA008748/CA/NCI NIH HHS/United States
GR  - R01 CA137008/CA/NCI NIH HHS/United States
PT  - Journal Article
PT  - Multicenter Study
PT  - Research Support, N.I.H., Extramural
PT  - Research Support, Non-U.S. Gov't
DEP - 20181214
TA  - J Clin Oncol
JT  - Journal of clinical oncology : official journal of the American Society of 
      Clinical Oncology
JID - 8309333
RN  - 0 (Biomarkers, Tumor)
RN  - 0 (RB1 protein, human)
RN  - 0 (Retinoblastoma Binding Proteins)
RN  - 0 (TP53 protein, human)
RN  - 0 (Tumor Suppressor Protein p53)
RN  - EC 2.3.2.27 (Ubiquitin-Protein Ligases)
RN  - EC 2.7.1.137 (Class I Phosphatidylinositol 3-Kinases)
RN  - EC 2.7.1.137 (PIK3CA protein, human)
RN  - EC 2.7.10.1 (EGFR protein, human)
RN  - EC 2.7.10.1 (ErbB Receptors)
SB  - IM
MH  - Adenocarcinoma of Lung/drug therapy/*genetics/mortality/secondary
MH  - Adult
MH  - Aged
MH  - Aged, 80 and over
MH  - Antineoplastic Combined Chemotherapy Protocols/therapeutic use
MH  - Biomarkers, Tumor/*genetics
MH  - Carcinoma, Non-Small-Cell Lung/drug therapy/*genetics/mortality/secondary
MH  - Class I Phosphatidylinositol 3-Kinases/genetics
MH  - ErbB Receptors/genetics
MH  - Female
MH  - Genetic Predisposition to Disease
MH  - Humans
MH  - Lung Neoplasms/drug therapy/*genetics/mortality/pathology
MH  - Male
MH  - Middle Aged
MH  - *Mutation
MH  - Neoplasm Grading
MH  - North America
MH  - Phenotype
MH  - Retinoblastoma Binding Proteins/genetics
MH  - Retrospective Studies
MH  - Small Cell Lung Carcinoma/drug therapy/*genetics/mortality/secondary
MH  - Time Factors
MH  - Treatment Outcome
MH  - Tumor Suppressor Protein p53/genetics
MH  - Ubiquitin-Protein Ligases/genetics
PMC - PMC7001776
EDAT- 2018/12/15 06:00
MHDA- 2019/12/20 06:00
CRDT- 2018/12/15 06:00
PHST- 2018/12/15 06:00 [pubmed]
PHST- 2019/12/20 06:00 [medline]
PHST- 2018/12/15 06:00 [entrez]
AID - 1801585 [pii]
AID - 10.1200/JCO.18.01585 [doi]
PST - ppublish
SO  - J Clin Oncol. 2019 Feb 1;37(4):278-285. doi: 10.1200/JCO.18.01585. Epub 2018 Dec 
      14.

PMID- 32442617
OWN - NLM
STAT- MEDLINE
DCOM- 20201110
LR  - 20211204
IS  - 1552-6259 (Electronic)
IS  - 0003-4975 (Print)
IS  - 0003-4975 (Linking)
VI  - 110
IP  - 4
DP  - 2020 Oct
TI  - LKB1/STK11 Expression in Lung Adenocarcinoma and Associations With Patterns of 
      Recurrence.
PG  - 1131-1138
LID - S0003-4975(20)30724-4 [pii]
LID - 10.1016/j.athoracsur.2020.03.114 [doi]
AB  - BACKGROUND: Mutations in the serine/threonine kinase 11 (STK11)/liver kinase B1 
      (LKB1) have been implicated in mediating resistance to checkpoint blockade among 
      patients with advanced lung adenocarcinoma. We sought to examine the associations 
      between clinicopathologic characteristics, tumor LKB1 expression, features of the 
      immune microenvironment, and postoperative prognosis among patients with early 
      stage lung adenocarcinoma undergoing surgical therapy. METHODS: Formalin-fixed, 
      paraffin-embedded specimens of patients undergoing resection of stage I to III, 
      chemotherapy-naïve adenocarcinomas (1997 to 2008) were analyzed using tissue 
      microarray sectioning. Sublobar resections were excluded. Intratumoral LKB1/STK11 
      expression was quantified as H-score. In a subset, tumor-associated immune cell 
      populations were quantified using whole tumor sections in peritumoral and 
      intratumoral compartments. RESULTS: In all, 104 patients met inclusion criteria. 
      Expression of LKB1/STK11 (median H-score 102.9) was higher in women (median 
      123.3) than in men (100, P = .004) and in never-smokers (median 145) than in 
      former/current smokers (100, P = .002). Expression of LKB1/STK11 was positively 
      correlated with intratumoral infiltration of cluster of differentiation (CD) 3(+) 
      (r = 0.351, P = .005), CD4(+) (r = 0.436, P < .001), and CD8(+) (r = 0.263, P = 
      .049) cells. Patients with extrathoracic recurrence had lower tumor expression of 
      LKB1/STK11 than did other patients with recurrent disease. On multivariate 
      analysis, low LKB1/STK11 expression remained independently associated with poor 
      disease-free survival and distant disease-free survival. CONCLUSIONS: Low 
      LKB1/STK11 expression is associated with specific patient characteristics and 
      poor postoperative prognosis in chemotherapy-naïve lung adenocarcinoma. Further 
      investigation is warranted to delineate its clinical significance in the context 
      of evaluating novel therapeutic agents in patients with resectable disease.
CI  - Copyright © 2020 The Society of Thoracic Surgeons. Published by Elsevier Inc. All 
      rights reserved.
FAU - Mitchell, Kyle G
AU  - Mitchell KG
AD  - Department of Thoracic and Cardiovascular Surgery, University of Texas MD 
      Anderson Cancer Center, Houston, Texas.
FAU - Parra, Edwin R
AU  - Parra ER
AD  - Department of Translational Molecular Pathology, University of Texas MD Anderson 
      Cancer Center, Houston, Texas.
FAU - Zhang, Jiexin
AU  - Zhang J
AD  - Department of Bioinformatics and Computational Biology, University of Texas MD 
      Anderson Cancer Center, Houston, Texas.
FAU - Nelson, David B
AU  - Nelson DB
AD  - Department of Thoracic and Cardiovascular Surgery, University of Texas MD 
      Anderson Cancer Center, Houston, Texas.
FAU - Corsini, Erin M
AU  - Corsini EM
AD  - Department of Thoracic and Cardiovascular Surgery, University of Texas MD 
      Anderson Cancer Center, Houston, Texas.
FAU - Villalobos, Pamela
AU  - Villalobos P
AD  - Department of Translational Molecular Pathology, University of Texas MD Anderson 
      Cancer Center, Houston, Texas.
FAU - Moran, Cesar A
AU  - Moran CA
AD  - Department of Pathology, University of Texas MD Anderson Cancer Center, Houston, 
      Texas.
FAU - Skoulidis, Ferdinandos
AU  - Skoulidis F
AD  - Department of Thoracic/Head and Neck Medical Oncology, University of Texas MD 
      Anderson Cancer Center, Houston, Texas.
FAU - Wistuba, Ignacio I
AU  - Wistuba II
AD  - Department of Translational Molecular Pathology, University of Texas MD Anderson 
      Cancer Center, Houston, Texas.
FAU - Fujimoto, Junya
AU  - Fujimoto J
AD  - Department of Translational Molecular Pathology, University of Texas MD Anderson 
      Cancer Center, Houston, Texas.
FAU - Roth, Jack A
AU  - Roth JA
AD  - Department of Thoracic and Cardiovascular Surgery, University of Texas MD 
      Anderson Cancer Center, Houston, Texas.
FAU - Antonoff, Mara B
AU  - Antonoff MB
AD  - Department of Thoracic and Cardiovascular Surgery, University of Texas MD 
      Anderson Cancer Center, Houston, Texas. Electronic address: 
      mbantonoff@mdanderson.org.
CN  - MD Anderson Lung Cancer Immune Microenvironment Working Group
LA  - eng
GR  - P30 CA016672/CA/NCI NIH HHS/United States
GR  - P50 CA070907/CA/NCI NIH HHS/United States
PT  - Journal Article
PT  - Research Support, N.I.H., Extramural
PT  - Research Support, Non-U.S. Gov't
DEP - 20200519
TA  - Ann Thorac Surg
JT  - The Annals of thoracic surgery
JID - 15030100R
RN  - 0 (Biomarkers, Tumor)
RN  - EC 2.7.11.1 (Protein Serine-Threonine Kinases)
RN  - EC 2.7.11.1 (STK11 protein, human)
RN  - EC 2.7.11.3 (AMP-Activated Protein Kinase Kinases)
SB  - IM
MH  - AMP-Activated Protein Kinase Kinases
MH  - Adenocarcinoma of Lung/diagnosis/*metabolism
MH  - Aged
MH  - Biomarkers, Tumor/metabolism
MH  - Disease-Free Survival
MH  - Female
MH  - Humans
MH  - Lung Neoplasms/diagnosis/*metabolism
MH  - Male
MH  - Middle Aged
MH  - Neoplasm Recurrence, Local/diagnosis/*metabolism
MH  - *Neoplasm Staging
MH  - Prognosis
MH  - Protein Serine-Threonine Kinases/*biosynthesis
MH  - Retrospective Studies
PMC - PMC8215648
MID - NIHMS1712071
FIR - Lee, J Jack
IR  - Lee JJ
FIR - Vaporciyan, Ara A
IR  - Vaporciyan AA
FIR - Hofstetter, Wayne L
IR  - Hofstetter WL
FIR - Mehran, Reza J
IR  - Mehran RJ
FIR - Swisher, Stephen G
IR  - Swisher SG
FIR - Rice, David C
IR  - Rice DC
FIR - Sepesi, Boris
IR  - Sepesi B
FIR - Walsh, Garrett L
IR  - Walsh GL
FIR - Behrens, Carmen
IR  - Behrens C
FIR - Kalhor, Neda
IR  - Kalhor N
FIR - Weissferdt, Annikka
IR  - Weissferdt A
FIR - Heymach, John V
IR  - Heymach JV
FIR - Heymach, John V
IR  - Heymach JV
FIR - AstraZeneca
IR  - AstraZeneca
FIR - Bayer
IR  - Bayer
FIR - GlaxoSmithKline
IR  - GlaxoSmithKline
EDAT- 2020/05/23 06:00
MHDA- 2020/11/11 06:00
CRDT- 2020/05/23 06:00
PHST- 2019/01/24 00:00 [received]
PHST- 2020/02/04 00:00 [revised]
PHST- 2020/03/09 00:00 [accepted]
PHST- 2020/05/23 06:00 [pubmed]
PHST- 2020/11/11 06:00 [medline]
PHST- 2020/05/23 06:00 [entrez]
AID - S0003-4975(20)30724-4 [pii]
AID - 10.1016/j.athoracsur.2020.03.114 [doi]
PST - ppublish
SO  - Ann Thorac Surg. 2020 Oct;110(4):1131-1138. doi: 
      10.1016/j.athoracsur.2020.03.114. Epub 2020 May 19.

PMID- 27687306
OWN - NLM
STAT- MEDLINE
DCOM- 20170427
LR  - 20220409
IS  - 1569-8041 (Electronic)
IS  - 0923-7534 (Print)
IS  - 0923-7534 (Linking)
VI  - 28
IP  - 1
DP  - 2017 Jan 1
TI  - Whole-exome sequencing and immune profiling of early-stage lung adenocarcinoma 
      with fully annotated clinical follow-up.
PG  - 75-82
LID - 10.1093/annonc/mdw436 [doi]
AB  - BACKGROUND: Lung adenocarcinomas (LUADs) lead to the majority of deaths 
      attributable to lung cancer. We performed whole-exome sequencing (WES) and immune 
      profiling analyses of a unique set of clinically annotated early-stage LUADs to 
      better understand the pathogenesis of this disease and identify clinically 
      relevant molecular markers. METHODS: We performed WES of 108 paired stage I-III 
      LUADs and normal lung tissues using the Illumina HiSeq 2000 platform. Ten immune 
      markers (PD-L1, PD-1, CD3, CD4, CD8, CD45ro, CD57, CD68, FOXP3 and Granzyme B) 
      were profiled by imaging-based immunohistochemistry (IHC) in a subset of LUADs 
      (n = 92). Associations among mutations, immune markers and clinicopathological 
      variables were analyzed using ANOVA and Fisher's exact test. Cox proportional 
      hazards regression models were used for multivariate analysis of clinical 
      outcome. RESULTS: LUADs in this cohort exhibited an average of 243 coding 
      mutations. We identified 28 genes with significant enrichment for mutation. 
      SETD2-mutated LUADs exhibited relatively poor recurrence- free survival (RFS) and 
      mutations in STK11 and ATM were associated with poor RFS among KRAS-mutant 
      tumors. EGFR, KEAP1 and PIK3CA mutations were predictive of poor response to 
      adjuvant therapy. Immune marker analysis revealed that LUADs in smokers and with 
      relatively high mutation burdens exhibited increased levels of immune markers. 
      Analysis of immunophenotypes revealed that LUADs with STK11 mutations exhibited 
      relatively low levels of infiltrating CD4+/CD8+ T-cells indicative of a muted 
      immune response. Tumoral PD-L1 was significantly elevated in TP53 mutant LUADs 
      whereas PIK3CA mutant LUADs exhibited markedly down-regulated PD-L1 expression. 
      LUADs with TP53 or KEAP1 mutations displayed relatively increased CD57 and 
      Granzyme B levels indicative of augmented natural killer (NK) cell infiltration. 
      CONCLUSION(S): Our study highlights molecular and immune phenotypes that warrant 
      further analysis for their roles in clinical outcomes and personalized 
      immune-based therapy of LUAD.
CI  - © The Author 2016. Published by Oxford University Press on behalf of the European 
      Society for Medical Oncology. All rights reserved. For permissions, please email: 
      journals.permissions@oup.com.
FAU - Kadara, H
AU  - Kadara H
AD  - Department of Biochemistry and Molecular Genetics, Faculty of Medicine, American 
      University of Beirut, Beirut, Lebanon.
FAU - Choi, M
AU  - Choi M
AD  - Department of Genetics, Howard Hughes Medical Institute, Maryland, USA.
AD  - Department of Biomedical Sciences, Seoul National University, Seoul, Republic of 
      Korea.
FAU - Zhang, J
AU  - Zhang J
AD  - Department of Biostatistics and Computational Biology, Indiana University Melvin 
      and Bren Simon Cancer Center , Indianapolis , Indiana , USA.
FAU - Parra, E R
AU  - Parra ER
AD  - Department of Translational Molecular Pathology, The University of Texas MD 
      Anderson Cancer Center, Houston.
FAU - Rodriguez-Canales, J
AU  - Rodriguez-Canales J
AD  - Department of Translational Molecular Pathology, The University of Texas MD 
      Anderson Cancer Center, Houston.
FAU - Gaffney, S G
AU  - Gaffney SG
AD  - Department of Ecology and Evolutionary Biology, Yale University, New Haven.
FAU - Zhao, Z
AU  - Zhao Z
AD  - Department of Ecology and Evolutionary Biology, Yale University, New Haven.
FAU - Behrens, C
AU  - Behrens C
AD  - Department of Thoracic/Head and Neck Medical Oncology, The University of Texas MD 
      Anderson Cancer Center, Houston, USA.
FAU - Fujimoto, J
AU  - Fujimoto J
AD  - Department of Translational Molecular Pathology, The University of Texas MD 
      Anderson Cancer Center, Houston.
FAU - Chow, C
AU  - Chow C
AD  - Department of Translational Molecular Pathology, The University of Texas MD 
      Anderson Cancer Center, Houston.
FAU - Yoo, Y
AU  - Yoo Y
AD  - Biomedical Research Institute, Seoul National University Hospital, Seoul, 
      Republic of Korea.
FAU - Kalhor, N
AU  - Kalhor N
FAU - Moran, C
AU  - Moran C
FAU - Rimm, D
AU  - Rimm D
AD  - Yale Comprehensive Cancer Center, Yale School of Medicine, Yale University, New 
      Haven.
FAU - Swisher, S
AU  - Swisher S
AD  - Department of Thoracic and Cardiovascular Surgery, The University of Texas MD 
      Anderson Cancer Center, Houston.
FAU - Gibbons, D L
AU  - Gibbons DL
AD  - Department of Thoracic/Head and Neck Medical Oncology, The University of Texas MD 
      Anderson Cancer Center, Houston, USA.
FAU - Heymach, J
AU  - Heymach J
AD  - Department of Thoracic/Head and Neck Medical Oncology, The University of Texas MD 
      Anderson Cancer Center, Houston, USA.
FAU - Kaftan, E
AU  - Kaftan E
AD  - Yale Comprehensive Cancer Center, Yale School of Medicine, Yale University, New 
      Haven.
FAU - Townsend, J P
AU  - Townsend JP
AD  - Department of Ecology and Evolutionary Biology, Yale University, New Haven.
FAU - Lynch, T J
AU  - Lynch TJ
AD  - Yale Comprehensive Cancer Center, Yale School of Medicine, Yale University, New 
      Haven.
FAU - Schlessinger, J
AU  - Schlessinger J
AD  - Yale Comprehensive Cancer Center, Yale School of Medicine, Yale University, New 
      Haven.
FAU - Lee, J
AU  - Lee J
AD  - Department of Biostatistics and Computational Biology, Indiana University Melvin 
      and Bren Simon Cancer Center , Indianapolis , Indiana , USA.
FAU - Lifton, R P
AU  - Lifton RP
AD  - Department of Genetics, Howard Hughes Medical Institute, Maryland, USA.
AD  - Yale Center for Genome Analysis, Yale School of Medicine, Yale University, New 
      Haven, USA.
FAU - Wistuba, I I
AU  - Wistuba II
AD  - Department of Translational Molecular Pathology, The University of Texas MD 
      Anderson Cancer Center, Houston.
FAU - Herbst, R S
AU  - Herbst RS
AD  - Yale Comprehensive Cancer Center, Yale School of Medicine, Yale University, New 
      Haven.
LA  - eng
GR  - P30 CA016672/CA/NCI NIH HHS/United States
GR  - P50 CA070907/CA/NCI NIH HHS/United States
GR  - P50 CA196530/CA/NCI NIH HHS/United States
GR  - R01 CA155196/CA/NCI NIH HHS/United States
PT  - Journal Article
TA  - Ann Oncol
JT  - Annals of oncology : official journal of the European Society for Medical 
      Oncology
JID - 9007735
RN  - 0 (Biomarkers, Tumor)
SB  - IM
CIN - Ann Oncol. 2017 Jan 1;28(1):7-8. PMID: 28039156
CIN - J Thorac Dis. 2017 Jan;9(1):E83-E84. PMID: 28203442
CIN - J Thorac Dis. 2017 Feb;9(2):E155-E157. PMID: 28275503
EIN - Ann Oncol. 2018 Apr 1;29(4):1072. PMID: 29688333
MH  - Adenocarcinoma/*genetics/*immunology/mortality
MH  - Adenocarcinoma of Lung
MH  - Biomarkers, Tumor/analysis
MH  - DNA Mutational Analysis
MH  - Disease-Free Survival
MH  - Exome
MH  - Female
MH  - Follow-Up Studies
MH  - Genome-Wide Association Study
MH  - Humans
MH  - Immunohistochemistry
MH  - Kaplan-Meier Estimate
MH  - Lung Neoplasms/*genetics/*immunology/mortality
MH  - Male
MH  - Mutation
MH  - Neoplasm Staging
MH  - Prognosis
MH  - Proportional Hazards Models
PMC - PMC5982809
OTO - NOTNLM
OT  - *immune profiles
OT  - *lung adenocarcinoma
OT  - *whole-exome sequencing
EDAT- 2016/10/01 06:00
MHDA- 2017/04/28 06:00
CRDT- 2016/10/01 06:00
PHST- 2016/10/01 06:00 [pubmed]
PHST- 2017/04/28 06:00 [medline]
PHST- 2016/10/01 06:00 [entrez]
AID - S0923-7534(19)31909-X [pii]
AID - mdw436 [pii]
AID - 10.1093/annonc/mdw436 [doi]
PST - ppublish
SO  - Ann Oncol. 2017 Jan 1;28(1):75-82. doi: 10.1093/annonc/mdw436.

PMID- 32291971
OWN - NLM
STAT- MEDLINE
DCOM- 20210311
LR  - 20210311
IS  - 1759-7714 (Electronic)
IS  - 1759-7706 (Print)
IS  - 1759-7706 (Linking)
VI  - 11
IP  - 6
DP  - 2020 Jun
TI  - Mutational landscape and characteristics of ERBB2 in non-small cell lung cancer.
PG  - 1512-1521
LID - 10.1111/1759-7714.13419 [doi]
AB  - BACKGROUND: Tyrosine kinase domain (TKD) mutation and particularly exon 20 
      insertion mutations of ERBB2 have been extensively reported in non-small cell 
      lung cancer (NSCLC). Due to the increased accessibility of next-generation 
      sequencing, more ERBB2 mutations within the non-TKD can be detected in clinical 
      practice. Nevertheless, the clinical significance of non-TKD mutations remains 
      unknown. Hence, this study was designed to comprehensively outline the landscape 
      and characteristics of ERBB2 mutations in NSCLC. METHODS: A total of 1934 
      patients with NSCLC from cBioPortal were included in the study. An ERBB2 mutation 
      cohort was identified, while subsequent analyses revealed clinical and genomic 
      characteristics. RESULTS: The frequency of ERBB2 mutation was 4.5%, and it was 
      determined to be more likely to occur in never-smokers. ERBB2 mutations occurring 
      in the non-TKD accounted for 57.5% of ERBB2 mutations. In the non-TKD, missense 
      mutation was the most recurrent mutation type, and S310F was the most recurrent 
      mutation variant. ERBB2 mutations within non-TKD also had a strong oncogenic 
      ability where up to 37.5% of ERBB2 oncogenic mutations were within non-TKD. The 
      co-mutation of EGFR or KRAS was higher in the non-TKD mutation compared to the 
      TKD mutation. Shorter overall survival was observed in ERBB2-mutant patients 
      compared with ERBB2 wild-type patients. There was no significant difference in 
      overall survival between patients with non-TKD mutations and TKD mutations. 
      CONCLUSIONS: The present study showed that a considerable portion of non-TKD 
      mutations were oncogenic. ERBB2 mutation was a poor prognostic factor. The 
      non-TKD mutation might also be used as a therapeutic target in ERBB2-directed 
      target therapy. KEY POINTS: • Significant findings of the study ERBB2 mutations 
      were more abundant within a nontyrosine domain than those within the tyrosine 
      domain. Up to 37.5% of ERBB2 oncogenic mutations were within the nontyrosine 
      domain. ERBB2 mutation was a poor prognostic factor. • What this study adds The 
      frequency of EGFR or KRAS co-mutations were significantly higher in ERBB2 
      mutations within the nontyrosine kinase domain compared to ERBB2 mutations within 
      the tyrosine kinase domain. Nontyrosine domain mutations confer equal overall 
      survival to tyrosine domain mutations.
CI  - © 2020 The Authors. Thoracic Cancer published by China Lung Oncology Group and 
      John Wiley & Sons Australia, Ltd.
FAU - Wei, Xue-Wu
AU  - Wei XW
AD  - Guangdong Lung Cancer Institute, Guangdong Provincial Key Laboratory of 
      Translational Medicine in Lung Cancer, Guangdong Provincial People's Hospital & 
      Guangdong Academy of Medical Sciences, School of Medicine, South China University 
      of Technology, Guangzhou, China.
FAU - Gao, Xin
AU  - Gao X
AD  - The Second School of Clinical Medicine, Southern Medical University, Guangzhou, 
      China.
FAU - Zhang, Xu-Chao
AU  - Zhang XC
AUID- ORCID: 0000-0002-4138-8115
AD  - Guangdong Lung Cancer Institute, Guangdong Provincial Key Laboratory of 
      Translational Medicine in Lung Cancer, Guangdong Provincial People's Hospital & 
      Guangdong Academy of Medical Sciences, School of Medicine, South China University 
      of Technology, Guangzhou, China.
FAU - Yang, Jin-Ji
AU  - Yang JJ
AUID- ORCID: 0000-0002-8498-0119
AD  - Guangdong Lung Cancer Institute, Guangdong Provincial Key Laboratory of 
      Translational Medicine in Lung Cancer, Guangdong Provincial People's Hospital & 
      Guangdong Academy of Medical Sciences, School of Medicine, South China University 
      of Technology, Guangzhou, China.
FAU - Chen, Zhi-Hong
AU  - Chen ZH
AD  - Guangdong Lung Cancer Institute, Guangdong Provincial Key Laboratory of 
      Translational Medicine in Lung Cancer, Guangdong Provincial People's Hospital & 
      Guangdong Academy of Medical Sciences, School of Medicine, South China University 
      of Technology, Guangzhou, China.
FAU - Wu, Yi-Long
AU  - Wu YL
AD  - Guangdong Lung Cancer Institute, Guangdong Provincial Key Laboratory of 
      Translational Medicine in Lung Cancer, Guangdong Provincial People's Hospital & 
      Guangdong Academy of Medical Sciences, School of Medicine, South China University 
      of Technology, Guangzhou, China.
FAU - Zhou, Qing
AU  - Zhou Q
AUID- ORCID: 0000-0002-0478-176X
AD  - Guangdong Lung Cancer Institute, Guangdong Provincial Key Laboratory of 
      Translational Medicine in Lung Cancer, Guangdong Provincial People's Hospital & 
      Guangdong Academy of Medical Sciences, School of Medicine, South China University 
      of Technology, Guangzhou, China.
AD  - The Second School of Clinical Medicine, Southern Medical University, Guangzhou, 
      China.
LA  - eng
GR  - 2017B030314120/Guangdong Provincial Key Laboratory of Lung Cancer Translational 
      Medicine/International
GR  - DFJH201810/High-level Hospital Construction Project/International
GR  - 2016YFC1303800/National Key R&amp;D Program of China/International
GR  - 81871891/National Natural Science Foundation of China/International
PT  - Journal Article
PT  - Research Support, Non-U.S. Gov't
DEP - 20200414
TA  - Thorac Cancer
JT  - Thoracic cancer
JID - 101531441
RN  - 0 (Biomarkers, Tumor)
RN  - EC 2.7.10.1 (ERBB2 protein, human)
RN  - EC 2.7.10.1 (Receptor, ErbB-2)
SB  - IM
MH  - Adenocarcinoma of Lung/genetics/*pathology
MH  - Aged
MH  - Biomarkers, Tumor/*genetics
MH  - Carcinoma, Non-Small-Cell Lung/genetics/*pathology
MH  - Carcinoma, Squamous Cell/genetics/*pathology
MH  - Female
MH  - Follow-Up Studies
MH  - High-Throughput Nucleotide Sequencing
MH  - Humans
MH  - Lung Neoplasms/genetics/*pathology
MH  - Male
MH  - *Mutation
MH  - Prognosis
MH  - Receptor, ErbB-2/*genetics
MH  - Survival Rate
PMC - PMC7262945
OTO - NOTNLM
OT  - *Co-mutation
OT  - *ERBB2 mutation
OT  - *non-small cell lung cancer
OT  - *oncogenic function
OT  - *prognosis
EDAT- 2020/04/16 06:00
MHDA- 2021/03/12 06:00
CRDT- 2020/04/16 06:00
PHST- 2020/01/31 00:00 [received]
PHST- 2020/03/15 00:00 [revised]
PHST- 2020/03/17 00:00 [accepted]
PHST- 2020/04/16 06:00 [pubmed]
PHST- 2021/03/12 06:00 [medline]
PHST- 2020/04/16 06:00 [entrez]
AID - TCA13419 [pii]
AID - 10.1111/1759-7714.13419 [doi]
PST - ppublish
SO  - Thorac Cancer. 2020 Jun;11(6):1512-1521. doi: 10.1111/1759-7714.13419. Epub 2020 
      Apr 14.

PMID- 33647504
OWN - NLM
STAT- MEDLINE
DCOM- 20210707
LR  - 20210707
IS  - 1556-1380 (Electronic)
IS  - 1556-0864 (Linking)
VI  - 16
IP  - 6
DP  - 2021 Jun
TI  - Prognostic Impact of KRAS G12C Mutation in Patients With NSCLC: Results From the 
      European Thoracic Oncology Platform Lungscape Project.
PG  - 990-1002
LID - S1556-0864(21)01734-2 [pii]
LID - 10.1016/j.jtho.2021.02.016 [doi]
AB  - INTRODUCTION: KRAS mutations, the most frequent gain-of-function alterations in 
      NSCLC, are currently emerging as potential predictive therapeutic targets. The 
      role of KRAS-G12C (Kr_G12C) is of special interest after the recent discovery and 
      preclinical analyses of two different Kr_G12C covalent inhibitors (AMG-510, 
      MRTX849). METHODS: KRAS mutations were evaluated in formalin-fixed, 
      paraffin-embedded tissue sections by a microfluidic-based multiplex polymerase 
      chain reaction platform as a component of the previously published European 
      Thoracic Oncology Platform Lungscape 003 Multiplex Mutation study, of clinically 
      annotated, resected, stage I to III NSCLC. In this study, -Kr_G12C mutation 
      prevalence and its association with clinicopathologic characteristics, molecular 
      profiles, and postoperative patient outcome (overall survival, relapse-free 
      survival, time-to-relapse) were explored. RESULTS: KRAS gene was tested in 2055 
      Lungscape cases (adenocarcinomas: 1014 [49%]) with I or II or III stage 
      respective distribution of 53% or 24% or 22% and median follow-up of 57 months. 
      KRAS mutation prevalence in the adenocarcinoma cohort was 38.0% (95% confidence 
      interval (CI): 35.0% to 41.0%), with Kr_G12C mutation representing 17.0% (95% CI: 
      14.7% to 19.4%). In the "histologic-subtype" cohort, Kr_G12C prevalence was 10.5% 
      (95% CI: 9.2% to 11.9%). When adjusting for clinicopathologic characteristics, a 
      significant negative prognostic effect of Kr_G12C presence versus other KRAS 
      mutations or nonexistence of KRAS mutation was identified in the adenocarcinoma 
      cohort alone and in the "histologic-subtype" cohort. For overall survival in 
      adenocarcinomas, hazard ratio (HR)(G12C versus other KRAS) is equal to 1.39 (95% 
      CI: 1.03 to 1.89, p = 0.031) and HR(G12C versus no KRAS) is equal to 1.32 (95% 
      CI: 1.03 to 1.69, p = 0.028) (both also significant in the "histologic-subtype" 
      cohort). For time-to-relapse, HR(G12C versus other KRAS) is equal to 1.41 (95% 
      CI: 1.03 to 1.92, p = 0.030). In addition, among all patients, for relapse-free 
      survival, HR(G12C versus no KRAS) is equal to 1.27 (95% CI: 1.04 to 1.54, p = 
      0.017). CONCLUSIONS: In this large, clinically annotated stage I to III NSCLC 
      cohort, the specific Kr_G12C mutation is significantly associated with poorer 
      prognosis (adjusting for clinicopathologic characteristics) among adenocarcinomas 
      and in unselected NSCLCs.
CI  - Copyright © 2021 International Association for the Study of Lung Cancer. All 
      rights reserved.
FAU - Finn, Stephen P
AU  - Finn SP
AD  - Cancer Molecular Diagnostics Laboratory, Institute of Molecular Medicine, St. 
      James Hospital, Dublin, Ireland. Electronic address: stephen.finn@tcd.ie.
FAU - Addeo, Alfredo
AU  - Addeo A
AD  - Department of Oncology, University Hospital Geneva, Geneva, Switzerland.
FAU - Dafni, Urania
AU  - Dafni U
AD  - ETOP Statistics Center, Frontier Science Foundation-Hellas, Athens, Greece; 
      Department of Nursing, School of Health Sciences, National and Kapodistrian 
      University of Athens, Athens, Greece.
FAU - Thunnissen, Erik
AU  - Thunnissen E
AD  - Department of Pathology, Free University Medical Center, Amsterdam, the 
      Netherlands.
FAU - Bubendorf, Lukas
AU  - Bubendorf L
AD  - Institute of Medical Genetics and Pathology, University Hospital Basel, Basel, 
      Switzerland.
FAU - Madsen, Line Bille
AU  - Madsen LB
AD  - Department of Pathology, Aarhus University Hospital, Aarhus, Denmark.
FAU - Biernat, Wojciech
AU  - Biernat W
AD  - Department of Pathology, Medical University of Gdansk, Gdansk, Poland.
FAU - Verbeken, Eric
AU  - Verbeken E
AD  - Department of Pathology, University Hospital KU Leuven, Leuven, Belgium.
FAU - Hernandez-Losa, Javier
AU  - Hernandez-Losa J
AD  - Department of Pathology, Vall d'Hebron University Hospital, Barcelona, Spain.
FAU - Marchetti, Antonio
AU  - Marchetti A
AD  - Department of Pathology, Ospedale Clinicizzato Chieti, Chieti, Italy.
FAU - Cheney, Richard
AU  - Cheney R
AD  - Department of Pathology, Roswell Park Comprehensive Cancer Center, Buffalo, New 
      York.
FAU - Warth, Arne
AU  - Warth A
AD  - Department of Pathology, Universitätsklinikum Heidelberg, Heidelberg, Germany.
FAU - Speel, Ernst-Jan M
AU  - Speel EM
AD  - Department of Pathology, GROW-School for Oncology and Developmental Biology, 
      Maastricht University Medical Centre, Maastricht, the Netherlands.
FAU - Quinn, Anne Marie
AU  - Quinn AM
AD  - Department of Histopathology, Wythenshawe Hospital, Manchester University NHS 
      Foundation Trust, Manchester, United Kingdom.
FAU - Monkhorst, Kim
AU  - Monkhorst K
AD  - Division of Pathology, The Netherlands Cancer Institute, Amsterdam, the 
      Netherlands.
FAU - Jantus-Lewintre, Eloisa
AU  - Jantus-Lewintre E
AD  - Department of Biotechnology, Universitat Politècnica de València, Valencia, 
      Spain; Mixed Unit TRIAL (General University Hospital Valencia Research Foundation 
      and Píncipe Felipe Research Center), Valencia, Spain; Centro de Investigación 
      Biomédica en Red de Cáncer (CIBERONC), Valencia, Spain.
FAU - Tischler, Verena
AU  - Tischler V
AD  - Division of Pathology, University Hospital Zurich, Zurich, Switzerland.
FAU - Marti, Nesa
AU  - Marti N
AD  - European Thoracic Oncology Platform, Bern, Switzerland.
FAU - Dimopoulou, Georgia
AU  - Dimopoulou G
AD  - ETOP Statistics Center, Frontier Science Foundation-Hellas, Athens, Greece.
FAU - Molina-Vila, Miguel A
AU  - Molina-Vila MA
AD  - Laboratory of Oncology, Pangaea Oncology S.A, Barcelona, Spain.
FAU - Kammler, Roswitha
AU  - Kammler R
AD  - European Thoracic Oncology Platform, Bern, Switzerland.
FAU - Kerr, Keith M
AU  - Kerr KM
AD  - Department of Pathology, Aberdeen Royal Infirmary, Aberdeen, United Kingdom.
FAU - Peters, Solange
AU  - Peters S
AD  - Department of Oncology, Centre Hospitalier Universitaire Vaudois, Lausanne, 
      Switzerland.
FAU - Stahel, Rolf A
AU  - Stahel RA
AD  - European Thoracic Oncology Platform, Bern, Switzerland.
CN  - European Thoracic Oncology Platform Lungscape Investigators
LA  - eng
PT  - Journal Article
PT  - Research Support, Non-U.S. Gov't
DEP - 20210226
PL  - United States
TA  - J Thorac Oncol
JT  - Journal of thoracic oncology : official publication of the International 
      Association for the Study of Lung Cancer
JID - 101274235
RN  - 0 (KRAS protein, human)
RN  - 0 (Piperazines)
RN  - 0 (Pyridines)
RN  - 0 (Pyrimidines)
RN  - 2B2VM6UC8G (sotorasib)
RN  - EC 3.6.5.2 (Proto-Oncogene Proteins p21(ras))
SB  - IM
MH  - Humans
MH  - *Lung Neoplasms/genetics
MH  - Mutation
MH  - Neoplasm Recurrence, Local
MH  - Piperazines
MH  - Prognosis
MH  - *Proto-Oncogene Proteins p21(ras)/genetics
MH  - Pyridines
MH  - Pyrimidines
OTO - NOTNLM
OT  - *KRAS
OT  - *Kr_G12C
OT  - *Multiplex PCR platform
OT  - *NSCLC
EDAT- 2021/03/02 06:00
MHDA- 2021/07/08 06:00
CRDT- 2021/03/01 20:12
PHST- 2020/07/28 00:00 [received]
PHST- 2021/02/01 00:00 [revised]
PHST- 2021/02/10 00:00 [accepted]
PHST- 2021/03/02 06:00 [pubmed]
PHST- 2021/07/08 06:00 [medline]
PHST- 2021/03/01 20:12 [entrez]
AID - S1556-0864(21)01734-2 [pii]
AID - 10.1016/j.jtho.2021.02.016 [doi]
PST - ppublish
SO  - J Thorac Oncol. 2021 Jun;16(6):990-1002. doi: 10.1016/j.jtho.2021.02.016. Epub 
      2021 Feb 26.

PMID- 30832680
OWN - NLM
STAT- MEDLINE
DCOM- 20200420
LR  - 20200420
IS  - 1479-5876 (Electronic)
IS  - 1479-5876 (Linking)
VI  - 17
IP  - 1
DP  - 2019 Mar 4
TI  - Identification of an immune signature predicting prognosis risk of patients in 
      lung adenocarcinoma.
PG  - 70
LID - 10.1186/s12967-019-1824-4 [doi]
LID - 70
AB  - BACKGROUND: Lung cancer has become the most common cancer type and caused the 
      most cancer deaths. Lung adenocarcinoma (LUAD) is one of the major type of lung 
      cancer. This study aimed to establish a signature based on immune related genes 
      that can predict patients' OS for LUAD. METHODS: The expression data of 976 LUAD 
      patients from The Cancer Genome Atlas database (training set) and the Gene 
      Expression Omnibus database (four testing sets) and 1534 immune related genes 
      from the ImmPort database were used for generation and validation of the 
      signature. The glmnet Cox proportional hazards model was used to find the best 
      gene model and construct the signature. To assess the independently prognostic 
      ability of the signature, the Kaplan-Meier survival analysis and Cox's 
      proportional hazards model were performed. RESULTS: A gene model consisting of 30 
      immune related genes with the highest frequency after 1000 iterations was used as 
      our signature. The signature demonstrated robust prognostic ability in both 
      training set and testing set and could serve as an independent predictor for LUAD 
      patients in all datasets except GSE31210. Besides, the signature could predict 
      the overall survival (OS) of LUAD patients in different subgroups. And this 
      signature was strongly associated with important clinicopathological factors like 
      recurrence and TNM stage. More importantly, patients with high risk score 
      presented high tumor mutation burden. CONCLUSIONS: This signature could predict 
      prognosis and reflect the tumor immune microenvironment of LUAD patients, which 
      can promote individualized treatment and provide potential novel targets for 
      immunotherapy.
FAU - Song, Qian
AU  - Song Q
AD  - Department of Medical Oncology, Fudan University Shanghai Cancer Center, No. 270 
      Dong-An Road, Shanghai, 200032, China.
AD  - Department of Oncology, Shanghai Medical College, Fudan University, 130 Dong-An 
      Road, Shanghai, 200032, China.
FAU - Shang, Jun
AU  - Shang J
AUID- ORCID: 0000-0002-5767-1492
AD  - School of Life Sciences, Fudan University, Shanghai, 200032, China.
FAU - Yang, Zuyi
AU  - Yang Z
AD  - Department of Hematology, The First Affiliated Hospital of Soochow University, 
      Shizijie Campus: NO. 188, Shizijie Road, Suzhou, 215006, China.
FAU - Zhang, Lanlin
AU  - Zhang L
AD  - Department of Medical Oncology, Fudan University Shanghai Cancer Center, No. 270 
      Dong-An Road, Shanghai, 200032, China.
AD  - Department of Oncology, Shanghai Medical College, Fudan University, 130 Dong-An 
      Road, Shanghai, 200032, China.
FAU - Zhang, Chufan
AU  - Zhang C
AD  - Department of Medical Oncology, Fudan University Shanghai Cancer Center, No. 270 
      Dong-An Road, Shanghai, 200032, China.
AD  - Department of Oncology, Shanghai Medical College, Fudan University, 130 Dong-An 
      Road, Shanghai, 200032, China.
FAU - Chen, Jianing
AU  - Chen J
AD  - Department of Hematology, The First Affiliated Hospital of Soochow University, 
      Shizijie Campus: NO. 188, Shizijie Road, Suzhou, 215006, China.
FAU - Wu, Xianghua
AU  - Wu X
AUID- ORCID: 0000-0001-6914-1598
AD  - Department of Medical Oncology, Fudan University Shanghai Cancer Center, No. 270 
      Dong-An Road, Shanghai, 200032, China. wuxianghua2018@163.com.
AD  - Department of Oncology, Shanghai Medical College, Fudan University, 130 Dong-An 
      Road, Shanghai, 200032, China. wuxianghua2018@163.com.
LA  - eng
PT  - Journal Article
DEP - 20190304
TA  - J Transl Med
JT  - Journal of translational medicine
JID - 101190741
RN  - 0 (Antigens, Neoplasm)
SB  - IM
MH  - Adenocarcinoma of Lung/*diagnosis/genetics/*immunology
MH  - Antigens, Neoplasm/metabolism
MH  - Female
MH  - Humans
MH  - Kaplan-Meier Estimate
MH  - Lung Neoplasms/*diagnosis/genetics/*immunology
MH  - Male
MH  - Middle Aged
MH  - Multivariate Analysis
MH  - Mutation/genetics
MH  - Prognosis
MH  - Proportional Hazards Models
MH  - Reproducibility of Results
MH  - Risk Factors
PMC - PMC6399972
OTO - NOTNLM
OT  - *Immune related gene
OT  - *Lung adenocarcinoma
OT  - *Mutation burden
OT  - *Prognosis
OT  - *Signature
OT  - *Tumor immune microenvironment
EDAT- 2019/03/06 06:00
MHDA- 2020/04/21 06:00
CRDT- 2019/03/06 06:00
PHST- 2018/10/17 00:00 [received]
PHST- 2019/02/28 00:00 [accepted]
PHST- 2019/03/06 06:00 [entrez]
PHST- 2019/03/06 06:00 [pubmed]
PHST- 2020/04/21 06:00 [medline]
AID - 10.1186/s12967-019-1824-4 [pii]
AID - 1824 [pii]
AID - 10.1186/s12967-019-1824-4 [doi]
PST - epublish
SO  - J Transl Med. 2019 Mar 4;17(1):70. doi: 10.1186/s12967-019-1824-4.

PMID- 33505917
OWN - NLM
STAT- PubMed-not-MEDLINE
LR  - 20210130
IS  - 2234-943X (Print)
IS  - 2234-943X (Electronic)
IS  - 2234-943X (Linking)
VI  - 10
DP  - 2020
TI  - Genomic Profiling and Prognostic Value Analysis of Genetic Alterations in Chinese 
      Resected Lung Cancer With Invasive Mucinous Adenocarcinoma.
PG  - 603671
LID - 10.3389/fonc.2020.603671 [doi]
LID - 603671
AB  - BACKGROUND: Invasive mucinous adenocarcinoma (IMA) of the lung is a distinct 
      histological subtype with unique clinical and pathological features. Despite 
      previous genomic studies on lung IMA, the genetic characteristics and the 
      prognosis-related biomarkers in Chinese surgically resected lung IMA remain 
      unclear. METHODS: We collected 76 surgically resected primary tumors of invasive 
      lung adenocarcinoma, including 51 IMA and 25 non-mucinous adenocarcinomas 
      (non-IMA). IMA was further divided into pure-IMA (mucinous features≥90%) and 
      mixed-IMA subgroups. Comprehensive genomic profiling based on targeted 
      next-generation sequencing (NGS) of 425 genes was explored and genomic 
      characteristics were evaluated for the correlation with postoperative 
      disease-free survival (DFS). RESULTS: IMA had a unique genetic profile, with more 
      diverse driver mutations and more tumor drivers/suppressors co-occurrence than 
      that of non-IMA. The frequency of EGFR (72.0% vs. 40.0% vs. 23.1%, p=0.002) and 
      ALK (undetected vs. 20.0% vs. 26.9%, p=0.015) alterations showed a trend of 
      gradual decrease and increase from non-IMA to mixed-IMA to pure-IMA, 
      respectively. The frequency of KRAS mutations in pure-IMA was higher than that in 
      mixed-IMA, albeit statistically insignificant (23.1% vs. 4.0%, p=0.10). TP53 
      mutation was significantly less in pure-IMA compared to mixed-IMA and non-IMA 
      (23.1% vs. 52.0% vs. 56.0%, p=0.03). Besides, IMA exhibited less arm-level 
      amplifications (p=0.04) and more arm-level deletions (p=0.004) than non-IMA, and 
      the frequency of amplification and deletion also showed a trend of gradual 
      decrease and increase from non-IMA to mixed-IMA to pure-IMA, respectively. 
      Furthermore, prognosis analysis in stage III IMA patients showed that patients 
      harboring alterations in EGFR (mDFS=30.3 vs. 16.0 months, HR=0.19, P=0.027) and 
      PI3K pathway (mDFS=36.0 vs. 16.0 months, HR=0.12, P=0.023) achieved prolonged 
      DFS, while patients with poorly differentiated tumors (mDFS=14.1 vs. 28.0 months, 
      HR=3.75, p=0.037) or with KRAS mutations (mDFS=13.0 vs. 20.0 months, HR=6.95, 
      p=0.027) had shorter DFS. Multivariate analysis showed that KRAS mutations, PI3K 
      pathway alterations, and tumor differentiation status were independent factors 
      that have statistically significant influences on clinical outcomes of IMA 
      patients. CONCLUSION: Our study provided genomic insights into Chinese surgically 
      resected lung IMA. We also identified several genomic features that may serve as 
      potential biomarkers on postoperative recurrence in IMA patients with stage III 
      disease.
CI  - Copyright © 2021 Cai, Wang, Yan, Zeng, Zhu, Liang, Pan, Huang, Jin, Xu, Wang, 
      Shao, Xu, Xia, Xing, Xu and Jiang.
FAU - Cai, Lei
AU  - Cai L
AD  - Department of Thoracic Surgery, Cancer Hospital of the University of Chinese 
      Academy of Sciences (Zhejiang Cancer Hospital), Hangzhou, China.
AD  - Institute of Cancer and Basic Medicine (IBMC), Chinese Academy of Sciences, 
      Hangzhou, China.
FAU - Wang, Jiangfeng
AU  - Wang J
AD  - Department of Thoracic Surgery, Cancer Hospital of the University of Chinese 
      Academy of Sciences (Zhejiang Cancer Hospital), Hangzhou, China.
AD  - Institute of Cancer and Basic Medicine (IBMC), Chinese Academy of Sciences, 
      Hangzhou, China.
FAU - Yan, Junrong
AU  - Yan J
AD  - Medical Department, Nanjing Geneseeq Technology Inc., Nanjing, China.
FAU - Zeng, Jian
AU  - Zeng J
AD  - Department of Thoracic Surgery, Cancer Hospital of the University of Chinese 
      Academy of Sciences (Zhejiang Cancer Hospital), Hangzhou, China.
AD  - Institute of Cancer and Basic Medicine (IBMC), Chinese Academy of Sciences, 
      Hangzhou, China.
FAU - Zhu, Liang
AU  - Zhu L
AD  - Institute of Cancer and Basic Medicine (IBMC), Chinese Academy of Sciences, 
      Hangzhou, China.
AD  - Department of Pathology, Cancer Hospital of the University of Chinese Academy of 
      Sciences (Zhejiang Cancer Hospital), Hangzhou, China.
FAU - Liang, Jinxiao
AU  - Liang J
AD  - Department of Thoracic Surgery, Cancer Hospital of the University of Chinese 
      Academy of Sciences (Zhejiang Cancer Hospital), Hangzhou, China.
AD  - Institute of Cancer and Basic Medicine (IBMC), Chinese Academy of Sciences, 
      Hangzhou, China.
FAU - Pan, Chao
AU  - Pan C
AD  - Department of Thoracic Surgery, Cancer Hospital of the University of Chinese 
      Academy of Sciences (Zhejiang Cancer Hospital), Hangzhou, China.
AD  - Institute of Cancer and Basic Medicine (IBMC), Chinese Academy of Sciences, 
      Hangzhou, China.
FAU - Huang, Xiancong
AU  - Huang X
AD  - Department of Thoracic Surgery, Cancer Hospital of the University of Chinese 
      Academy of Sciences (Zhejiang Cancer Hospital), Hangzhou, China.
AD  - Institute of Cancer and Basic Medicine (IBMC), Chinese Academy of Sciences, 
      Hangzhou, China.
FAU - Jin, Ju
AU  - Jin J
AD  - Institute of Cancer and Basic Medicine (IBMC), Chinese Academy of Sciences, 
      Hangzhou, China.
AD  - Department of Pathology, Cancer Hospital of the University of Chinese Academy of 
      Sciences (Zhejiang Cancer Hospital), Hangzhou, China.
FAU - Xu, Yang
AU  - Xu Y
AD  - Medical Department, Nanjing Geneseeq Technology Inc., Nanjing, China.
FAU - Wang, Fufeng
AU  - Wang F
AD  - Medical Department, Nanjing Geneseeq Technology Inc., Nanjing, China.
FAU - Shao, Yang
AU  - Shao Y
AD  - Medical Department, Nanjing Geneseeq Technology Inc., Nanjing, China.
FAU - Xu, Qinqin
AU  - Xu Q
AD  - Medical Department, Nanjing Geneseeq Technology Inc., Nanjing, China.
FAU - Xia, Guojie
AU  - Xia G
AD  - Department of Medical Oncology, Traditional Chinese Medical Hospital of Huzhou, 
      Huzhou, China.
FAU - Xing, Minyan
AU  - Xing M
AD  - Department of Medical Oncology, Haining People's Hospital, Haining Branch, The 
      First Affiliated Hospital, Zhejiang University, Haining, China.
FAU - Xu, Xiaoling
AU  - Xu X
AD  - Department of Thoracic Surgery, Cancer Hospital of the University of Chinese 
      Academy of Sciences (Zhejiang Cancer Hospital), Hangzhou, China.
AD  - Institute of Cancer and Basic Medicine (IBMC), Chinese Academy of Sciences, 
      Hangzhou, China.
FAU - Jiang, Youhua
AU  - Jiang Y
AD  - Department of Thoracic Surgery, Cancer Hospital of the University of Chinese 
      Academy of Sciences (Zhejiang Cancer Hospital), Hangzhou, China.
AD  - Institute of Cancer and Basic Medicine (IBMC), Chinese Academy of Sciences, 
      Hangzhou, China.
LA  - eng
PT  - Journal Article
DEP - 20210111
TA  - Front Oncol
JT  - Frontiers in oncology
JID - 101568867
PMC - PMC7829865
OTO - NOTNLM
OT  - genomic profiling
OT  - invasive mucinous adenocarcinoma
OT  - next generation sequencing
OT  - prognostic biomarker
OT  - surgical resection
COIS- Authors JY, YX, FW, YS and QX were employed by Nanjing Geneseeq Technology Inc. 
      The remaining authors declare that the research was conducted in the absence of 
      any commercial or financial relationships that could be construed as a potential 
      conflict of interest.
EDAT- 2021/01/29 06:00
MHDA- 2021/01/29 06:01
CRDT- 2021/01/28 05:44
PHST- 2020/09/22 00:00 [received]
PHST- 2020/11/23 00:00 [accepted]
PHST- 2021/01/28 05:44 [entrez]
PHST- 2021/01/29 06:00 [pubmed]
PHST- 2021/01/29 06:01 [medline]
AID - 10.3389/fonc.2020.603671 [doi]
PST - epublish
SO  - Front Oncol. 2021 Jan 11;10:603671. doi: 10.3389/fonc.2020.603671. eCollection 
      2020.

PMID- 25971938
OWN - NLM
STAT- MEDLINE
DCOM- 20160505
LR  - 20220408
IS  - 2159-8290 (Electronic)
IS  - 2159-8274 (Linking)
VI  - 5
IP  - 8
DP  - 2015 Aug
TI  - Activation of MET via diverse exon 14 splicing alterations occurs in multiple 
      tumor types and confers clinical sensitivity to MET inhibitors.
PG  - 850-9
LID - 10.1158/2159-8290.CD-15-0285 [doi]
AB  - Focal amplification and activating point mutation of the MET gene are 
      well-characterized oncogenic drivers that confer susceptibility to targeted MET 
      inhibitors. Recurrent somatic splice site alterations at MET exon 14 (METex14) 
      that result in exon skipping and MET activation have been characterized, but 
      their full diversity and prevalence across tumor types are unknown. Here, we 
      report analysis of tumor genomic profiles from 38,028 patients to identify 221 
      cases with METex14 mutations (0.6%), including 126 distinct sequence variants. 
      METex14 mutations are detected most frequently in lung adenocarcinoma (3%), but 
      also frequently in other lung neoplasms (2.3%), brain glioma (0.4%), and tumors 
      of unknown primary origin (0.4%). Further in vitro studies demonstrate 
      sensitivity to MET inhibitors in cells harboring METex14 alterations. We also 
      report three new patient cases with METex14 alterations in lung or histiocytic 
      sarcoma tumors that showed durable response to two different MET-targeted 
      therapies. The diversity of METex14 mutations indicates that diagnostic testing 
      via comprehensive genomic profiling is necessary for detection in a clinical 
      setting. SIGNIFICANCE: Here we report the identification of diverse exon 14 
      splice site alterations in MET that result in constitutive activity of this 
      receptor and oncogenic transformation in vitro. Patients whose tumors harbored 
      these alterations derived meaningful clinical benefit from MET inhibitors. 
      Collectively, these data support the role of METex14 alterations as drivers of 
      tumorigenesis, and identify a unique subset of patients likely to derive benefit 
      from MET inhibitors.
CI  - ©2015 American Association for Cancer Research.
FAU - Frampton, Garrett M
AU  - Frampton GM
AD  - Foundation Medicine Inc., Cambridge, Massachusetts. 
      gframpton@foundationmedicine.com.
FAU - Ali, Siraj M
AU  - Ali SM
AD  - Foundation Medicine Inc., Cambridge, Massachusetts.
FAU - Rosenzweig, Mark
AU  - Rosenzweig M
AD  - Foundation Medicine Inc., Cambridge, Massachusetts.
FAU - Chmielecki, Juliann
AU  - Chmielecki J
AD  - Foundation Medicine Inc., Cambridge, Massachusetts.
FAU - Lu, Xinyuan
AU  - Lu X
AD  - Division of Hematology and Oncology, Department of Medicine, University of 
      California, San Francisco, San Francisco, California.
FAU - Bauer, Todd M
AU  - Bauer TM
AD  - Sarah Cannon Research Institute/Tennessee Oncology, PLLC, Nashville, Tennessee.
FAU - Akimov, Mikhail
AU  - Akimov M
AD  - Novartis Pharma AG, Basel, Switzerland.
FAU - Bufill, Jose A
AU  - Bufill JA
AD  - Michiana Hematology-Oncology, PC, Mishawaka, Indiana.
FAU - Lee, Carrie
AU  - Lee C
AD  - University of North Carolina School of Medicine, Clinical Research, Thoracic 
      Oncology Program, Chapel Hill, North Carolina.
FAU - Jentz, David
AU  - Jentz D
AD  - South Bend Medical Foundation, South Bend, Indiana.
FAU - Hoover, Rick
AU  - Hoover R
AD  - South Bend Medical Foundation, South Bend, Indiana.
FAU - Ou, Sai-Hong Ignatius
AU  - Ou SH
AD  - Division of Hematology-Oncology, Department of Medicine, University of California 
      Irvine School of Medicine, Irvine, California.
FAU - Salgia, Ravi
AU  - Salgia R
AD  - The University of Chicago School of Medicine, Chicago, Illinois.
FAU - Brennan, Tim
AU  - Brennan T
AD  - Foundation Medicine Inc., Cambridge, Massachusetts.
FAU - Chalmers, Zachary R
AU  - Chalmers ZR
AD  - Foundation Medicine Inc., Cambridge, Massachusetts.
FAU - Jaeger, Savina
AU  - Jaeger S
AD  - Novartis Institutes for BioMedical Research, Cambridge, Massachusetts.
FAU - Huang, Alan
AU  - Huang A
AD  - Novartis Institutes for BioMedical Research, Cambridge, Massachusetts.
FAU - Elvin, Julia A
AU  - Elvin JA
AD  - Foundation Medicine Inc., Cambridge, Massachusetts.
FAU - Erlich, Rachel
AU  - Erlich R
AD  - Foundation Medicine Inc., Cambridge, Massachusetts.
FAU - Fichtenholtz, Alex
AU  - Fichtenholtz A
AD  - Foundation Medicine Inc., Cambridge, Massachusetts.
FAU - Gowen, Kyle A
AU  - Gowen KA
AD  - Foundation Medicine Inc., Cambridge, Massachusetts.
FAU - Greenbowe, Joel
AU  - Greenbowe J
AD  - Foundation Medicine Inc., Cambridge, Massachusetts.
FAU - Johnson, Adrienne
AU  - Johnson A
AD  - Foundation Medicine Inc., Cambridge, Massachusetts.
FAU - Khaira, Depinder
AU  - Khaira D
AD  - Foundation Medicine Inc., Cambridge, Massachusetts.
FAU - McMahon, Caitlin
AU  - McMahon C
AD  - Foundation Medicine Inc., Cambridge, Massachusetts.
FAU - Sanford, Eric M
AU  - Sanford EM
AD  - Foundation Medicine Inc., Cambridge, Massachusetts.
FAU - Roels, Steven
AU  - Roels S
AD  - Foundation Medicine Inc., Cambridge, Massachusetts.
FAU - White, Jared
AU  - White J
AD  - Foundation Medicine Inc., Cambridge, Massachusetts.
FAU - Greshock, Joel
AU  - Greshock J
AD  - Novartis Institutes for BioMedical Research, Cambridge, Massachusetts.
FAU - Schlegel, Robert
AU  - Schlegel R
AD  - Novartis Institutes for BioMedical Research, Cambridge, Massachusetts.
FAU - Lipson, Doron
AU  - Lipson D
AD  - Foundation Medicine Inc., Cambridge, Massachusetts.
FAU - Yelensky, Roman
AU  - Yelensky R
AD  - Foundation Medicine Inc., Cambridge, Massachusetts.
FAU - Morosini, Deborah
AU  - Morosini D
AD  - Foundation Medicine Inc., Cambridge, Massachusetts.
FAU - Ross, Jeffrey S
AU  - Ross JS
AD  - Foundation Medicine Inc., Cambridge, Massachusetts.
FAU - Collisson, Eric
AU  - Collisson E
AD  - Division of Hematology and Oncology, Department of Medicine, University of 
      California, San Francisco, San Francisco, California.
FAU - Peters, Malte
AU  - Peters M
AD  - Novartis Pharma AG, Basel, Switzerland.
FAU - Stephens, Philip J
AU  - Stephens PJ
AD  - Foundation Medicine Inc., Cambridge, Massachusetts.
FAU - Miller, Vincent A
AU  - Miller VA
AD  - Foundation Medicine Inc., Cambridge, Massachusetts.
LA  - eng
GR  - P30 CA016086/CA/NCI NIH HHS/United States
PT  - Journal Article
PT  - Research Support, Non-U.S. Gov't
DEP - 20150513
PL  - United States
TA  - Cancer Discov
JT  - Cancer discovery
JID - 101561693
RN  - 0 (Antineoplastic Agents)
RN  - 0 (Protein Kinase Inhibitors)
RN  - EC 2.7.10.1 (Proto-Oncogene Proteins c-met)
SB  - IM
CIN - Cancer Discov. 2015 Aug;5(8):802-5. PMID: 26243862
MH  - Aged
MH  - Aged, 80 and over
MH  - *Alternative Splicing
MH  - Antineoplastic Agents/pharmacology/*therapeutic use
MH  - Cluster Analysis
MH  - Drug Resistance, Neoplasm/genetics
MH  - *Exons
MH  - Female
MH  - Gene Expression Profiling
MH  - Genomics/methods
MH  - Humans
MH  - Immunohistochemistry
MH  - Male
MH  - Mutation
MH  - Neoplasm Staging
MH  - Neoplasms/diagnosis/*drug therapy/*genetics
MH  - Protein Kinase Inhibitors/pharmacology/*therapeutic use
MH  - Proto-Oncogene Proteins c-met/*genetics/metabolism
MH  - Tomography, X-Ray Computed
EDAT- 2015/05/15 06:00
MHDA- 2016/05/06 06:00
CRDT- 2015/05/15 06:00
PHST- 2015/03/11 00:00 [received]
PHST- 2015/05/11 00:00 [accepted]
PHST- 2015/05/15 06:00 [entrez]
PHST- 2015/05/15 06:00 [pubmed]
PHST- 2016/05/06 06:00 [medline]
AID - 2159-8290.CD-15-0285 [pii]
AID - 10.1158/2159-8290.CD-15-0285 [doi]
PST - ppublish
SO  - Cancer Discov. 2015 Aug;5(8):850-9. doi: 10.1158/2159-8290.CD-15-0285. Epub 2015 
      May 13.

PMID- 31439586
OWN - NLM
STAT- MEDLINE
DCOM- 20200921
LR  - 20200921
IS  - 1557-3265 (Electronic)
IS  - 1078-0432 (Linking)
VI  - 25
IP  - 23
DP  - 2019 Dec 1
TI  - Perioperative Dynamic Changes in Circulating Tumor DNA in Patients with Lung 
      Cancer (DYNAMIC).
PG  - 7058-7067
LID - 10.1158/1078-0432.CCR-19-1213 [doi]
AB  - PURPOSE: No study has investigated the precise perioperative dynamic changes in 
      circulating tumor DNA (ctDNA) in any patients with early-stage cancer. This study 
      (DYNAMIC) investigated perioperative dynamic changes in ctDNA and determined the 
      appropriate detection time of ctDNA-based surveillance for surgical patients with 
      lung cancer.Experimental Design: Consecutive patients who underwent 
      curative-intent lung resections were enrolled prospectively (NCT02965391). Plasma 
      samples were obtained at multiple prespecified time points including before 
      surgery (time A), during surgery after tumor resection (time B-time D), and after 
      surgery (time P1-time P3). Next-generation sequencing-based detection platform 
      was performed to calculate the plasma mutation allele frequency. The primary 
      endpoint was ctDNA half-life after radical tumor resection. RESULTS: Thirty-six 
      patients showed detectable mutations in time A. The plasma ctDNA concentration 
      showed a rapid decreasing trend after radical tumor resection, with the average 
      mutant allele fraction at times A, B, C, and D being 2.72%, 2.11%, 1.14%, and 
      0.17%, respectively. The median ctDNA half-life was 35.0 minutes. Patients with 
      minimal residual disease (MRD) detection had a significant slower ctDNA half-life 
      than those with negative MRD (103.2 minutes vs. 29.7 minutes, P = 0.001). The 
      recurrence-free survival of patients with detectable and undetectable ctDNA 
      concentrations at time P1 was 528 days and 543 days, respectively (P = 0.657), 
      whereas at time P2 was 278 days and 637 days, respectively (P = 0.002). 
      CONCLUSIONS: ctDNA decays rapidly after radical tumor resection. The ctDNA 
      detection on the third day after R0 resection can be used as the baseline value 
      for postoperative lung cancer surveillance.
CI  - ©2019 American Association for Cancer Research.
FAU - Chen, Kezhong
AU  - Chen K
AD  - Department of Thoracic Surgery, Peking University People's Hospital, Beijing, 
      China.
FAU - Zhao, Heng
AU  - Zhao H
AD  - Department of Thoracic Surgery, Peking University People's Hospital, Beijing, 
      China.
FAU - Shi, Yanbin
AU  - Shi Y
AD  - Berry Oncology Co., Ltd., Fujian, China.
FAU - Yang, Fan
AU  - Yang F
AD  - Department of Thoracic Surgery, Peking University People's Hospital, Beijing, 
      China.
FAU - Wang, Lien Tu
AU  - Wang LT
AD  - Berry Oncology Co., Ltd., Fujian, China.
FAU - Kang, Guannan
AU  - Kang G
AD  - Department of Thoracic Surgery, Peking University People's Hospital, Beijing, 
      China.
FAU - Nie, Yuntao
AU  - Nie Y
AD  - Department of Thoracic Surgery, Peking University People's Hospital, Beijing, 
      China.
FAU - Wang, Jun
AU  - Wang J
AD  - Department of Thoracic Surgery, Peking University People's Hospital, Beijing, 
      China. wangjun@pkuph.edu.cn.
LA  - eng
SI  - ClinicalTrials.gov/NCT02965391
PT  - Journal Article
PT  - Research Support, Non-U.S. Gov't
DEP - 20190822
PL  - United States
TA  - Clin Cancer Res
JT  - Clinical cancer research : an official journal of the American Association for 
      Cancer Research
JID - 9502500
RN  - 0 (Biomarkers, Tumor)
RN  - 0 (Circulating Tumor DNA)
SB  - IM
CIN - Nat Rev Clin Oncol. 2019 Nov;16(11):661. PMID: 31485031
MH  - Adenocarcinoma of Lung/blood/genetics/*pathology
MH  - Biomarkers, Tumor/*blood/*genetics
MH  - Circulating Tumor DNA/*blood/*genetics
MH  - Female
MH  - Follow-Up Studies
MH  - High-Throughput Nucleotide Sequencing
MH  - Humans
MH  - Lung Neoplasms/blood/genetics/*pathology
MH  - Male
MH  - Middle Aged
MH  - Prognosis
MH  - Prospective Studies
EDAT- 2019/08/24 06:00
MHDA- 2020/09/22 06:00
CRDT- 2019/08/24 06:00
PHST- 2019/04/18 00:00 [received]
PHST- 2019/05/31 00:00 [revised]
PHST- 2019/08/19 00:00 [accepted]
PHST- 2019/08/24 06:00 [pubmed]
PHST- 2020/09/22 06:00 [medline]
PHST- 2019/08/24 06:00 [entrez]
AID - 1078-0432.CCR-19-1213 [pii]
AID - 10.1158/1078-0432.CCR-19-1213 [doi]
PST - ppublish
SO  - Clin Cancer Res. 2019 Dec 1;25(23):7058-7067. doi: 10.1158/1078-0432.CCR-19-1213. 
      Epub 2019 Aug 22.

PMID- 33209369
OWN - NLM
STAT- PubMed-not-MEDLINE
LR  - 20220418
IS  - 2072-1439 (Print)
IS  - 2077-6624 (Electronic)
IS  - 2072-1439 (Linking)
VI  - 12
IP  - 10
DP  - 2020 Oct
TI  - Clinicoradiopathological features and prognosis according to genomic alterations 
      in patients with resected lung adenocarcinoma.
PG  - 5357-5368
LID - 10.21037/jtd-20-1716 [doi]
AB  - BACKGROUND: We investigated the clinicoradiopathological features and prognosis 
      according to genomic alterations in patients with surgically resected lung 
      adenocarcinoma. METHODS: Patients who underwent surgical resection for pathologic 
      stage I, II, or IIIA lung adenocarcinoma between 2009 and 2016 and for whom 
      results regarding EGFR mutation, ALK immunohistochemistry (IHC), and KRAS 
      mutation were available were included. Clinicoradiopathological characteristics, 
      genomic alterations, and disease-free survival were analyzed retrospectively. 
      RESULTS: Of 164 patients, 86 (52.4%) were female and 94 (57.3%) were 
      never-smokers. The most common imaging patterns were part-solid lesion (67.7%) 
      followed by solid (26.2%) and non-solid (6.1%) lesions. EGFR mutation, ALK IHC, 
      and KRAS mutation were positive in 95 (57.9%), 9 (5.5%), and 11 (6.7%) patients, 
      respectively. EGFR mutation positivity was associated with female sex, 
      never-smoker, subsolid pattern on radiological examination, and acinar or 
      papillary predominant histologic subtype. ALK IHC positivity was associated with 
      longer maximal diameter, advanced stage, solid pattern on radiological 
      examination, solid predominant histologic subtype, and distant metastasis during 
      follow-up. KRAS mutation positivity was associated with male sex, smoker, solid 
      pattern on radiological examination, and invasive mucinous adenocarcinoma on 
      histologic analysis. In multivariable analysis, ALK IHC positivity and lymph node 
      involvement were independently associated with recurrence. However, solidity was 
      not an independent risk factor for recurrence. CONCLUSIONS: Genomic alterations 
      are associated with clinicoradiopathologic features in patients with resected 
      lung adenocarcinoma. Identifying genomic alterations could help to predict the 
      prognosis of early-stage lung adenocarcinoma.
CI  - 2020 Journal of Thoracic Disease. All rights reserved.
FAU - Choi, Yeonseok
AU  - Choi Y
AD  - Division of Pulmonary and Critical Care Medicine, Department of Medicine, Samsung 
      Medical Center, Sungkyunkwan University School of Medicine, Seoul, South Korea.
FAU - Kim, Ki-Hwan
AU  - Kim KH
AD  - Department of Radiology, Myongji Hospital, Goyang, South Korea.
FAU - Jeong, Byeong-Ho
AU  - Jeong BH
AD  - Division of Pulmonary and Critical Care Medicine, Department of Medicine, Samsung 
      Medical Center, Sungkyunkwan University School of Medicine, Seoul, South Korea.
FAU - Lee, Kyung-Jong
AU  - Lee KJ
AD  - Division of Pulmonary and Critical Care Medicine, Department of Medicine, Samsung 
      Medical Center, Sungkyunkwan University School of Medicine, Seoul, South Korea.
FAU - Kim, Hojoong
AU  - Kim H
AD  - Division of Pulmonary and Critical Care Medicine, Department of Medicine, Samsung 
      Medical Center, Sungkyunkwan University School of Medicine, Seoul, South Korea.
FAU - Kwon, O Jung
AU  - Kwon OJ
AD  - Division of Pulmonary and Critical Care Medicine, Department of Medicine, Samsung 
      Medical Center, Sungkyunkwan University School of Medicine, Seoul, South Korea.
FAU - Kim, Jhingook
AU  - Kim J
AD  - Department of Thoracic and Cardiovascular Surgery, Samsung Medical Center, 
      Sungkyunkwan University School of Medicine, Seoul, South Korea.
FAU - Choi, Yoon-La
AU  - Choi YL
AD  - Department of Pathology and Translational Genomics, Samsung Medical Center, 
      Sungkyunkwan University School of Medicine, Seoul, South Korea.
FAU - Lee, Ho Yun
AU  - Lee HY
AD  - Department of Radiology and Center for Imaging Science, Samsung Medical Center, 
      Sungkyunkwan University School of Medicine, Seoul, South Korea.
AD  - Department of Health Sciences and Technology, SAIHST, Sungkyunkwan University, 
      Seoul, South Korea.
FAU - Um, Sang-Won
AU  - Um SW
AD  - Division of Pulmonary and Critical Care Medicine, Department of Medicine, Samsung 
      Medical Center, Sungkyunkwan University School of Medicine, Seoul, South Korea.
LA  - eng
PT  - Journal Article
TA  - J Thorac Dis
JT  - Journal of thoracic disease
JID - 101533916
PMC - PMC7656340
OTO - NOTNLM
OT  - Kirsten rat sarcoma viral oncogene homolog (KRAS)
OT  - Lung adenocarcinoma
OT  - anaplastic lymphoma kinase (ALK)
OT  - epidermal growth factor receptor (EGFR)
OT  - solidity
COIS- Conflicts of Interests: All authors have completed the ICMJE uniform disclosure 
      form (available at http://dx.doi.org/10.21037/jtd-20-1716). The authors have no 
      conflicts of interest to declare.
EDAT- 2020/11/20 06:00
MHDA- 2020/11/20 06:01
CRDT- 2020/11/19 05:43
PHST- 2020/11/19 05:43 [entrez]
PHST- 2020/11/20 06:00 [pubmed]
PHST- 2020/11/20 06:01 [medline]
AID - jtd-12-10-5357 [pii]
AID - 10.21037/jtd-20-1716 [doi]
PST - ppublish
SO  - J Thorac Dis. 2020 Oct;12(10):5357-5368. doi: 10.21037/jtd-20-1716.

PMID- 25301631
OWN - NLM
STAT- MEDLINE
DCOM- 20141103
LR  - 20220409
IS  - 1095-9203 (Electronic)
IS  - 0036-8075 (Print)
IS  - 0036-8075 (Linking)
VI  - 346
IP  - 6206
DP  - 2014 Oct 10
TI  - Intratumor heterogeneity in localized lung adenocarcinomas delineated by 
      multiregion sequencing.
PG  - 256-9
LID - 10.1126/science.1256930 [doi]
AB  - Cancers are composed of populations of cells with distinct molecular and 
      phenotypic features, a phenomenon termed intratumor heterogeneity (ITH). ITH in 
      lung cancers has not been well studied. We applied multiregion whole-exome 
      sequencing (WES) on 11 localized lung adenocarcinomas. All tumors showed clear 
      evidence of ITH. On average, 76% of all mutations and 20 out of 21 known cancer 
      gene mutations were identified in all regions of individual tumors, which 
      suggested that single-region sequencing may be adequate to identify the majority 
      of known cancer gene mutations in localized lung adenocarcinomas. With a median 
      follow-up of 21 months after surgery, three patients have relapsed, and all three 
      patients had significantly larger fractions of subclonal mutations in their 
      primary tumors than patients without relapse. These data indicate that a larger 
      subclonal mutation fraction may be associated with increased likelihood of 
      postsurgical relapse in patients with localized lung adenocarcinomas.
CI  - Copyright © 2014, American Association for the Advancement of Science.
FAU - Zhang, Jianjun
AU  - Zhang J
AD  - Department of Genomic Medicine, The University of Texas MD Anderson Cancer 
      Center, 1515 Holcombe Boulevard, Houston, TX 77030, USA. Department of 
      Thoracic/Head and Neck Medical Oncology, The University of Texas MD Anderson 
      Cancer Center, 1515 Holcombe Boulevard, Houston, TX 77030, USA.
FAU - Fujimoto, Junya
AU  - Fujimoto J
AD  - Department of Translational Molecular Pathology, The University of Texas MD 
      Anderson Cancer Center, 1515 Holcombe Boulevard, Houston, TX 77030, USA.
FAU - Zhang, Jianhua
AU  - Zhang J
AD  - Applied Cancer Science Institute, The University of Texas MD Anderson Cancer 
      Center, 1515 Holcombe Boulevard, Houston, TX 77030, USA.
FAU - Wedge, David C
AU  - Wedge DC
AD  - Cancer Genome Project, Wellcome Trust Sanger Institute, Hinxton CB10 1SA, UK.
FAU - Song, Xingzhi
AU  - Song X
AD  - Applied Cancer Science Institute, The University of Texas MD Anderson Cancer 
      Center, 1515 Holcombe Boulevard, Houston, TX 77030, USA.
FAU - Zhang, Jiexin
AU  - Zhang J
AD  - Department of Bioinformatics and Computational Biology, The University of Texas 
      MD Anderson Cancer Center, 1515 Holcombe Boulevard, Houston, TX 77030, USA.
FAU - Seth, Sahil
AU  - Seth S
AD  - Applied Cancer Science Institute, The University of Texas MD Anderson Cancer 
      Center, 1515 Holcombe Boulevard, Houston, TX 77030, USA.
FAU - Chow, Chi-Wan
AU  - Chow CW
AD  - Department of Translational Molecular Pathology, The University of Texas MD 
      Anderson Cancer Center, 1515 Holcombe Boulevard, Houston, TX 77030, USA.
FAU - Cao, Yu
AU  - Cao Y
AD  - Department of Genomic Medicine, The University of Texas MD Anderson Cancer 
      Center, 1515 Holcombe Boulevard, Houston, TX 77030, USA.
FAU - Gumbs, Curtis
AU  - Gumbs C
AD  - Department of Genomic Medicine, The University of Texas MD Anderson Cancer 
      Center, 1515 Holcombe Boulevard, Houston, TX 77030, USA.
FAU - Gold, Kathryn A
AU  - Gold KA
AD  - Department of Thoracic/Head and Neck Medical Oncology, The University of Texas MD 
      Anderson Cancer Center, 1515 Holcombe Boulevard, Houston, TX 77030, USA.
FAU - Kalhor, Neda
AU  - Kalhor N
AD  - Department of Pathology, The University of Texas MD Anderson Cancer Center, 1515 
      Holcombe Boulevard, Houston, TX 77030, USA.
FAU - Little, Latasha
AU  - Little L
AD  - Department of Genomic Medicine, The University of Texas MD Anderson Cancer 
      Center, 1515 Holcombe Boulevard, Houston, TX 77030, USA.
FAU - Mahadeshwar, Harshad
AU  - Mahadeshwar H
AD  - Applied Cancer Science Institute, The University of Texas MD Anderson Cancer 
      Center, 1515 Holcombe Boulevard, Houston, TX 77030, USA.
FAU - Moran, Cesar
AU  - Moran C
AD  - Department of Pathology, The University of Texas MD Anderson Cancer Center, 1515 
      Holcombe Boulevard, Houston, TX 77030, USA.
FAU - Protopopov, Alexei
AU  - Protopopov A
AD  - Applied Cancer Science Institute, The University of Texas MD Anderson Cancer 
      Center, 1515 Holcombe Boulevard, Houston, TX 77030, USA.
FAU - Sun, Huandong
AU  - Sun H
AD  - Applied Cancer Science Institute, The University of Texas MD Anderson Cancer 
      Center, 1515 Holcombe Boulevard, Houston, TX 77030, USA.
FAU - Tang, Jiabin
AU  - Tang J
AD  - Applied Cancer Science Institute, The University of Texas MD Anderson Cancer 
      Center, 1515 Holcombe Boulevard, Houston, TX 77030, USA.
FAU - Wu, Xifeng
AU  - Wu X
AD  - Department of Epidemiology, The University of Texas MD Anderson Cancer Center, 
      1515 Holcombe Boulevard, Houston, TX 77030, USA.
FAU - Ye, Yuanqing
AU  - Ye Y
AD  - Department of Epidemiology, The University of Texas MD Anderson Cancer Center, 
      1515 Holcombe Boulevard, Houston, TX 77030, USA.
FAU - William, William N
AU  - William WN
AD  - Department of Thoracic/Head and Neck Medical Oncology, The University of Texas MD 
      Anderson Cancer Center, 1515 Holcombe Boulevard, Houston, TX 77030, USA.
FAU - Lee, J Jack
AU  - Lee JJ
AD  - Department of Biostatistics, The University of Texas MD Anderson Cancer Center, 
      1515 Holcombe Boulevard, Houston, TX 77030, USA.
FAU - Heymach, John V
AU  - Heymach JV
AD  - Department of Thoracic/Head and Neck Medical Oncology, The University of Texas MD 
      Anderson Cancer Center, 1515 Holcombe Boulevard, Houston, TX 77030, USA. 
      Department of Cancer Biology, The University of Texas MD Anderson Cancer Center, 
      1515 Holcombe Boulevard, Houston, TX 77030, USA.
FAU - Hong, Waun Ki
AU  - Hong WK
AD  - Department of Thoracic/Head and Neck Medical Oncology, The University of Texas MD 
      Anderson Cancer Center, 1515 Holcombe Boulevard, Houston, TX 77030, USA.
FAU - Swisher, Stephen
AU  - Swisher S
AD  - Department of Thoracic and Cardiovascular Surgery, The University of Texas MD 
      Anderson Cancer Center, 1515 Holcombe Boulevard, Houston, TX 77030, USA.
FAU - Wistuba, Ignacio I
AU  - Wistuba II
AD  - Department of Translational Molecular Pathology, The University of Texas MD 
      Anderson Cancer Center, 1515 Holcombe Boulevard, Houston, TX 77030, USA.
FAU - Futreal, P Andrew
AU  - Futreal PA
AD  - Department of Genomic Medicine, The University of Texas MD Anderson Cancer 
      Center, 1515 Holcombe Boulevard, Houston, TX 77030, USA. Honorary Faculty, 
      Wellcome Trust Sanger Institute, Hinxton, UK CB10 1SA. afutreal@mdanderson.org.
LA  - eng
GR  - P30 CA016672/CA/NCI NIH HHS/United States
GR  - T32 CA-009666/CA/NCI NIH HHS/United States
GR  - CA016672/CA/NCI NIH HHS/United States
GR  - P50CA70907/CA/NCI NIH HHS/United States
GR  - P50 CA070907/CA/NCI NIH HHS/United States
GR  - T32 CA009666/CA/NCI NIH HHS/United States
PT  - Comparative Study
PT  - Journal Article
PT  - Research Support, N.I.H., Extramural
PT  - Research Support, Non-U.S. Gov't
PT  - Research Support, U.S. Gov't, Non-P.H.S.
TA  - Science
JT  - Science (New York, N.Y.)
JID - 0404511
SB  - IM
CIN - Science. 2014 Oct 10;346(6206):169-70. PMID: 25301605
CIN - Nat Rev Clin Oncol. 2014 Dec;11(12):684. PMID: 25348786
MH  - Adenocarcinoma/*genetics/pathology
MH  - Adenocarcinoma of Lung
MH  - DNA Mutational Analysis
MH  - Exome/genetics
MH  - Genes, Neoplasm
MH  - *Genetic Heterogeneity
MH  - Humans
MH  - Lung Neoplasms/*genetics/pathology
MH  - Mutation
MH  - Neoplasm Recurrence, Local/*genetics/pathology
PMC - PMC4354858
MID - NIHMS667215
EDAT- 2014/10/11 06:00
MHDA- 2014/11/05 06:00
CRDT- 2014/10/11 06:00
PHST- 2014/10/11 06:00 [entrez]
PHST- 2014/10/11 06:00 [pubmed]
PHST- 2014/11/05 06:00 [medline]
AID - 346/6206/256 [pii]
AID - 10.1126/science.1256930 [doi]
PST - ppublish
SO  - Science. 2014 Oct 10;346(6206):256-9. doi: 10.1126/science.1256930.

PMID- 33947695
OWN - NLM
STAT- MEDLINE
DCOM- 20220331
LR  - 20220331
IS  - 1557-3265 (Electronic)
IS  - 1078-0432 (Print)
IS  - 1078-0432 (Linking)
VI  - 27
IP  - 14
DP  - 2021 Jul 15
TI  - Comprehensive Molecular and Clinicopathologic Analysis of 200 Pulmonary Invasive 
      Mucinous Adenocarcinomas Identifies Distinct Characteristics of Molecular 
      Subtypes.
PG  - 4066-4076
LID - 10.1158/1078-0432.CCR-21-0423 [doi]
AB  - PURPOSE: Invasive mucinous adenocarcinoma (IMA) is a unique subtype of lung 
      adenocarcinoma, characterized genomically by frequent KRAS mutations or specific 
      gene fusions, most commonly involving NRG1. Comprehensive analysis of a large 
      series of IMAs using broad DNA- and RNA-sequencing methods is still lacking, and 
      it remains unclear whether molecular subtypes of IMA differ 
      clinicopathologically. EXPERIMENTAL DESIGN: A total of 200 IMAs were analyzed by 
      410-gene DNA next-generation sequencing (MSK-IMPACT; n = 136) or hotspot 
      8-oncogene genotyping (n = 64). Driver-negative cases were further analyzed by 
      62-gene RNA sequencing (MSK-Fusion) and those lacking fusions were further tested 
      by whole-exome sequencing and whole-transcriptome sequencing (WTS). RESULTS: 
      Combined MSK-IMPACT and MSK-Fusion testing identified mutually exclusive driver 
      alterations in 96% of IMAs, including KRAS mutations (76%), NRG1 fusions (7%), 
      ERBB2 alterations (6%), and other less common events. In addition, WTS identified 
      a novel NRG2 fusion (F11R-NRG2). Overall, targetable gene fusions were identified 
      in 51% of KRAS wild-type IMAs, leading to durable responses to targeted therapy 
      in some patients. Compared with KRAS-mutant IMAs, NRG1-rearranged tumors 
      exhibited several more aggressive characteristics, including worse 
      recurrence-free survival (P < 0.0001). CONCLUSIONS: This is the largest molecular 
      study of IMAs to date, where we demonstrate the presence of a major oncogenic 
      driver in nearly all cases. This study is the first to document more aggressive 
      characteristics of NRG1-rearranged IMAs, ERBB2 as the third most common 
      alteration, and a novel NRG2 fusion in these tumors. Comprehensive molecular 
      testing of KRAS wild-type IMAs that includes fusion testing is essential, given 
      the high prevalence of alterations with established and investigational targeted 
      therapies in this subset.
CI  - ©2021 American Association for Cancer Research.
FAU - Chang, Jason C
AU  - Chang JC
AUID- ORCID: 0000-0002-1705-1870
AD  - Department of Pathology, Memorial Sloan Kettering Cancer Center, New York, New 
      York.
FAU - Offin, Michael
AU  - Offin M
AUID- ORCID: 0000-0002-7959-3018
AD  - Department of Medicine, Thoracic Oncology Service, Memorial Sloan Kettering 
      Cancer Center, New York, New York.
FAU - Falcon, Christina
AU  - Falcon C
AUID- ORCID: 0000-0001-9143-1639
AD  - Department of Medicine, Thoracic Oncology Service, Memorial Sloan Kettering 
      Cancer Center, New York, New York.
FAU - Brown, David
AU  - Brown D
AUID- ORCID: 0000-0002-8249-3632
AD  - Center for Molecular Oncology, Memorial Sloan Kettering Cancer Center, New York, 
      New York.
FAU - Houck-Loomis, Brian R
AU  - Houck-Loomis BR
AUID- ORCID: 0000-0002-1863-1199
AD  - Center for Molecular Oncology, Memorial Sloan Kettering Cancer Center, New York, 
      New York.
FAU - Meng, Fanli
AU  - Meng F
AD  - Center for Molecular Oncology, Memorial Sloan Kettering Cancer Center, New York, 
      New York.
FAU - Rudneva, Vasilisa A
AU  - Rudneva VA
AUID- ORCID: 0000-0002-4340-9311
AD  - Center for Molecular Oncology, Memorial Sloan Kettering Cancer Center, New York, 
      New York.
FAU - Won, Helen H
AU  - Won HH
AD  - Center for Molecular Oncology, Memorial Sloan Kettering Cancer Center, New York, 
      New York.
FAU - Amir, Sharon
AU  - Amir S
AD  - Department of Medicine, Thoracic Oncology Service, Memorial Sloan Kettering 
      Cancer Center, New York, New York.
FAU - Montecalvo, Joseph
AU  - Montecalvo J
AUID- ORCID: 0000-0001-6061-3755
AD  - Department of Pathology, Memorial Sloan Kettering Cancer Center, New York, New 
      York.
FAU - Desmeules, Patrice
AU  - Desmeules P
AD  - Department of Pathology, Memorial Sloan Kettering Cancer Center, New York, New 
      York.
FAU - Kadota, Kyuichi
AU  - Kadota K
AD  - Department of Pathology, Memorial Sloan Kettering Cancer Center, New York, New 
      York.
AD  - Department of Surgery, Thoracic Service, Memorial Sloan Kettering Cancer Center, 
      New York, New York.
FAU - Adusumilli, Prasad S
AU  - Adusumilli PS
AD  - Department of Surgery, Thoracic Service, Memorial Sloan Kettering Cancer Center, 
      New York, New York.
FAU - Rusch, Valerie W
AU  - Rusch VW
AD  - Department of Surgery, Thoracic Service, Memorial Sloan Kettering Cancer Center, 
      New York, New York.
FAU - Teed, Sarah
AU  - Teed S
AUID- ORCID: 0000-0001-5185-1997
AD  - Department of Pathology, Memorial Sloan Kettering Cancer Center, New York, New 
      York.
AD  - Department of Cell Biology, Memorial Sloan Kettering Cancer Center, New York, New 
      York.
FAU - Sabari, Joshua K
AU  - Sabari JK
AD  - Department of Pathology, Memorial Sloan Kettering Cancer Center, New York, New 
      York.
FAU - Benayed, Ryma
AU  - Benayed R
AUID- ORCID: 0000-0002-3754-0321
AD  - Department of Pathology, Memorial Sloan Kettering Cancer Center, New York, New 
      York.
FAU - Nafa, Khedoudja
AU  - Nafa K
AD  - Department of Pathology, Memorial Sloan Kettering Cancer Center, New York, New 
      York.
FAU - Borsu, Laetitia
AU  - Borsu L
AD  - Department of Pathology, Memorial Sloan Kettering Cancer Center, New York, New 
      York.
FAU - Li, Bob T
AU  - Li BT
AUID- ORCID: 0000-0001-6661-8733
AD  - Department of Medicine, Thoracic Oncology Service, Memorial Sloan Kettering 
      Cancer Center, New York, New York.
FAU - Schram, Alison M
AU  - Schram AM
AUID- ORCID: 0000-0002-6070-2413
AD  - Department of Medicine, Thoracic Oncology Service, Memorial Sloan Kettering 
      Cancer Center, New York, New York.
FAU - Arcila, Maria E
AU  - Arcila ME
AD  - Department of Pathology, Memorial Sloan Kettering Cancer Center, New York, New 
      York.
FAU - Travis, William D
AU  - Travis WD
AD  - Department of Pathology, Memorial Sloan Kettering Cancer Center, New York, New 
      York.
FAU - Ladanyi, Marc
AU  - Ladanyi M
AD  - Department of Pathology, Memorial Sloan Kettering Cancer Center, New York, New 
      York.
AD  - Human Oncology and Pathogenesis Program, Memorial Sloan Kettering Cancer Center, 
      New York, New York.
FAU - Drilon, Alexander
AU  - Drilon A
AUID- ORCID: 0000-0001-6806-9061
AD  - Department of Medicine, Thoracic Oncology Service, Memorial Sloan Kettering 
      Cancer Center, New York, New York.
AD  - Department of Medicine, Early Drug Development Service, Memorial Sloan Kettering 
      Cancer Center, New York, New York.
FAU - Rekhtman, Natasha
AU  - Rekhtman N
AUID- ORCID: 0000-0001-5801-3144
AD  - Department of Pathology, Memorial Sloan Kettering Cancer Center, New York, New 
      York. rekhtman@mskcc.org.
LA  - eng
GR  - P01 CA129243/CA/NCI NIH HHS/United States
GR  - P30 CA008748/CA/NCI NIH HHS/United States
PT  - Journal Article
PT  - Research Support, N.I.H., Extramural
PT  - Research Support, Non-U.S. Gov't
DEP - 20210504
TA  - Clin Cancer Res
JT  - Clinical cancer research : an official journal of the American Association for 
      Cancer Research
JID - 9502500
SB  - IM
MH  - Adenocarcinoma, Mucinous/*classification/*genetics/pathology
MH  - Adult
MH  - Aged
MH  - Aged, 80 and over
MH  - Female
MH  - Humans
MH  - Lung Neoplasms/*classification/*genetics/pathology
MH  - Male
MH  - Middle Aged
MH  - Mutation
MH  - Neoplasm Invasiveness
PMC - PMC8282731
MID - NIHMS1702953
COIS- Conflicts of Interest: RB: Received a grant and travel credit from ArcherDx, 
      honoraria for advisory board participation from Loxo oncology and speaking fees 
      from Illumina. AD: Received fees from Loxo Oncology, a wholly owned subsidiary of 
      Eli Lilly (honoraria), Blueprint (honoraria), Exelixis (honoraria), 
      Ignyta/Genentech/Roche (honoraria/ad board), Bayer (honoraria/ad board), 
      Takeda/Ariad/Millenium (honoraria/ad board), TP Therapeutics (honoraria/ad 
      board), AstraZeneca (honoraria/ad board), Pfizer (honoraria/ad board), Helsinn 
      (honoraria/ad board), BeiGene (honoraria/ad board), BerGenBio (honoraria/ad 
      board), Hengrui (honoraria/ad board), Tyra (honoraria/ad board), Verastem 
      (honoraria/ad board), MORE Health (honoraria/ad board), AbbVie (honoraria/ad 
      board), 14ner/Elevation Oncology (honoraria/ad board/SAB), Remedica Ltd. 
      (honoraria/ad board), ArcherDX (honoraria/ad board), and Monopteros (honoraria/ad 
      board) and reports a patent for Pocket Oncology and UpToDate (Wolters Kluwer) 
      with royalties paid from Wolters Kluwer, other from Merck (food/beverage), Puma 
      (food/beverage), Merus (food/beverage), and Boehringer Ingelheim (food/beverage), 
      and CME honoraria from Medscape, OncLive, PeerVoice, Physicians Education 
      Resources, Targeted Oncology, Research to Practice, Axis, PeerView Institute, 
      Paradigm Medical Communications, and WebMD. MEA: Received fees from Invivoscribe 
      (honoraria), Biocartis (honoraria), AstraZeneca (Consulting, Advisory Role, 
      Travel, Accommodations, Expenses), Invivoscribe (Travel, Accommodations, 
      Expenses), Raindance Technologies (Travel, Accommodations, Expenses) ML: Received 
      advisory board compensation from AstraZeneca, Bristol-Myers Squibb, Takeda, Lilly 
      Oncology, Blueprint Medicines, and Bayer, and research support from LOXO Oncology 
      and Helsinn Healthcare
EDAT- 2021/05/06 06:00
MHDA- 2022/04/01 06:00
CRDT- 2021/05/05 05:52
PHST- 2021/02/03 00:00 [received]
PHST- 2021/03/27 00:00 [revised]
PHST- 2021/04/30 00:00 [accepted]
PHST- 2021/05/06 06:00 [pubmed]
PHST- 2022/04/01 06:00 [medline]
PHST- 2021/05/05 05:52 [entrez]
AID - 1078-0432.CCR-21-0423 [pii]
AID - 10.1158/1078-0432.CCR-21-0423 [doi]
PST - ppublish
SO  - Clin Cancer Res. 2021 Jul 15;27(14):4066-4076. doi: 
      10.1158/1078-0432.CCR-21-0423. Epub 2021 May 4.

PMID- 26200269
OWN - NLM
STAT- MEDLINE
DCOM- 20160519
LR  - 20220318
IS  - 1556-1380 (Electronic)
IS  - 1556-0864 (Linking)
VI  - 10
IP  - 8
DP  - 2015 Aug
TI  - Unique Genetic and Survival Characteristics of Invasive Mucinous Adenocarcinoma 
      of the Lung.
PG  - 1156-62
LID - 10.1097/JTO.0000000000000579 [doi]
AB  - INTRODUCTION: Invasive mucinous adenocarcinoma is a unique histologic subtype of 
      lung cancer, and our knowledge of its genetic and clinical characteristics is 
      rapidly evolving. Here, we present next- generation sequencing analysis of 
      nucleotide variant and fusion events along with clinical follow-up in a series of 
      lung mucinous adenocarcinoma. METHODS: We collected 72 mucinous adenocarcinomas 
      from the United States and Korea. All had been previously assessed for KRAS and 
      EGFR mutations. For KRAS wild-type cases (n = 30), we performed deep targeted 
      next-generation sequencing for gene fusions and nucleotide variants and 
      correlated survival and other clinical features. RESULTS: As expected, KRAS 
      mutations were the most common alteration found (63% of cases); however, the 
      distribution of nucleotide position alterations was more similar to that observed 
      in gastrointestinal tumors than other lung tumors. Within the KRAS-negative 
      cases, we found numerous potentially targetable gene fusions and mutations, 
      including CD74-NRG1, VAMP2-NRG1, TRIM4-BRAF, TPM3-NTRK1, and EML4-ALK gene 
      fusions and ERBB2, BRAF, and PIK3CA mutations. Unexpectedly, we found only two 
      cases with TP53 mutation, which is much lower than observed in lung 
      adenocarcinomas in general. The overall mutation burden was low in histologically 
      confirmed mucinous adenocarcinomas from the public The Cancer Genome Atlas exome 
      data set, regardless of smoking history, suggesting a link between TP53 status 
      and mutation burden in mucinous tumors. There was no significant difference for 
      recurrence-free survival between stage-matched mucinous and nonmucinous 
      adenocarcinomas. It was notable that all recurrence sites were in the lungs for 
      completely resected cases. CONCLUSIONS: Our data suggest that mucinous 
      adenocarcinoma is typified by (1) frequent KRAS mutations and a growing list of 
      gene fusions, but rare TP53 mutations, (2) a low mutation burden overall, and (3) 
      a recurrence-free survival similar to stage-matched nonmucinous tumors, with 
      recurrences limited to the lungs.
FAU - Shim, Hyo Sup
AU  - Shim HS
AD  - *Department of Pathology, Massachusetts General Hospital, Boston, Massachusetts; 
      †Department of Pathology, Yonsei University College of Medicine, Seoul, Korea; 
      and ‡Department of Thoracic Oncology, Massachusetts General Hospital Cancer 
      Center, Boston, Massachusetts.
FAU - Kenudson, Mari-
AU  - Kenudson M
FAU - Zheng, Zongli
AU  - Zheng Z
FAU - Liebers, Matthew
AU  - Liebers M
FAU - Cha, Yoon Jin
AU  - Cha YJ
FAU - Hoang Ho, Quan
AU  - Hoang Ho Q
FAU - Onozato, Maristela
AU  - Onozato M
FAU - Phi Le, Long
AU  - Phi Le L
FAU - Heist, Rebecca S
AU  - Heist RS
FAU - Iafrate, A John
AU  - Iafrate AJ
LA  - eng
GR  - R21CA161590/CA/NCI NIH HHS/United States
PT  - Journal Article
PT  - Research Support, N.I.H., Extramural
PT  - Research Support, U.S. Gov't, Non-P.H.S.
PL  - United States
TA  - J Thorac Oncol
JT  - Journal of thoracic oncology : official publication of the International 
      Association for the Study of Lung Cancer
JID - 101274235
RN  - 0 (Antigens, Differentiation, B-Lymphocyte)
RN  - 0 (DNA, Neoplasm)
RN  - 0 (EML4-ALK fusion protein, human)
RN  - 0 (Histocompatibility Antigens Class II)
RN  - 0 (KRAS protein, human)
RN  - 0 (NRG1 protein, human)
RN  - 0 (Neuregulin-1)
RN  - 0 (Oncogene Proteins, Fusion)
RN  - 0 (TP53 protein, human)
RN  - 0 (TPM3 protein, human)
RN  - 0 (Tropomyosin)
RN  - 0 (Tumor Suppressor Protein p53)
RN  - 0 (VAMP2 protein, human)
RN  - 0 (Vesicle-Associated Membrane Protein 2)
RN  - 0 (invariant chain)
RN  - EC 2.7.1.- (Phosphatidylinositol 3-Kinases)
RN  - EC 2.7.1.137 (Class I Phosphatidylinositol 3-Kinases)
RN  - EC 2.7.1.137 (PIK3CA protein, human)
RN  - EC 2.7.10.1 (ERBB2 protein, human)
RN  - EC 2.7.10.1 (ErbB Receptors)
RN  - EC 2.7.10.1 (Receptor, ErbB-2)
RN  - EC 2.7.10.1 (Receptor, trkA)
RN  - EC 2.7.11.1 (BRAF protein, human)
RN  - EC 2.7.11.1 (Proto-Oncogene Proteins B-raf)
RN  - EC 3.6.5.2 (Proto-Oncogene Proteins p21(ras))
SB  - IM
CIN - J Thorac Oncol. 2015 Aug;10(8):1129-30. PMID: 26200265
MH  - Adenocarcinoma, Mucinous/*genetics/mortality/pathology
MH  - Adult
MH  - Aged
MH  - Aged, 80 and over
MH  - Antigens, Differentiation, B-Lymphocyte/genetics
MH  - Class I Phosphatidylinositol 3-Kinases
MH  - DNA Mutational Analysis
MH  - DNA, Neoplasm/analysis
MH  - Disease-Free Survival
MH  - ErbB Receptors/*genetics
MH  - Female
MH  - Histocompatibility Antigens Class II/genetics
MH  - Humans
MH  - Lung Neoplasms/*genetics/mortality/pathology
MH  - Male
MH  - Middle Aged
MH  - Mutation
MH  - Neoplasm Invasiveness
MH  - Neoplasm Recurrence, Local/*genetics
MH  - Neuregulin-1/genetics
MH  - Oncogene Fusion
MH  - Oncogene Proteins, Fusion/genetics
MH  - Phosphatidylinositol 3-Kinases/genetics
MH  - Proto-Oncogene Proteins B-raf/genetics
MH  - Proto-Oncogene Proteins p21(ras)/*genetics
MH  - Receptor, ErbB-2/genetics
MH  - Receptor, trkA/genetics
MH  - Tropomyosin/genetics
MH  - Tumor Suppressor Protein p53/genetics
MH  - Vesicle-Associated Membrane Protein 2/genetics
EDAT- 2015/07/23 06:00
MHDA- 2016/05/20 06:00
CRDT- 2015/07/23 06:00
PHST- 2015/07/23 06:00 [entrez]
PHST- 2015/07/23 06:00 [pubmed]
PHST- 2016/05/20 06:00 [medline]
AID - S1556-0864(15)33542-5 [pii]
AID - 10.1097/JTO.0000000000000579 [doi]
PST - ppublish
SO  - J Thorac Oncol. 2015 Aug;10(8):1156-62. doi: 10.1097/JTO.0000000000000579.

PMID- 34880292
OWN - NLM
STAT- MEDLINE
DCOM- 20220128
LR  - 20220128
IS  - 2045-2322 (Electronic)
IS  - 2045-2322 (Linking)
VI  - 11
IP  - 1
DP  - 2021 Dec 8
TI  - Genetic and immunologic features of recurrent stage I lung adenocarcinoma.
PG  - 23690
LID - 10.1038/s41598-021-02946-0 [doi]
LID - 23690
AB  - Although surgery for early-stage lung cancer offers the best chance of cure, 
      recurrence still occurs between 30 and 50% of the time. Why patients frequently 
      recur after complete resection of early-stage lung cancer remains unclear. Using 
      a large cohort of stage I lung adenocarcinoma patients, distinct genetic, 
      genomic, epigenetic, and immunologic profiles of recurrent tumors were analyzed 
      using a novel recurrence classifier. To characterize the tumor immune 
      microenvironment of recurrent stage I tumors, unique tumor-infiltrating immune 
      population markers were identified using single cell RNA-seq on a separate cohort 
      of patients undergoing stage I lung adenocarcinoma resection and applied to a 
      large study cohort using digital cytometry. Recurrent stage I lung 
      adenocarcinomas demonstrated higher mutation and lower methylation burden than 
      non-recurrent tumors, as well as widespread activation of known cancer and cell 
      cycle pathways. Simultaneously, recurrent tumors displayed downregulation of 
      immune response pathways including antigen presentation and Th1/Th2 activation. 
      Recurrent tumors were depleted in adaptive immune populations, and depletion of 
      adaptive immune populations and low cytolytic activity were prognostic of stage I 
      recurrence. Genomic instability and impaired adaptive immune responses are key 
      features of stage I lung adenocarcinoma immunosurveillance escape and recurrence 
      after surgery.
CI  - © 2021. The Author(s).
FAU - Kratz, Johannes R
AU  - Kratz JR
AD  - Department of Surgery, Division of Cardiothoracic Surgery, University of 
      California San Francisco, 500 Parnassus Ave, MUW-405, San Francisco, CA, 94143, 
      USA. johannes.kratz@ucsf.edu.
AD  - Thoracic Oncology Laboratory, University of California San Francisco, San 
      Francisco, CA, 94143, USA. johannes.kratz@ucsf.edu.
AD  - Helen Diller Family Comprehensive Cancer Center, University of California San 
      Francisco, San Francisco, CA, 94143, USA. johannes.kratz@ucsf.edu.
AD  - ImmunoX Initiative, University of California San Francisco, San Francisco, CA, 
      94143, USA. johannes.kratz@ucsf.edu.
FAU - Li, Jack Z
AU  - Li JZ
AD  - Department of Surgery, Division of Cardiothoracic Surgery, University of 
      California San Francisco, 500 Parnassus Ave, MUW-405, San Francisco, CA, 94143, 
      USA.
AD  - Thoracic Oncology Laboratory, University of California San Francisco, San 
      Francisco, CA, 94143, USA.
AD  - Helen Diller Family Comprehensive Cancer Center, University of California San 
      Francisco, San Francisco, CA, 94143, USA.
FAU - Tsui, Jessica
AU  - Tsui J
AD  - ImmunoX Initiative, University of California San Francisco, San Francisco, CA, 
      94143, USA.
AD  - Department of Pathology, University of California San Francisco, San Francisco, 
      CA, 94143, USA.
AD  - UCSF CoLabs, University of California San Francisco, San Francisco, CA, 94143, 
      USA.
FAU - Lee, Jen C
AU  - Lee JC
AD  - Department of Surgery, Division of Cardiothoracic Surgery, University of 
      California San Francisco, 500 Parnassus Ave, MUW-405, San Francisco, CA, 94143, 
      USA.
AD  - Thoracic Oncology Laboratory, University of California San Francisco, San 
      Francisco, CA, 94143, USA.
AD  - Helen Diller Family Comprehensive Cancer Center, University of California San 
      Francisco, San Francisco, CA, 94143, USA.
FAU - Ding, Vivianne W
AU  - Ding VW
AD  - Department of Surgery, Division of Cardiothoracic Surgery, University of 
      California San Francisco, 500 Parnassus Ave, MUW-405, San Francisco, CA, 94143, 
      USA.
AD  - Thoracic Oncology Laboratory, University of California San Francisco, San 
      Francisco, CA, 94143, USA.
AD  - Helen Diller Family Comprehensive Cancer Center, University of California San 
      Francisco, San Francisco, CA, 94143, USA.
FAU - Rao, Arjun A
AU  - Rao AA
AD  - ImmunoX Initiative, University of California San Francisco, San Francisco, CA, 
      94143, USA.
AD  - Department of Pathology, University of California San Francisco, San Francisco, 
      CA, 94143, USA.
AD  - UCSF CoLabs, University of California San Francisco, San Francisco, CA, 94143, 
      USA.
FAU - Mann, Michael J
AU  - Mann MJ
AD  - Department of Surgery, Division of Cardiothoracic Surgery, University of 
      California San Francisco, 500 Parnassus Ave, MUW-405, San Francisco, CA, 94143, 
      USA.
AD  - Thoracic Oncology Laboratory, University of California San Francisco, San 
      Francisco, CA, 94143, USA.
AD  - Helen Diller Family Comprehensive Cancer Center, University of California San 
      Francisco, San Francisco, CA, 94143, USA.
FAU - Chan, Vincent
AU  - Chan V
AD  - ImmunoX Initiative, University of California San Francisco, San Francisco, CA, 
      94143, USA.
AD  - Department of Pathology, University of California San Francisco, San Francisco, 
      CA, 94143, USA.
AD  - UCSF CoLabs, University of California San Francisco, San Francisco, CA, 94143, 
      USA.
AD  - Department of Microbiology and Immunology, University of California San 
      Francisco, San Francisco, CA, 94143, USA.
FAU - Combes, Alexis J
AU  - Combes AJ
AD  - ImmunoX Initiative, University of California San Francisco, San Francisco, CA, 
      94143, USA.
AD  - Department of Pathology, University of California San Francisco, San Francisco, 
      CA, 94143, USA.
AD  - UCSF CoLabs, University of California San Francisco, San Francisco, CA, 94143, 
      USA.
FAU - Krummel, Matthew F
AU  - Krummel MF
AD  - ImmunoX Initiative, University of California San Francisco, San Francisco, CA, 
      94143, USA.
AD  - Department of Pathology, University of California San Francisco, San Francisco, 
      CA, 94143, USA.
FAU - Jablons, David M
AU  - Jablons DM
AD  - Department of Surgery, Division of Cardiothoracic Surgery, University of 
      California San Francisco, 500 Parnassus Ave, MUW-405, San Francisco, CA, 94143, 
      USA.
AD  - Thoracic Oncology Laboratory, University of California San Francisco, San 
      Francisco, CA, 94143, USA.
AD  - Helen Diller Family Comprehensive Cancer Center, University of California San 
      Francisco, San Francisco, CA, 94143, USA.
LA  - eng
PT  - Journal Article
PT  - Research Support, Non-U.S. Gov't
DEP - 20211208
TA  - Sci Rep
JT  - Scientific reports
JID - 101563288
RN  - 0 (Biomarkers, Tumor)
SB  - IM
MH  - Adenocarcinoma of Lung/diagnosis/*genetics/*immunology
MH  - *Biomarkers, Tumor
MH  - Computational Biology/methods
MH  - Disease Susceptibility
MH  - Epigenesis, Genetic
MH  - Gene Expression Profiling
MH  - Gene Expression Regulation, Neoplastic
MH  - Genetic Variation
MH  - Humans
MH  - Male
MH  - Mutation
MH  - Neoplasm Recurrence, Local
MH  - Neoplasm Staging
MH  - Prognosis
MH  - Proportional Hazards Models
MH  - Tumor Microenvironment/genetics
PMC - PMC8654957
COIS- JRK reports consulting fees from Razor Genomics, consulting fees from and stock 
      ownership in Oncocyte Corp, and patent rights for a prognostic assay for 
      early-stage lung cancer with royalties paid. MJM, and DMJ report consulting fees 
      from and ownership interest in Razor Genomics, consulting fees from and stock 
      ownership in Oncocyte Corp, and patent rights for a prognostic assay for 
      early-stage lung cancer with royalties paid. JZL, JT, JCL, WVD, AAR, AJC, VC, and 
      MFK declare no potential conflict of interest.
EDAT- 2021/12/10 06:00
MHDA- 2022/01/29 06:00
CRDT- 2021/12/09 06:12
PHST- 2021/07/13 00:00 [received]
PHST- 2021/11/24 00:00 [accepted]
PHST- 2021/12/09 06:12 [entrez]
PHST- 2021/12/10 06:00 [pubmed]
PHST- 2022/01/29 06:00 [medline]
AID - 10.1038/s41598-021-02946-0 [pii]
AID - 2946 [pii]
AID - 10.1038/s41598-021-02946-0 [doi]
PST - epublish
SO  - Sci Rep. 2021 Dec 8;11(1):23690. doi: 10.1038/s41598-021-02946-0.

PMID- 32162827
OWN - NLM
STAT- MEDLINE
DCOM- 20210618
LR  - 20210618
IS  - 1549-490X (Electronic)
IS  - 1083-7159 (Print)
IS  - 1083-7159 (Linking)
VI  - 25
IP  - 3
DP  - 2020 Mar
TI  - Mutation Variants and Co-Mutations as Genomic Modifiers of Response to Afatinib 
      in HER2-Mutant Lung Adenocarcinoma.
PG  - e545-e554
LID - 10.1634/theoncologist.2019-0547 [doi]
AB  - BACKGROUND: Human epidermal growth factor receptor 2 (HER2)-mutant lung cancer 
      remains an orphan of specific targeted therapy. The variable responses to 
      anti-HER2 therapies in these patients prompt us to examine impact of HER2 
      variants and co-mutations on responses to anti-HER2 treatments in lung cancer. 
      PATIENTS AND METHODS: Patients with stage IV/recurrent HER2-mutant lung cancers 
      identified through next-generation sequencings were recruited from seven 
      hospitals. The study comprised a cohort A to establish the patterns of HER2 
      variants and co-mutations in lung cancer and a cohort B to assess associations 
      between HER2 variants, co-mutations, and clinical outcomes. RESULTS: The study 
      included 118 patients (cohort A, n = 86; cohort B, n = 32). Thirty-one HER2 
      variants and 35 co-mutations were detected. Predominant variants were 
      A775_G776insYVMA (49/118, 42%), G778_P780dup (11/118, 9%), and G776delinsVC 
      (9/118, 8%). TP53 was the most common co-mutation (61/118, 52%). In cohort B, 
      objective response rates with afatinib were 0% (0/14, 95% confidence interval 
      [CI], 0%-26.8%), 40% (4/10, 14.7%-72.6%), and 13% (1/8, 0.7%-53.3%) in group 1 
      (A775_G776insYVMA, n = 14), group 2 (G778_P780dup, G776delinsVC, n = 10), and 
      group 3 (missense mutation, n = 8), respectively (p = .018). Median 
      progression-free survival in group 1 (1.2 months; 95% CI, 0-2.4) was shorter than 
      those in group 2 (7.6 months, 4.9-10.4; hazard ratio [HR], 0.009; 95% CI, 
      0.001-0.079; p < .001) and group 3 (3.6 months, 2.6-4.5; HR, 0.184; 95% CI, 
      0.062-0.552; p = .003). TP53 co-mutations (6.317; 95% CI, 2.180-18.302; p = .001) 
      and PI3K/AKT/mTOR pathway activations (19.422; 95% CI, 4.098-92.039; p < .001) 
      conferred additional resistance to afatinib. CONCLUSION: G778_P780dup and 
      G776delinsVC derived the greatest benefits from afatinib among HER2 variants. 
      Co-mutation patterns were additional response modifiers. Refining patient 
      population based on patterns of HER2 variants and co-mutations may help improve 
      the efficacy of anti-HER2 treatment in lung cancer. IMPLICATIONS FOR PRACTICE: 
      Human epidermal growth factor receptor 2 (HER2)-mutant lung cancers are a group 
      of heterogenous diseases with up to 31 different variants and 35 concomitant 
      genomic aberrations. Different HER2 variants exhibit divergent sensitivities to 
      anti-HER2 treatments. Certain variants, G778_P780dup and G776delinsVC, derive 
      sustained clinical benefits from afatinib, whereas the predominant variant, 
      A775_G776insYVMA, is resistant to most anti-HER2 treatments. TP53 is the most 
      common co-mutation in HER2-mutant lung cancers. Co-mutations in TP53 and the 
      PI3K/AKT/mTOR pathway confer additional resistance to anti-HER2 treatments in 
      lung cancer. The present data suggest that different HER2 mutations in lung 
      cancer, like its sibling epidermal growth factor receptor, should be analyzed 
      independently in future studies.
CI  - © AlphaMed Press 2019.
FAU - Fang, Wenfeng
AU  - Fang W
AD  - Department of Medical Oncology, Collaborative Innovation Center for Cancer 
      Medicine, Sun Yat-Sen University Cancer Center, Guangzhou, People's Republic of 
      China.
AD  - State Key Laboratory of Oncology in South China, Collaborative Innovation Center 
      for Cancer Medicine, Sun Yat-Sen University Cancer Center, Guangzhou, People's 
      Republic of China.
FAU - Zhao, Shen
AU  - Zhao S
AD  - Department of Medical Oncology, Collaborative Innovation Center for Cancer 
      Medicine, Sun Yat-Sen University Cancer Center, Guangzhou, People's Republic of 
      China.
AD  - State Key Laboratory of Oncology in South China, Collaborative Innovation Center 
      for Cancer Medicine, Sun Yat-Sen University Cancer Center, Guangzhou, People's 
      Republic of China.
FAU - Liang, Ying
AU  - Liang Y
AD  - Department of Medical Oncology, Collaborative Innovation Center for Cancer 
      Medicine, Sun Yat-Sen University Cancer Center, Guangzhou, People's Republic of 
      China.
AD  - State Key Laboratory of Oncology in South China, Collaborative Innovation Center 
      for Cancer Medicine, Sun Yat-Sen University Cancer Center, Guangzhou, People's 
      Republic of China.
FAU - Yang, Yunpeng
AU  - Yang Y
AD  - Department of Medical Oncology, Collaborative Innovation Center for Cancer 
      Medicine, Sun Yat-Sen University Cancer Center, Guangzhou, People's Republic of 
      China.
AD  - State Key Laboratory of Oncology in South China, Collaborative Innovation Center 
      for Cancer Medicine, Sun Yat-Sen University Cancer Center, Guangzhou, People's 
      Republic of China.
FAU - Yang, Lin
AU  - Yang L
AD  - Department of Thoracic Surgery, Shenzhen People's Hospital, 2nd Clinical Medical 
      College of Jinan University, Shenzhen, People's Republic of China.
FAU - Dong, Xiaorong
AU  - Dong X
AD  - Cancer Center, Union Hospital, Tongji Medical College, Huazhong University of 
      Science and Technology, Wuhan, People's Republic of China.
FAU - Zhang, Li
AU  - Zhang L
AUID- ORCID: 0000-0002-7000-2955
AD  - Tongji Hospital, Tongji Medical College, Huazhong University of Science and 
      Technology, Wuhan, People's Republic of China.
FAU - Tang, Yong
AU  - Tang Y
AD  - Department of Thoracic Surgery, General Hospital of Guangzhou Military Command of 
      PLA, Guangzhou, People's Republic of China.
FAU - Wang, Shoufeng
AU  - Wang S
AD  - Department of Thoracic Surgery, Guangxi Medical University Affiliated Tumor 
      Hospital, Nanning, People's Republic of China.
FAU - Yang, Yang
AU  - Yang Y
AD  - The First Affiliated Hospital of Guangxi University of Chinese Medicine, Nanning, 
      People's Republic of China.
FAU - Ma, Xiaoyan
AU  - Ma X
AD  - State Key Laboratory of Oncology in South China, Collaborative Innovation Center 
      for Cancer Medicine, Sun Yat-Sen University Cancer Center, Guangzhou, People's 
      Republic of China.
FAU - Wang, Minghui
AU  - Wang M
AD  - Department of Thoracic Surgery, Sun Yat-Sen Memorial Hospital, Sun Yat-Sen 
      University, Guangzhou, People's Republic of China.
FAU - Wang, Wenjing
AU  - Wang W
AD  - OrigiMed, Shanghai, People's Republic of China.
FAU - Zhao, Songhui
AU  - Zhao S
AD  - OrigiMed, Shanghai, People's Republic of China.
FAU - Wang, Kai
AU  - Wang K
AD  - OrigiMed, Shanghai, People's Republic of China.
FAU - Gao, Song
AU  - Gao S
AUID- ORCID: 0000-0001-7427-6681
AD  - State Key Laboratory of Oncology in South China, Collaborative Innovation Center 
      for Cancer Medicine, Sun Yat-Sen University Cancer Center, Guangzhou, People's 
      Republic of China.
FAU - Zhang, Li
AU  - Zhang L
AD  - Department of Medical Oncology, Collaborative Innovation Center for Cancer 
      Medicine, Sun Yat-Sen University Cancer Center, Guangzhou, People's Republic of 
      China.
AD  - State Key Laboratory of Oncology in South China, Collaborative Innovation Center 
      for Cancer Medicine, Sun Yat-Sen University Cancer Center, Guangzhou, People's 
      Republic of China.
LA  - eng
PT  - Journal Article
PT  - Research Support, Non-U.S. Gov't
DEP - 20191120
TA  - Oncologist
JT  - The oncologist
JID - 9607837
RN  - 41UD74L59M (Afatinib)
RN  - EC 2.7.10.1 (ERBB2 protein, human)
RN  - EC 2.7.10.1 (Receptor, ErbB-2)
SB  - IM
MH  - *Adenocarcinoma of Lung/drug therapy/genetics
MH  - Afatinib/pharmacology/therapeutic use
MH  - Genomics
MH  - Humans
MH  - *Lung Neoplasms/drug therapy/genetics
MH  - Mutation
MH  - Neoplasm Recurrence, Local
MH  - Phosphatidylinositol 3-Kinases
MH  - Receptor, ErbB-2/genetics
PMC - PMC7066719
OTO - NOTNLM
OT  - *Concomitant mutation
OT  - *ERBB2
OT  - *Intrinsic resistance
OT  - *Lung cancer
OT  - *Mutation variant
COIS- Disclosures of potential conflicts of interest may be found at the end of this 
      article.
EDAT- 2020/03/13 06:00
MHDA- 2021/06/22 06:00
CRDT- 2020/03/13 06:00
PHST- 2019/07/22 00:00 [received]
PHST- 2019/10/14 00:00 [accepted]
PHST- 2020/03/13 06:00 [entrez]
PHST- 2020/03/13 06:00 [pubmed]
PHST- 2021/06/22 06:00 [medline]
AID - ONCO13161 [pii]
AID - 10.1634/theoncologist.2019-0547 [doi]
PST - ppublish
SO  - Oncologist. 2020 Mar;25(3):e545-e554. doi: 10.1634/theoncologist.2019-0547. Epub 
      2019 Nov 20.

PMID- 35023616
OWN - NLM
STAT- MEDLINE
DCOM- 20220418
LR  - 20220418
IS  - 2045-7634 (Electronic)
IS  - 2045-7634 (Linking)
VI  - 11
IP  - 5
DP  - 2022 Mar
TI  - The clinicopathological and molecular characteristics of resected EGFR-mutant 
      lung adenocarcinoma.
PG  - 1299-1309
LID - 10.1002/cam4.4543 [doi]
AB  - BACKGROUND: Epidermal growth factor receptor (EGFR) mutations were frequently 
      found with concomitant genetic alterations in lung adenocarcinoma (LUAD). This 
      study aimed to investigate the profile of concomitant alterations of EGFR-mutant 
      LUAD ≤3 cm in size and its prognostic effect on recurrence. METHODS: From January 
      2018 to December 2018, patients with resected LUAD ≤3 cm in size in Shanghai 
      Chest Hospital were identified. All patients underwent capture-based targeted 
      next-generation sequencing (NGS) with a panel of 68 lung cancer-related genes and 
      were found with EGFR mutation. Clinicopathological and molecular characteristics 
      and recurrence-free survival (RFS) were analyzed. RESULTS: A total of 637 
      patients were enrolled in this study. The top three frequent co-mutational genes 
      were TP53 (179 of 637, 28.1%), PIK3CA (27 of 637, 4.2%), and ATM (22 of 637, 
      3.5%). The most common amplified genes were EGFR (37 of 637, 5.8%), followed by 
      CDK4 (37 of 637, 5.8%) and MYC (12 of 637, 2.0%). Only TP53 mutation and EGFR 
      amplification were adverse prognostic factors for RFS (all p < 0.001) in 
      univariate analysis. Multivariable analysis further demonstrated that 
      TP53 mutation and EGFR amplification were independent risk factors for RFS 
      [(hazard ratio (HR) 2.07, 95% confidence interval (CI) 1.07-4.00, p = 0.030; HR 
      3.09, 95% CI 1.49-6.40, p = 0.002, respectively]. CONCLUSIONS: Concomitant 
      TP53 mutation and EGFR amplification were poor prognostic factors for RFS in 
      patients with EGFR-mutant resected LUAD. Our findings provide valuable 
      understanding of the impact of concurrent alterations and implication for better 
      implementation of precision therapy for patients.
CI  - © 2022 The Authors. Cancer Medicine published by John Wiley & Sons Ltd.
FAU - Zhou, Wensheng
AU  - Zhou W
AD  - Department of Pulmonary Medicine, Shanghai Chest Hospital, Shanghai Jiao Tong 
      University, Shanghai, China.
AD  - School of Medicine, Shanghai Jiao Tong University, Shanghai, China.
FAU - Liu, Zhichao
AU  - Liu Z
AUID- ORCID: 0000-0003-3542-0905
AD  - School of Medicine, Shanghai Jiao Tong University, Shanghai, China.
AD  - Department of Thoracic Surgery, Shanghai Chest Hospital, Shanghai Jiao Tong 
      University, Shanghai, China.
FAU - Wang, Yanan
AU  - Wang Y
AD  - Department of Pulmonary Medicine, Shanghai Chest Hospital, Shanghai Jiao Tong 
      University, Shanghai, China.
FAU - Zhang, Yanwei
AU  - Zhang Y
AD  - Department of Pulmonary Medicine, Shanghai Chest Hospital, Shanghai Jiao Tong 
      University, Shanghai, China.
FAU - Qian, Fangfei
AU  - Qian F
AD  - Department of Pulmonary Medicine, Shanghai Chest Hospital, Shanghai Jiao Tong 
      University, Shanghai, China.
FAU - Lu, Jun
AU  - Lu J
AD  - Department of Pulmonary Medicine, Shanghai Chest Hospital, Shanghai Jiao Tong 
      University, Shanghai, China.
FAU - Wang, Huimin
AU  - Wang H
AD  - Department of Pulmonary Medicine, Shanghai Chest Hospital, Shanghai Jiao Tong 
      University, Shanghai, China.
FAU - Gu, Ping
AU  - Gu P
AD  - Department of Pulmonary Medicine, Shanghai Chest Hospital, Shanghai Jiao Tong 
      University, Shanghai, China.
FAU - Hu, Minjuan
AU  - Hu M
AD  - Department of Pulmonary Medicine, Shanghai Chest Hospital, Shanghai Jiao Tong 
      University, Shanghai, China.
FAU - Chen, Ya
AU  - Chen Y
AD  - Department of Pulmonary Medicine, Shanghai Chest Hospital, Shanghai Jiao Tong 
      University, Shanghai, China.
FAU - Yang, Zhengyu
AU  - Yang Z
AD  - Department of Pulmonary Medicine, Shanghai Chest Hospital, Shanghai Jiao Tong 
      University, Shanghai, China.
FAU - Zhao, Ruiying
AU  - Zhao R
AD  - Department of Pathology, Shanghai Chest Hospital, Shanghai Jiao Tong University, 
      Shanghai, China.
FAU - Lou, Yuqing
AU  - Lou Y
AD  - Department of Pulmonary Medicine, Shanghai Chest Hospital, Shanghai Jiao Tong 
      University, Shanghai, China.
FAU - Han, Baohui
AU  - Han B
AUID- ORCID: 0000-0002-3950-3030
AD  - Department of Pulmonary Medicine, Shanghai Chest Hospital, Shanghai Jiao Tong 
      University, Shanghai, China.
FAU - Zhang, Wei
AU  - Zhang W
AUID- ORCID: 0000-0002-4267-4527
AD  - Department of Pulmonary Medicine, Shanghai Chest Hospital, Shanghai Jiao Tong 
      University, Shanghai, China.
LA  - eng
PT  - Journal Article
PT  - Research Support, Non-U.S. Gov't
DEP - 20220113
TA  - Cancer Med
JT  - Cancer medicine
JID - 101595310
RN  - EC 2.7.10.1 (EGFR protein, human)
RN  - EC 2.7.10.1 (ErbB Receptors)
SB  - IM
MH  - *Adenocarcinoma/genetics/pathology/surgery
MH  - *Adenocarcinoma of Lung/genetics/surgery
MH  - China
MH  - ErbB Receptors/genetics
MH  - Genes, erbB-1
MH  - Humans
MH  - *Lung Neoplasms/genetics/surgery
MH  - Mutation
MH  - Prognosis
PMC - PMC8894712
OTO - NOTNLM
OT  - * EGFR
OT  - *concomitant mutation
OT  - *lung adenocarcinoma
OT  - *recurrence-free survival
COIS- The authors have no conflicts of interest to declare.
EDAT- 2022/01/14 06:00
MHDA- 2022/04/19 06:00
CRDT- 2022/01/13 08:54
PHST- 2021/11/06 00:00 [revised]
PHST- 2021/10/12 00:00 [received]
PHST- 2021/11/09 00:00 [accepted]
PHST- 2022/01/14 06:00 [pubmed]
PHST- 2022/04/19 06:00 [medline]
PHST- 2022/01/13 08:54 [entrez]
AID - CAM44543 [pii]
AID - 10.1002/cam4.4543 [doi]
PST - ppublish
SO  - Cancer Med. 2022 Mar;11(5):1299-1309. doi: 10.1002/cam4.4543. Epub 2022 Jan 13.

PMID- 22761469
OWN - NLM
STAT- MEDLINE
DCOM- 20130322
LR  - 20220408
IS  - 1557-3265 (Electronic)
IS  - 1078-0432 (Print)
IS  - 1078-0432 (Linking)
VI  - 18
IP  - 18
DP  - 2012 Sep 15
TI  - Prevalence, clinicopathologic associations, and molecular spectrum of ERBB2 
      (HER2) tyrosine kinase mutations in lung adenocarcinomas.
PG  - 4910-8
LID - 10.1158/1078-0432.CCR-12-0912 [doi]
AB  - PURPOSE: Activating mutations in the tyrosine kinase domain of HER2 (ERBB2) have 
      been described in a subset of lung adenocarcinomas (ADCs) and are mutually 
      exclusive with EGFR and KRAS mutations. The prevalence, clinicopathologic 
      characteristics, prognostic implications, and molecular heterogeneity of 
      HER2-mutated lung ADCs are not well established in U.S. patients. EXPERIMENTAL 
      DESIGN: Lung ADC samples (N = 1,478) were first screened for mutations in EGFR 
      (exons 19 and 21) and KRAS (exon 2), and negative cases were then assessed for 
      HER2 mutations (exons 19-20) using a sizing assay and mass spectrometry. Testing 
      for additional recurrent point mutations in EGFR, KRAS, BRAF, NRAS, PIK3CA, MEK1, 
      and AKT was conducted by mass spectrometry. ALK rearrangements and HER2 
      amplification were assessed by FISH. RESULTS: We identified 25 cases with HER2 
      mutations, representing 6% of EGFR/KRAS/ALK-negative specimens. Small insertions 
      in exon 20 accounted for 96% (24/25) of the cases. Compared with insertions in 
      EGFR exon 20, there was less variability, with 83% (20/24) being a 12 bp 
      insertion causing duplication of amino acids YVMA at codon 775. Morphologically, 
      92% (23/25) were moderately or poorly differentiated ADC. HER2 mutation was not 
      associated with concurrent HER2 amplification in 11 cases tested for both. HER2 
      mutations were more frequent among never-smokers (P < 0.0001) but there were no 
      associations with sex, race, or stage. CONCLUSIONS: HER2 mutations identify a 
      distinct subset of lung ADCs. Given the high prevalence of lung cancer worldwide 
      and the availability of standard and investigational therapies targeting HER2, 
      routine clinical genotyping of lung ADC should include HER2.
CI  - ©2012 AACR.
FAU - Arcila, Maria E
AU  - Arcila ME
AD  - Department of Pathology, and Thoracic Oncology Service, Department of Medicine, 
      Memorial Sloan-Kettering Cancer Center, New York, NY 10065, USA. 
      arcilam@mskcc.org
FAU - Chaft, Jamie E
AU  - Chaft JE
FAU - Nafa, Khedoudja
AU  - Nafa K
FAU - Roy-Chowdhuri, Sinchita
AU  - Roy-Chowdhuri S
FAU - Lau, Christopher
AU  - Lau C
FAU - Zaidinski, Michael
AU  - Zaidinski M
FAU - Paik, Paul K
AU  - Paik PK
FAU - Zakowski, Maureen F
AU  - Zakowski MF
FAU - Kris, Mark G
AU  - Kris MG
FAU - Ladanyi, Marc
AU  - Ladanyi M
LA  - eng
GR  - P01 CA129243/CA/NCI NIH HHS/United States
GR  - R25 CA020449/CA/NCI NIH HHS/United States
GR  - T32 CA009207/CA/NCI NIH HHS/United States
PT  - Journal Article
DEP - 20120703
TA  - Clin Cancer Res
JT  - Clinical cancer research : an official journal of the American Association for 
      Cancer Research
JID - 9502500
RN  - EC 2.7.10.1 (Receptor, ErbB-2)
SB  - IM
MH  - Adenocarcinoma/epidemiology/*genetics/*pathology
MH  - Adult
MH  - Aged
MH  - Aged, 80 and over
MH  - DNA Copy Number Variations
MH  - Female
MH  - Humans
MH  - Lung Neoplasms/epidemiology/*genetics/*pathology
MH  - Male
MH  - Middle Aged
MH  - *Mutation
MH  - Neoplasm Staging
MH  - Prevalence
MH  - Prognosis
MH  - Protein Interaction Domains and Motifs/genetics
MH  - Receptor, ErbB-2/*genetics
MH  - Risk Factors
MH  - Survival Analysis
PMC - PMC3865806
MID - NIHMS436880
COIS- Conflict of interest: none to disclose
EDAT- 2012/07/05 06:00
MHDA- 2013/03/23 06:00
CRDT- 2012/07/05 06:00
PHST- 2012/07/05 06:00 [entrez]
PHST- 2012/07/05 06:00 [pubmed]
PHST- 2013/03/23 06:00 [medline]
AID - 1078-0432.CCR-12-0912 [pii]
AID - 10.1158/1078-0432.CCR-12-0912 [doi]
PST - ppublish
SO  - Clin Cancer Res. 2012 Sep 15;18(18):4910-8. doi: 10.1158/1078-0432.CCR-12-0912. 
      Epub 2012 Jul 3.

PMID- 29846186
OWN - NLM
STAT- MEDLINE
DCOM- 20190715
LR  - 20210426
IS  - 1532-0979 (Electronic)
IS  - 0147-5185 (Print)
IS  - 0147-5185 (Linking)
VI  - 42
IP  - 8
DP  - 2018 Aug
TI  - Bronchiolar Adenoma: Expansion of the Concept of Ciliated Muconodular Papillary 
      Tumors With Proposal for Revised Terminology Based on Morphologic, 
      Immunophenotypic, and Genomic Analysis of 25 Cases.
PG  - 1010-1026
LID - 10.1097/PAS.0000000000001086 [doi]
AB  - We have identified 25 lesions involving alveolar lung parenchyma characterized by 
      nodular proliferation of bland bilayered bronchiolar-type epithelium containing a 
      continuous layer of basal cells. These lesions shared some histologic features 
      with the recently described entity of ciliated muconodular papillary tumor 
      (CMPT); however, the majority did not fit all diagnostic criteria in that they 
      exhibited only focal or absent papillary architecture, and they had variable 
      number of ciliated and mucinous cells, with some lesions entirely lacking 1 or 
      both of these components. The morphologic and immunohistochemical features ranged 
      from those resembling proximal bronchioles (proximal-type: moderate to abundant 
      mucinous and ciliated cells; negative or weak TTF1 in luminal cells; n=8) to 
      those resembling respiratory bronchioles (distal-type: scant or absent mucinous 
      and ciliated cells; positive TTF1 in luminal cells; n=17). The hallmark of all 
      lesions was a continuous layer of basal cells (p40 and CK5/6-positive). We 
      provisionally designated these lesions as bronchiolar adenomas (BAs) and analyzed 
      their clinicopathologic and molecular features. All BAs were discrete, sharply 
      circumscribed lesions with a median size of 0.5 cm (range, 0.2 to 2.0 cm). Most 
      lesions were either entirely flat (n=14) or contained focal papillary 
      architecture (n=7); only 4 lesions, all proximal-type, were predominantly 
      papillary, fitting the classic description of CMPT. Notably, of 9 lesions 
      submitted for frozen section evaluation, 7 were diagnosed as adenocarcinoma. No 
      postsurgical recurrences were observed for any lesions (median follow-up, 11 mo). 
      Twenty-one BAs underwent next-generation sequencing and/or immunohistochemistry 
      for BRAF V600E, revealing mutation profiles similar to those previously described 
      for CMPTs, including BRAF V600E mutations (n=8, 38%), unusual EGFR exon 19 
      deletions (n=2, 10%), EGFR exon 20 insertions (n=2, 10%), KRAS mutations (n=5, 
      24%), and HRAS mutations (n=1, 5%). The mutation profiles were similar in 
      proximal-type and distal-type lesions. In conclusion, we describe a family of 
      putatively benign clonal proliferations with a spectrum of morphology 
      recapitulating various levels of the bronchiolar tree, of which only a minor 
      subset fits the classic description of CMPT. Comparable mutation profiles and 
      partially overlapping morphologic features across the spectrum of these lesions 
      support their nosological relationship. We propose designating this entire family 
      of lesions as BAs, and that lesions currently designated CMPTs represent a 
      subgroup of this family.
FAU - Chang, Jason C
AU  - Chang JC
AD  - Department of Pathology, Memorial Sloan Kettering Cancer Center, New York, NY.
FAU - Montecalvo, Joseph
AU  - Montecalvo J
AD  - Department of Pathology, Memorial Sloan Kettering Cancer Center, New York, NY.
FAU - Borsu, Laetitia
AU  - Borsu L
AD  - Department of Pathology, Memorial Sloan Kettering Cancer Center, New York, NY.
FAU - Lu, Shaohua
AU  - Lu S
AD  - Department of Pathology, Zhongshan Hospital, Fudan University, Shanghai, China.
FAU - Larsen, Brandon T
AU  - Larsen BT
AD  - Department of Laboratory Medicine and Pathology, Mayo Clinic, Phoenix, AZ.
FAU - Wallace, William Dean
AU  - Wallace WD
AD  - Department of Pathology, David Geffen School of Medicine, University of 
      California Los Angeles, Los Angeles, CA.
FAU - Sae-Ow, Wichit
AU  - Sae-Ow W
AD  - Department of Pathology, the Queen's Medical Center, Honolulu, HI.
FAU - Mackinnon, Alexander C
AU  - Mackinnon AC
AD  - Department of Pathology, Medical College of Wisconsin, Milwaukee, WI.
FAU - Kim, Hyunjae R
AU  - Kim HR
AD  - Department of Pathology, Memorial Sloan Kettering Cancer Center, New York, NY.
AD  - Texas Children's Cancer and Hematology Centers, Baylor College of Medicine, 
      Houston, TX.
FAU - Bowman, Anita
AU  - Bowman A
AD  - Department of Pathology, Memorial Sloan Kettering Cancer Center, New York, NY.
FAU - Sauter, Jennifer L
AU  - Sauter JL
AD  - Department of Pathology, Memorial Sloan Kettering Cancer Center, New York, NY.
FAU - Arcila, Maria E
AU  - Arcila ME
AD  - Department of Pathology, Memorial Sloan Kettering Cancer Center, New York, NY.
FAU - Ladanyi, Marc
AU  - Ladanyi M
AD  - Department of Pathology, Memorial Sloan Kettering Cancer Center, New York, NY.
FAU - Travis, William D
AU  - Travis WD
AD  - Department of Pathology, Memorial Sloan Kettering Cancer Center, New York, NY.
FAU - Rekhtman, Natasha
AU  - Rekhtman N
AD  - Department of Pathology, Memorial Sloan Kettering Cancer Center, New York, NY.
LA  - eng
GR  - P01 CA129243/CA/NCI NIH HHS/United States
GR  - P30 CA008748/CA/NCI NIH HHS/United States
PT  - Journal Article
PT  - Multicenter Study
TA  - Am J Surg Pathol
JT  - The American journal of surgical pathology
JID - 7707904
RN  - 0 (Biomarkers, Tumor)
RN  - 0 (KRAS protein, human)
RN  - 0 (Mucins)
RN  - EC 2.7.11.1 (BRAF protein, human)
RN  - EC 2.7.11.1 (Proto-Oncogene Proteins B-raf)
RN  - EC 3.6.5.2 (HRAS protein, human)
RN  - EC 3.6.5.2 (Proto-Oncogene Proteins p21(ras))
SB  - IM
MH  - Adenoma/*diagnosis/genetics/immunology/pathology
MH  - Aged
MH  - Aged, 80 and over
MH  - *Biomarkers, Tumor/analysis/genetics
MH  - Cell Proliferation
MH  - China
MH  - Cilia/pathology
MH  - *DNA Mutational Analysis
MH  - Female
MH  - Humans
MH  - *Immunohistochemistry
MH  - Immunophenotyping/*methods
MH  - Lung Neoplasms/*diagnosis/genetics/immunology/pathology
MH  - Male
MH  - Middle Aged
MH  - Mucins/analysis
MH  - Multiple Pulmonary Nodules/*diagnosis/genetics/immunology/pathology
MH  - *Mutation
MH  - Predictive Value of Tests
MH  - Prospective Studies
MH  - Proto-Oncogene Proteins B-raf/genetics
MH  - Proto-Oncogene Proteins p21(ras)/genetics
MH  - Retrospective Studies
MH  - Terminology as Topic
MH  - United States
PMC - PMC8063713
MID - NIHMS1539758
COIS- Conflicts of Interest: The authors have disclosed that they have no significant 
      relationship with, or financial interest in, any commercial companies pertaining 
      to this article.
EDAT- 2018/05/31 06:00
MHDA- 2019/07/16 06:00
CRDT- 2018/05/31 06:00
PHST- 2018/05/31 06:00 [pubmed]
PHST- 2019/07/16 06:00 [medline]
PHST- 2018/05/31 06:00 [entrez]
AID - 10.1097/PAS.0000000000001086 [doi]
PST - ppublish
SO  - Am J Surg Pathol. 2018 Aug;42(8):1010-1026. doi: 10.1097/PAS.0000000000001086.

PMID- 26202550
OWN - NLM
STAT- MEDLINE
DCOM- 20161006
LR  - 20211203
IS  - 1534-4681 (Electronic)
IS  - 1068-9265 (Linking)
VI  - 22 Suppl 3
DP  - 2015 Dec
TI  - Prevalence and Clinicopathological Characteristics of BRAF Mutations in Chinese 
      Patients with Lung Adenocarcinoma.
PG  - S1284-91
LID - 10.1245/s10434-015-4640-y [doi]
AB  - BACKGROUND: This study was designed to identify the prevalence of BRAF mutations 
      in Chinese patients with lung adenocarcinoma, and to reveal the association 
      between BRAF mutations and clinicopathological characteristics in these patients. 
      METHODS: From October 2007 to February 2013, patients with newly diagnosed 
      primary lung adenocarcinoma were detected for mutations in BRAF, EGFR, KRAS, HER2 
      and ALK. Clinicopathological characteristics, including sex, age, TNM stage, 
      tumor differentiation, smoking status, histological subtypes, and survival 
      information were analyzed. RESULTS: Of 1358 patients with lung adenocarcinoma, 20 
      patients were harboring BRAF mutations, including five BRAF V600E mutations and 
      15 BRAF non-V600E mutations. Among these, BRAF N581I and BRAF G593S were newly 
      reported. BRAF mutations were associated with smoking status (odds ratio 3.28; 95 
      % CI 1.33-8.08; p = 0.008). In patients less than 60 years of age, BRAF mutations 
      tended to have poor differentiation in tumor samples (70.0 vs. 35.1 %; p = 
      0.014), and were more likely to relapse (70 vs. 28 %; p = 0.008). A significant 
      difference was found in relapse-free survival (RFS) between BRAF mutations and 
      other mutations, but not in overall survival. CONCLUSIONS: The prevalence of BRAF 
      mutations in Chinese patients with lung adenocarcinoma was approximately 1.5 %. 
      BRAF mutations were more frequent in current smokers. Patients harboring BRAF 
      mutations had a higher rate of recurrence and worse RFS compared with other 
      patients.
FAU - Zheng, Difan
AU  - Zheng D
AD  - Department of Thoracic Surgery, Fudan University Shanghai Cancer Center, 
      Shanghai, China.
AD  - Department of Oncology, Shanghai Medical College, Fudan University, Shanghai, 
      China.
FAU - Wang, Rui
AU  - Wang R
AD  - Department of Thoracic Surgery, Fudan University Shanghai Cancer Center, 
      Shanghai, China.
AD  - Department of Oncology, Shanghai Medical College, Fudan University, Shanghai, 
      China.
FAU - Pan, Yunjian
AU  - Pan Y
AD  - Department of Thoracic Surgery, Fudan University Shanghai Cancer Center, 
      Shanghai, China.
AD  - Department of Oncology, Shanghai Medical College, Fudan University, Shanghai, 
      China.
FAU - Zheng, Shanbo
AU  - Zheng S
AD  - Department of Thoracic Surgery, Fudan University Shanghai Cancer Center, 
      Shanghai, China.
AD  - Department of Oncology, Shanghai Medical College, Fudan University, Shanghai, 
      China.
FAU - Zhang, Yang
AU  - Zhang Y
AD  - Department of Thoracic Surgery, Fudan University Shanghai Cancer Center, 
      Shanghai, China.
AD  - Department of Oncology, Shanghai Medical College, Fudan University, Shanghai, 
      China.
FAU - Li, Hang
AU  - Li H
AD  - Department of Thoracic Surgery, Fudan University Shanghai Cancer Center, 
      Shanghai, China.
AD  - Department of Oncology, Shanghai Medical College, Fudan University, Shanghai, 
      China.
FAU - Cheng, Chao
AU  - Cheng C
AD  - Department of Thoracic Surgery, Fudan University Shanghai Cancer Center, 
      Shanghai, China.
AD  - Department of Oncology, Shanghai Medical College, Fudan University, Shanghai, 
      China.
FAU - Gong, Ranxia
AU  - Gong R
AD  - Department of Thoracic Surgery, Fudan University Shanghai Cancer Center, 
      Shanghai, China.
AD  - Department of Oncology, Shanghai Medical College, Fudan University, Shanghai, 
      China.
FAU - Li, Yuan
AU  - Li Y
AD  - Department of Oncology, Shanghai Medical College, Fudan University, Shanghai, 
      China.
AD  - Department of Pathology, Fudan University Shanghai Cancer Center, Shanghai, 
      China.
FAU - Shen, Xuxia
AU  - Shen X
AD  - Department of Oncology, Shanghai Medical College, Fudan University, Shanghai, 
      China.
AD  - Department of Pathology, Fudan University Shanghai Cancer Center, Shanghai, 
      China.
FAU - Hu, Haichuan
AU  - Hu H
AD  - Department of Thoracic Surgery, Fudan University Shanghai Cancer Center, 
      Shanghai, China.
AD  - Department of Oncology, Shanghai Medical College, Fudan University, Shanghai, 
      China.
FAU - Cai, Deng
AU  - Cai D
AD  - Department of Thoracic Surgery, Fudan University Shanghai Cancer Center, 
      Shanghai, China.
AD  - Department of Oncology, Shanghai Medical College, Fudan University, Shanghai, 
      China.
FAU - Cheng, Xinghua
AU  - Cheng X
AD  - Shanghai Chest Hospital, Shanghai Jiao Tong University, Shanghai, China.
FAU - Sun, Yihua
AU  - Sun Y
AD  - Department of Thoracic Surgery, Fudan University Shanghai Cancer Center, 
      Shanghai, China. Sun_yihua76@hotmail.com.
AD  - Department of Oncology, Shanghai Medical College, Fudan University, Shanghai, 
      China. Sun_yihua76@hotmail.com.
FAU - Chen, Haiquan
AU  - Chen H
AD  - Department of Thoracic Surgery, Fudan University Shanghai Cancer Center, 
      Shanghai, China. hqchen1@yahoo.com.
AD  - Department of Oncology, Shanghai Medical College, Fudan University, Shanghai, 
      China. hqchen1@yahoo.com.
AD  - Shanghai Chest Hospital, Shanghai Jiao Tong University, Shanghai, China. 
      hqchen1@yahoo.com.
AD  - Institutes of Biomedical Sciences, Fudan University, Shanghai, China. 
      hqchen1@yahoo.com.
LA  - eng
PT  - Journal Article
PT  - Research Support, Non-U.S. Gov't
DEP - 20150723
PL  - United States
TA  - Ann Surg Oncol
JT  - Annals of surgical oncology
JID - 9420840
RN  - 0 (Biomarkers, Tumor)
RN  - 0 (RNA, Messenger)
RN  - EC 2.7.11.1 (BRAF protein, human)
RN  - EC 2.7.11.1 (Proto-Oncogene Proteins B-raf)
SB  - IM
MH  - Adenocarcinoma, Mucinous/drug therapy/genetics/pathology
MH  - Adenocarcinoma, Papillary/drug therapy/genetics/pathology
MH  - Adult
MH  - Aged
MH  - Aged, 80 and over
MH  - Antineoplastic Combined Chemotherapy Protocols/*therapeutic use
MH  - Asians/genetics
MH  - Biomarkers, Tumor/*genetics
MH  - Female
MH  - Follow-Up Studies
MH  - Humans
MH  - Lung Neoplasms/drug therapy/genetics/*pathology
MH  - Male
MH  - Middle Aged
MH  - Mutation/*genetics
MH  - Neoplasm Invasiveness
MH  - Neoplasm Recurrence, Local/drug therapy/genetics/*pathology
MH  - Neoplasm Staging
MH  - Prevalence
MH  - Prognosis
MH  - Proto-Oncogene Proteins B-raf/*genetics
MH  - RNA, Messenger/genetics
MH  - Real-Time Polymerase Chain Reaction
MH  - Retrospective Studies
MH  - Reverse Transcriptase Polymerase Chain Reaction
MH  - Survival Rate
MH  - Young Adult
EDAT- 2015/07/24 06:00
MHDA- 2016/10/08 06:00
CRDT- 2015/07/24 06:00
PHST- 2015/03/07 00:00 [received]
PHST- 2015/07/24 06:00 [entrez]
PHST- 2015/07/24 06:00 [pubmed]
PHST- 2016/10/08 06:00 [medline]
AID - 10.1245/s10434-015-4640-y [pii]
AID - 10.1245/s10434-015-4640-y [doi]
PST - ppublish
SO  - Ann Surg Oncol. 2015 Dec;22 Suppl 3:S1284-91. doi: 10.1245/s10434-015-4640-y. 
      Epub 2015 Jul 23.

PMID- 29928422
OWN - NLM
STAT- PubMed-not-MEDLINE
LR  - 20200929
IS  - 1792-1074 (Print)
IS  - 1792-1082 (Electronic)
IS  - 1792-1074 (Linking)
VI  - 16
IP  - 1
DP  - 2018 Jul
TI  - Analyzing EGFR mutations and their association with clinicopathological 
      characteristics and prognosis of patients with lung adenocarcinoma.
PG  - 362-370
LID - 10.3892/ol.2018.8681 [doi]
AB  - Epidermal growth factor receptor (EGFR) is an important gene in the development 
      of lung adenocarcinoma. However, there is controversy regarding the association 
      between EGFR mutations and survival time of patients with lung adenocarcinoma. In 
      the present study, tissue specimens and clinical data were collected from 219 
      patients with lung adenocarcinoma who had not undergone prior radiotherapy or 
      chemotherapy. EGFR mutations were detected using a fluorescence polymerase chain 
      reaction method, and the association between EGFR mutations and 
      clinicopathological characteristics was analyzed. Overall survival (OS) curves 
      were constructed using the Kaplan-Meier method and the influence of 
      clinicopathological characteristics on OS was analyzed using the Cox regression 
      model. The EGFR mutation rate was 50.7%, and the most common mutations were the 
      L858R substitution mutation in exon 21 (L858R; 54.9%) and the deletion mutation 
      in exon 19 (19-Del; 36%). The presence of EGFR mutations varied significantly 
      with sex, smoking history, T stage, vascular invasion and adenocarcinoma subtypes 
      (P<0.05). The survival time was significantly longer for female, young (<60 
      years-old), non-smokers or patients exhibiting EGFR mutations (G719X, 19-Del, 
      L858R and L861Q). The survival time was also significantly longer for patients 
      with a 19-Del mutation, early stage tumors, tyrosine kinase inhibitors targeted 
      therapy-treated patients, for those not exhibiting nerve or vascular invasion, 
      and for those without disease recurrence (P<0.05). Multivariate analysis revealed 
      that tumor pathological Tumor-Node-Metastasis (pTNM) stage, nerve invasion, 
      vascular invasion, EGFR mutation and the 19-Del mutation were independent 
      predictors (P<0.05). Therefore, tumor pTNM stage, nerve invasion, vascular 
      invasion and EGFR mutation status, particularly that of 19-Del, were independent 
      prognostic factors for patients with lung adenocarcinoma.
FAU - Zhou, Xiuzhi
AU  - Zhou X
AD  - Department of Microbiology, Qingdao University, Qingdao, Shandong 266071, P.R. 
      China.
AD  - School of Basic Medical Sciences, Binzhou Medical University, Yantai, Shandong 
      264003, P.R. China.
FAU - Cai, Li
AU  - Cai L
AD  - Department of Pathology and Medicine, Yantai Yuhuangding Hospital of Qingdao 
      University, Yantai, Shandong 264000, P.R. China.
FAU - Liu, Junjie
AU  - Liu J
AD  - School of Basic Medical Sciences, Binzhou Medical University, Yantai, Shandong 
      264003, P.R. China.
FAU - Hua, Xiaomin
AU  - Hua X
AD  - Department of Microbiology, Qingdao University, Qingdao, Shandong 266071, P.R. 
      China.
FAU - Zhang, Ying
AU  - Zhang Y
AD  - School of Basic Medical Sciences, Binzhou Medical University, Yantai, Shandong 
      264003, P.R. China.
FAU - Zhao, Huilin
AU  - Zhao H
AD  - School of Basic Medical Sciences, Binzhou Medical University, Yantai, Shandong 
      264003, P.R. China.
FAU - Wang, Bin
AU  - Wang B
AD  - Department of Microbiology, Qingdao University, Qingdao, Shandong 266071, P.R. 
      China.
FAU - Li, Boqing
AU  - Li B
AD  - School of Basic Medical Sciences, Binzhou Medical University, Yantai, Shandong 
      264003, P.R. China.
FAU - Gai, Pengzhou
AU  - Gai P
AD  - Department of Pathology and Medicine, Yantai Yuhuangding Hospital of Qingdao 
      University, Yantai, Shandong 264000, P.R. China.
LA  - eng
PT  - Journal Article
DEP - 20180509
TA  - Oncol Lett
JT  - Oncology letters
JID - 101531236
PMC - PMC6006462
OTO - NOTNLM
OT  - clinicopathological characteristics
OT  - epidermal growth factor receptor
OT  - lung adenocarcinoma
OT  - mutation
OT  - prognosis
OT  - tyrosine kinase inhibitors
EDAT- 2018/06/22 06:00
MHDA- 2018/06/22 06:01
CRDT- 2018/06/22 06:00
PHST- 2017/09/18 00:00 [received]
PHST- 2018/03/29 00:00 [accepted]
PHST- 2018/06/22 06:00 [entrez]
PHST- 2018/06/22 06:00 [pubmed]
PHST- 2018/06/22 06:01 [medline]
AID - OL-0-0-8681 [pii]
AID - 10.3892/ol.2018.8681 [doi]
PST - ppublish
SO  - Oncol Lett. 2018 Jul;16(1):362-370. doi: 10.3892/ol.2018.8681. Epub 2018 May 9.

PMID- 25758528
OWN - NLM
STAT- MEDLINE
DCOM- 20160209
LR  - 20220409
IS  - 2041-1723 (Electronic)
IS  - 2041-1723 (Linking)
VI  - 6
DP  - 2015 Mar 11
TI  - RB loss in resistant EGFR mutant lung adenocarcinomas that transform to 
      small-cell lung cancer.
PG  - 6377
LID - 10.1038/ncomms7377 [doi]
LID - 6377
AB  - Tyrosine kinase inhibitors are effective treatments for non-small-cell lung 
      cancers (NSCLCs) with epidermal growth factor receptor (EGFR) mutations. However, 
      relapse typically occurs after an average of 1 year of continuous treatment. A 
      fundamental histological transformation from NSCLC to small-cell lung cancer 
      (SCLC) is observed in a subset of the resistant cancers, but the molecular 
      changes associated with this transformation remain unknown. Analysis of tumour 
      samples and cell lines derived from resistant EGFR mutant patients revealed that 
      Retinoblastoma (RB) is lost in 100% of these SCLC transformed cases, but rarely 
      in those that remain NSCLC. Further, increased neuroendocrine marker and 
      decreased EGFR expression as well as greater sensitivity to BCL2 family 
      inhibition are observed in resistant SCLC transformed cancers compared with 
      resistant NSCLCs. Together, these findings suggest that this subset of resistant 
      cancers ultimately adopt many of the molecular and phenotypic characteristics of 
      classical SCLC.
FAU - Niederst, Matthew J
AU  - Niederst MJ
AD  - 1] Massachusetts General Hospital Cancer Center, Massachusetts General Hospital, 
      55 Fruit Street, Boston, Massachusetts 02114, USA [2] Department of Medicine, 
      Harvard Medical School, 25 Shattuck Street, Boston, Massachusetts 02115, USA.
FAU - Sequist, Lecia V
AU  - Sequist LV
AD  - 1] Massachusetts General Hospital Cancer Center, Massachusetts General Hospital, 
      55 Fruit Street, Boston, Massachusetts 02114, USA [2] Department of Medicine, 
      Harvard Medical School, 25 Shattuck Street, Boston, Massachusetts 02115, USA.
FAU - Poirier, John T
AU  - Poirier JT
AD  - Memorial Sloan Kettering Cancer Center, Thoracic Oncology Service, 1275 York 
      Avenue, New York, New York 10065, USA.
FAU - Mermel, Craig H
AU  - Mermel CH
AD  - 1] Broad Institute of MIT and Harvard, Cancer Genome Comparative Analysis Group, 
      415 Main Street, Cambridge, Massachusetts 02142, USA [2] Department of Pathology, 
      Massachusetts General Hospital Cancer Center, 55 Fruit Street, Boston, 
      Massachusetts 02114, USA.
FAU - Lockerman, Elizabeth L
AU  - Lockerman EL
AD  - 1] Massachusetts General Hospital Cancer Center, Massachusetts General Hospital, 
      55 Fruit Street, Boston, Massachusetts 02114, USA [2] Department of Medicine, 
      Harvard Medical School, 25 Shattuck Street, Boston, Massachusetts 02115, USA.
FAU - Garcia, Angel R
AU  - Garcia AR
AD  - 1] Massachusetts General Hospital Cancer Center, Massachusetts General Hospital, 
      55 Fruit Street, Boston, Massachusetts 02114, USA [2] Department of Medicine, 
      Harvard Medical School, 25 Shattuck Street, Boston, Massachusetts 02115, USA.
FAU - Katayama, Ryohei
AU  - Katayama R
AD  - 1] Massachusetts General Hospital Cancer Center, Massachusetts General Hospital, 
      55 Fruit Street, Boston, Massachusetts 02114, USA [2] Department of Medicine, 
      Harvard Medical School, 25 Shattuck Street, Boston, Massachusetts 02115, USA.
FAU - Costa, Carlotta
AU  - Costa C
AD  - 1] Massachusetts General Hospital Cancer Center, Massachusetts General Hospital, 
      55 Fruit Street, Boston, Massachusetts 02114, USA [2] Department of Medicine, 
      Harvard Medical School, 25 Shattuck Street, Boston, Massachusetts 02115, USA.
FAU - Ross, Kenneth N
AU  - Ross KN
AD  - 1] Massachusetts General Hospital Cancer Center, Massachusetts General Hospital, 
      55 Fruit Street, Boston, Massachusetts 02114, USA [2] Department of Medicine, 
      Harvard Medical School, 25 Shattuck Street, Boston, Massachusetts 02115, USA.
FAU - Moran, Teresa
AU  - Moran T
AD  - 1] Massachusetts General Hospital Cancer Center, Massachusetts General Hospital, 
      55 Fruit Street, Boston, Massachusetts 02114, USA [2] Department of Medicine, 
      Harvard Medical School, 25 Shattuck Street, Boston, Massachusetts 02115, USA.
FAU - Howe, Emily
AU  - Howe E
AD  - 1] Massachusetts General Hospital Cancer Center, Massachusetts General Hospital, 
      55 Fruit Street, Boston, Massachusetts 02114, USA [2] Department of Medicine, 
      Harvard Medical School, 25 Shattuck Street, Boston, Massachusetts 02115, USA.
FAU - Fulton, Linnea E
AU  - Fulton LE
AD  - 1] Massachusetts General Hospital Cancer Center, Massachusetts General Hospital, 
      55 Fruit Street, Boston, Massachusetts 02114, USA [2] Department of Medicine, 
      Harvard Medical School, 25 Shattuck Street, Boston, Massachusetts 02115, USA.
FAU - Mulvey, Hillary E
AU  - Mulvey HE
AD  - 1] Massachusetts General Hospital Cancer Center, Massachusetts General Hospital, 
      55 Fruit Street, Boston, Massachusetts 02114, USA [2] Department of Medicine, 
      Harvard Medical School, 25 Shattuck Street, Boston, Massachusetts 02115, USA.
FAU - Bernardo, Lindsay A
AU  - Bernardo LA
AD  - 1] Department of Pathology, Massachusetts General Hospital Cancer Center, 55 
      Fruit Street, Boston, Massachusetts 02114, USA [2] Department of Pathology, 
      Harvard Medical School, 25 Shattuck Street, Boston, Massachusetts 02115, USA.
FAU - Mohamoud, Farhiya
AU  - Mohamoud F
AD  - 1] Massachusetts General Hospital Cancer Center, Massachusetts General Hospital, 
      55 Fruit Street, Boston, Massachusetts 02114, USA [2] Department of Medicine, 
      Harvard Medical School, 25 Shattuck Street, Boston, Massachusetts 02115, USA.
FAU - Miyoshi, Norikatsu
AU  - Miyoshi N
AD  - 1] Department of Medicine, Harvard Medical School, 25 Shattuck Street, Boston, 
      Massachusetts 02115, USA [2] Molecular Profiling Laboratory, Massachusetts 
      General Hospital Cancer Center, Massachusetts General Hospital, 55 Fruit Street, 
      Boston, Massachusetts 02114, USA.
FAU - VanderLaan, Paul A
AU  - VanderLaan PA
AD  - Department of Pathology, Beth Israel Deaconess Medical Center, Harvard Medical 
      School, 330 Brookline Avenue, Boston, Massachusetts 02115, USA.
FAU - Costa, Daniel B
AU  - Costa DB
AD  - Department of Medicine, Division of Hematology/Oncology, Beth Israel Deaconess 
      Medical Center, Harvard Medical School, 330 Brookline Avenue, Boston, 
      Massachusetts 02115, USA.
FAU - Jänne, Pasi A
AU  - Jänne PA
AD  - 1] Department of Medical Oncology, Belfer Institute of Applied Science, Dana 
      Farber Cancer Institute, 450 Brookline Avenue, Boston, Massachusetts 02215, USA 
      [2] Department of Medicine, Brigham and Women's Hospital and Harvard Medical 
      School, 75 Francis Street, Boston, Massachusetts 02115, USA.
FAU - Borger, Darrell R
AU  - Borger DR
AD  - 1] Massachusetts General Hospital Cancer Center, Massachusetts General Hospital, 
      55 Fruit Street, Boston, Massachusetts 02114, USA [2] Department of Medicine, 
      Harvard Medical School, 25 Shattuck Street, Boston, Massachusetts 02115, USA.
FAU - Ramaswamy, Sridhar
AU  - Ramaswamy S
AD  - 1] Massachusetts General Hospital Cancer Center, Massachusetts General Hospital, 
      55 Fruit Street, Boston, Massachusetts 02114, USA [2] Department of Medicine, 
      Harvard Medical School, 25 Shattuck Street, Boston, Massachusetts 02115, USA [3] 
      Broad Institute of MIT and Harvard, Cancer Genome Comparative Analysis Group, 415 
      Main Street, Cambridge, Massachusetts 02142, USA.
FAU - Shioda, Toshi
AU  - Shioda T
AD  - 1] Department of Medicine, Harvard Medical School, 25 Shattuck Street, Boston, 
      Massachusetts 02115, USA [2] Molecular Profiling Laboratory, Massachusetts 
      General Hospital Cancer Center, Massachusetts General Hospital, 55 Fruit Street, 
      Boston, Massachusetts 02114, USA.
FAU - Iafrate, Anthony J
AU  - Iafrate AJ
AD  - 1] Department of Pathology, Massachusetts General Hospital Cancer Center, 55 
      Fruit Street, Boston, Massachusetts 02114, USA [2] Department of Pathology, 
      Harvard Medical School, 25 Shattuck Street, Boston, Massachusetts 02115, USA.
FAU - Getz, Gad
AU  - Getz G
AD  - 1] Department of Medicine, Harvard Medical School, 25 Shattuck Street, Boston, 
      Massachusetts 02115, USA [2] Broad Institute of MIT and Harvard, Cancer Genome 
      Comparative Analysis Group, 415 Main Street, Cambridge, Massachusetts 02142, USA 
      [3] Department of Pathology, Massachusetts General Hospital Cancer Center, 55 
      Fruit Street, Boston, Massachusetts 02114, USA.
FAU - Rudin, Charles M
AU  - Rudin CM
AD  - Memorial Sloan Kettering Cancer Center, Thoracic Oncology Service, 1275 York 
      Avenue, New York, New York 10065, USA.
FAU - Mino-Kenudson, Mari
AU  - Mino-Kenudson M
AD  - 1] Department of Pathology, Massachusetts General Hospital Cancer Center, 55 
      Fruit Street, Boston, Massachusetts 02114, USA [2] Department of Pathology, 
      Harvard Medical School, 25 Shattuck Street, Boston, Massachusetts 02115, USA.
FAU - Engelman, Jeffrey A
AU  - Engelman JA
AD  - 1] Massachusetts General Hospital Cancer Center, Massachusetts General Hospital, 
      55 Fruit Street, Boston, Massachusetts 02114, USA [2] Department of Medicine, 
      Harvard Medical School, 25 Shattuck Street, Boston, Massachusetts 02115, USA.
LA  - eng
SI  - GEO/GSE64322
SI  - GEO/GSE64765
SI  - GEO/GSE64766
GR  - P50CA090578/CA/NCI NIH HHS/United States
GR  - R01 CA137008/CA/NCI NIH HHS/United States
GR  - R01CA137008/CA/NCI NIH HHS/United States
GR  - P30 CA008748/CA/NCI NIH HHS/United States
GR  - P50 CA090578/CA/NCI NIH HHS/United States
GR  - R21 CA156000/CA/NCI NIH HHS/United States
GR  - 5R21CA156000/CA/NCI NIH HHS/United States
PT  - Journal Article
PT  - Research Support, N.I.H., Extramural
PT  - Research Support, Non-U.S. Gov't
PT  - Research Support, U.S. Gov't, Non-P.H.S.
DEP - 20150311
TA  - Nat Commun
JT  - Nature communications
JID - 101528555
RN  - 0 (Aniline Compounds)
RN  - 0 (Antineoplastic Agents)
RN  - 0 (BCL2 protein, human)
RN  - 0 (BCL2L1 protein, human)
RN  - 0 (Protein Kinase Inhibitors)
RN  - 0 (Proto-Oncogene Proteins c-bcl-2)
RN  - 0 (Quinazolines)
RN  - 0 (Retinoblastoma Protein)
RN  - 0 (Sulfonamides)
RN  - 0 (bcl-X Protein)
RN  - 41UD74L59M (Afatinib)
RN  - DA87705X9K (Erlotinib Hydrochloride)
RN  - EC 2.7.10.1 (EGFR protein, human)
RN  - EC 2.7.10.1 (ErbB Receptors)
RN  - S65743JHBS (Gefitinib)
RN  - XKJ5VVK2WD (navitoclax)
SB  - IM
MH  - Adenocarcinoma/drug therapy/*genetics/metabolism/pathology
MH  - Adenocarcinoma of Lung
MH  - Afatinib
MH  - Aniline Compounds/pharmacology
MH  - Antineoplastic Agents/*pharmacology
MH  - Carcinoma, Non-Small-Cell Lung/drug therapy/*genetics/metabolism/pathology
MH  - Cell Line, Tumor
MH  - Disease Progression
MH  - Drug Resistance, Neoplasm/drug effects/genetics
MH  - ErbB Receptors/antagonists & inhibitors/deficiency/*genetics
MH  - Erlotinib Hydrochloride/pharmacology
MH  - Gefitinib
MH  - Gene Expression Regulation, Neoplastic
MH  - Humans
MH  - Lung/drug effects/metabolism/pathology
MH  - Lung Neoplasms/drug therapy/*genetics/metabolism/pathology
MH  - Mutation
MH  - Protein Kinase Inhibitors/*pharmacology
MH  - Proto-Oncogene Proteins c-bcl-2/genetics/metabolism
MH  - Quinazolines/pharmacology
MH  - Recurrence
MH  - Retinoblastoma Protein/deficiency/*genetics
MH  - Signal Transduction
MH  - Small Cell Lung Carcinoma/drug therapy/*genetics/metabolism/pathology
MH  - Sulfonamides/pharmacology
MH  - bcl-X Protein/genetics/metabolism
PMC - PMC4357281
MID - NIHMS657704
COIS- J.A.E. is a consultant for Novartis, Sanofi-Aventis, Genentech and Astra Zeneca; 
      owns equity in Gatekeeper Pharmaceuticals, which has interest in T790M 
      inhibitors; is a Scientific Advisory Board member for Sanofi-Aventis; has 
      research agreements with Novartis, Sanofi-Aventis and Astra Zeneca. A.J.I. is a 
      consultant for Pfizer and Bioreference Laboratories. P.A.J. is a consultant for 
      AstraZeneca, Boehringer Ingelheim, Chugai Pharma, Clovis, Genentech, Merrimack 
      Pharmaceuticals, Pfizer and Sanofi; owns stock in Gatekeeper Pharmaceutical; 
      receives other renumeration from LabCorp. C.M.R. has been a recent consultant for 
      AbbVie, Biodesix, Boehringer Ingelheim, Glaxo Smith Kline and Merck regarding 
      cancer drug development. The remaining authors declare no competing financial 
      interests.
EDAT- 2015/03/12 06:00
MHDA- 2016/02/10 06:00
CRDT- 2015/03/12 06:00
PHST- 2014/04/27 00:00 [received]
PHST- 2015/01/21 00:00 [accepted]
PHST- 2015/03/12 06:00 [entrez]
PHST- 2015/03/12 06:00 [pubmed]
PHST- 2016/02/10 06:00 [medline]
AID - ncomms7377 [pii]
AID - 10.1038/ncomms7377 [doi]
PST - epublish
SO  - Nat Commun. 2015 Mar 11;6:6377. doi: 10.1038/ncomms7377.

PMID- 32523650
OWN - NLM
STAT- PubMed-not-MEDLINE
LR  - 20200612
IS  - 1949-2553 (Electronic)
IS  - 1949-2553 (Linking)
VI  - 11
IP  - 21
DP  - 2020 May 26
TI  - The role of EGFR mutations in predicting recurrence in early and locally advanced 
      lung adenocarcinoma following definitive therapy.
PG  - 1953-1960
LID - 10.18632/oncotarget.27602 [doi]
AB  - INTRODUCTION: Roughly one third of new non-small cell lung cancer (NSCLC) is 
      diagnosed at early stages. While lobectomy can improve mortality in this group, 
      about 30-55% of patients will experience disease recurrence. Increased 
      investigation into the factors affecting recurrence, particularly tumor molecular 
      genetics such as EGFR mutations, is needed. MATERIALS AND METHODS: We conducted a 
      single-center retrospective study of 282 patients with early or locally advanced 
      lung adenocarcinoma, with or without EGFR mutations, who underwent definitive 
      therapy. We then assessed recurrence, stage at recurrence, time to recurrence and 
      progression-free survival (PFS). RESULTS: We identified 142 patients with 
      EGFR-mutated and 140 EGFR-wildtype lung adenocarcinoma. Overall progression 
      between groups was equivalent at ~40% at 5 years; no difference in PFS was 
      observed at any time-point. However, among those who recurred, EGFR-mutated lung 
      cancer had increased rates of metastatic recurrence compared to EGFR-wildtype 
      disease (97% vs 68%, p = 0.007). CONCLUSIONS: EGFR-mutated disease may be 
      associated with a higher risk of metastatic recurrence. Molecular testing may be 
      a promising tool for risk stratification and surveillance following definitive 
      management for early stage disease. Future prospective, multi-center cohort 
      studies are needed to confirm these findings and improve our understanding of how 
      EGFR mutation contributes to prognosis and clinical outcomes.
FAU - Galvez, Carlos
AU  - Galvez C
AD  - Division of Hematology-Oncology, Northwestern University Feinberg School of 
      Medicine, Chicago, IL, USA.
FAU - Jacob, Saya
AU  - Jacob S
AD  - Department of Medicine, Northwestern University Feinberg School of Medicine, 
      Chicago, IL, USA.
FAU - Finkelman, Brian S
AU  - Finkelman BS
AD  - Department of Pathology, Northwestern University Feinberg School of Medicine, 
      Chicago, IL, USA.
FAU - Zhao, Jeffrey
AU  - Zhao J
AD  - Northwestern University, Chicago, IL, USA.
FAU - Tegtmeyer, Kyle
AU  - Tegtmeyer K
AD  - Northwestern University, Chicago, IL, USA.
FAU - Chae, Young Kwang
AU  - Chae YK
AD  - Division of Hematology-Oncology, Northwestern University Feinberg School of 
      Medicine, Chicago, IL, USA.
AD  - Robert H. Lurie Comprehensive Cancer Center of Northwestern University, Chicago, 
      IL, USA.
FAU - Mohindra, Nisha
AU  - Mohindra N
AD  - Division of Hematology-Oncology, Northwestern University Feinberg School of 
      Medicine, Chicago, IL, USA.
AD  - Robert H. Lurie Comprehensive Cancer Center of Northwestern University, Chicago, 
      IL, USA.
FAU - Salgia, Ravi
AU  - Salgia R
AD  - City of Hope Comprehensive Cancer Center, Los Angeles, CA, USA.
FAU - Jovanovic, Borko
AU  - Jovanovic B
AD  - Northwestern University, Chicago, IL, USA.
FAU - Behdad, Amir
AU  - Behdad A
AD  - Department of Pathology, Northwestern University Feinberg School of Medicine, 
      Chicago, IL, USA.
FAU - Villaflor, Victoria
AU  - Villaflor V
AD  - Division of Hematology-Oncology, Northwestern University Feinberg School of 
      Medicine, Chicago, IL, USA.
AD  - Robert H. Lurie Comprehensive Cancer Center of Northwestern University, Chicago, 
      IL, USA.
LA  - eng
PT  - Journal Article
DEP - 20200526
TA  - Oncotarget
JT  - Oncotarget
JID - 101532965
PMC - PMC7260116
OTO - NOTNLM
OT  - EGFR
OT  - early
OT  - lung adenocarcinoma
OT  - non-small cell lung cancer
OT  - recurrence
COIS- CONFLICTS OF INTEREST None.
EDAT- 2020/06/12 06:00
MHDA- 2020/06/12 06:01
CRDT- 2020/06/12 06:00
PHST- 2020/03/16 00:00 [received]
PHST- 2020/04/27 00:00 [accepted]
PHST- 2020/06/12 06:00 [entrez]
PHST- 2020/06/12 06:00 [pubmed]
PHST- 2020/06/12 06:01 [medline]
AID - 27602 [pii]
AID - 10.18632/oncotarget.27602 [doi]
PST - epublish
SO  - Oncotarget. 2020 May 26;11(21):1953-1960. doi: 10.18632/oncotarget.27602. 
      eCollection 2020 May 26.

PMID- 24205279
OWN - NLM
STAT- MEDLINE
DCOM- 20140807
LR  - 20211021
IS  - 1932-6203 (Electronic)
IS  - 1932-6203 (Linking)
VI  - 8
IP  - 10
DP  - 2013
TI  - Genomic and transcriptional alterations in lung adenocarcinoma in relation to 
      EGFR and KRAS mutation status.
PG  - e78614
LID - 10.1371/journal.pone.0078614 [doi]
LID - e78614
AB  - INTRODUCTION: In lung adenocarcinoma, the mutational spectrum is dominated by 
      EGFR and KRAS mutations. Improved knowledge about genomic and transcriptional 
      alterations in and between mutation-defined subgroups may identify genes involved 
      in disease development or progression. METHODS: Genomic profiles from 457 
      adenocarcinomas, including 113 EGFR-mutated, 134 KRAS-mutated and 210 EGFR and 
      KRAS-wild type tumors (EGFRwt/KRASwt), and gene expression profiles from 914 
      adenocarcinomas, including 309 EGFR-mutated, 192 KRAS-mutated, and 413 
      EGFRwt/KRASwt tumors, were assembled from different repositories. Genomic and 
      transcriptional differences between the three mutational groups were analyzed by 
      both supervised and unsupervised methods. RESULTS: EGFR-mutated adenocarcinomas 
      displayed a larger number of copy number alterations and recurrent 
      amplifications, a higher fraction of total loss-of-heterozygosity, higher genomic 
      complexity, and a more distinct expression pattern than EGFR-wild type 
      adenocarcinomas. Several of these differences were also consistent when the three 
      mutational groups were stratified by stage, gender and smoking status. Specific 
      copy number alterations were associated with mutation status, predominantly 
      including regions of gain with the highest frequency in EGFR-mutated tumors. 
      Differential regions included both large and small regions of gain on 1p, 
      5q34-q35.3, 7p, 7q11.21, 12p12.1, 16p, and 21q, and losses on 6q16.3-q21, 8p, and 
      9p, with 20-40% frequency differences between the mutational groups. Supervised 
      gene expression analyses identified 96 consistently differentially expressed 
      genes between the mutational groups, and together with unsupervised analyses 
      these analyses highlighted the difficulty in broadly resolving the three 
      mutational groups into distinct transcriptional entities. CONCLUSIONS: We provide 
      a comprehensive overview of the genomic and transcriptional landscape in lung 
      adenocarcinoma stratified by EGFR and KRAS mutations. Our analyses suggest that 
      the overall genomic and transcriptional landscape of lung adenocarcinoma is 
      affected, but only to a minor extent, by EGFR and KRAS mutation status.
FAU - Planck, Maria
AU  - Planck M
AD  - Department of Oncology, Clinical Sciences, Lund University and Skåne University 
      Hospital, Medicon Village, Lund, Sweden.
FAU - Edlund, Karolina
AU  - Edlund K
FAU - Botling, Johan
AU  - Botling J
FAU - Micke, Patrick
AU  - Micke P
FAU - Isaksson, Sofi
AU  - Isaksson S
FAU - Staaf, Johan
AU  - Staaf J
LA  - eng
PT  - Journal Article
PT  - Research Support, Non-U.S. Gov't
DEP - 20131024
TA  - PLoS One
JT  - PloS one
JID - 101285081
RN  - EC 2.7.10.1 (ErbB Receptors)
SB  - IM
MH  - Adenocarcinoma/*genetics
MH  - Adenocarcinoma of Lung
MH  - DNA Copy Number Variations/genetics
MH  - ErbB Receptors/*genetics
MH  - Female
MH  - Genes, ras/*genetics
MH  - *Genomics
MH  - Humans
MH  - Lung Neoplasms/*genetics
MH  - Male
MH  - *Mutation
MH  - *Transcription, Genetic
PMC - PMC3812039
COIS- Competing Interests: The authors have declared that no competing interests exist.
EDAT- 2013/11/10 06:00
MHDA- 2014/08/08 06:00
CRDT- 2013/11/09 06:00
PHST- 2013/04/23 00:00 [received]
PHST- 2013/09/13 00:00 [accepted]
PHST- 2013/11/09 06:00 [entrez]
PHST- 2013/11/10 06:00 [pubmed]
PHST- 2014/08/08 06:00 [medline]
AID - PONE-D-13-16938 [pii]
AID - 10.1371/journal.pone.0078614 [doi]
PST - epublish
SO  - PLoS One. 2013 Oct 24;8(10):e78614. doi: 10.1371/journal.pone.0078614. 
      eCollection 2013.

PMID- 33140254
OWN - NLM
STAT- MEDLINE
DCOM- 20210609
LR  - 20210803
IS  - 1534-4681 (Electronic)
IS  - 1068-9265 (Print)
IS  - 1068-9265 (Linking)
VI  - 28
IP  - 7
DP  - 2021 Jul
TI  - Targeted Next-Generation Sequencing Analysis for Recurrence in Early-Stage Lung 
      Adenocarcinoma.
PG  - 3983-3993
LID - 10.1245/s10434-020-09276-x [doi]
AB  - BACKGROUND: Despite surgical resection, early lung adenocarcinoma has a 
      recurrence rate of 20-50%. No clear predictive markers for recurrence of early 
      lung adenocarcinoma are available. Targeted next-generation sequencing (NGS) is 
      rarely used to identify recurrence-related genes. We aimed to identify genetic 
      alterations that can predict recurrence, by comparing the molecular profiles of 
      patient groups with and without recurrence. METHODS: Tissues from 230 patients 
      with resected stage I-II lung adenocarcinoma (median follow-up: 49 months) were 
      analyzed via targeted NGS for 207 cancer-related genes. The recurrence-free 
      survival according to the number and type of mutation was estimated using the 
      Kaplan-Meier method. Independent predictive biomarkers related to recurrence were 
      identified using the Cox proportional hazards model. RESULTS: Recurrence was 
      observed in 64 patients (27.8%). In multivariate analysis adjusted for age, sex, 
      smoking history, stage, surgical mode, and visceral pleural invasion, the CTNNB1 
      mutation and fusion genes (ALK, ROS1, RET) were negative prognostic factors for 
      recurrence in early-stage lung adenocarcinoma (HR 4.47, p = 0.001; HR 2.73, 
      p = 0.009). EGFR mutation was a favorable factor (HR 0.51, p = 0.016), but the 
      CTNNB1/EGFR co-mutations were negative predictors (HR 19.2, p < 0.001). TP53 
      mutation was a negative predictor compared with EGFR mutation for recurrence (HR 
      5.24, p = 0.02). CONCLUSIONS: Targeted NGS can provide valuable information to 
      predict recurrence and identify patients at high recurrence risk, facilitating 
      selection of the treatment strategy among close monitoring and adjuvant-targeted 
      therapy. Larger datasets are required to validate these findings.
FAU - Kim, In Ae
AU  - Kim IA
AD  - Precision Medicine Lung Cancer Center, Konkuk University Medical Center, Seoul, 
      Republic of Korea.
AD  - Department of Pulmonary Medicine, Konkuk University School of Medicine, Seoul, 
      Republic of Korea.
FAU - Hur, Jae Young
AU  - Hur JY
AD  - Precision Medicine Lung Cancer Center, Konkuk University Medical Center, Seoul, 
      Republic of Korea.
AD  - Department of Pathology, Konkuk University School of Medicine, Seoul, Republic of 
      Korea.
FAU - Kim, Hee Joung
AU  - Kim HJ
AD  - Precision Medicine Lung Cancer Center, Konkuk University Medical Center, Seoul, 
      Republic of Korea.
AD  - Department of Pulmonary Medicine, Konkuk University School of Medicine, Seoul, 
      Republic of Korea.
FAU - Park, Jung Hoon
AU  - Park JH
AD  - Macrogen Inc., Seoul, Republic of Korea.
FAU - Hwang, Jae Joon
AU  - Hwang JJ
AD  - Precision Medicine Lung Cancer Center, Konkuk University Medical Center, Seoul, 
      Republic of Korea.
AD  - Department of Thoracic Surgery, Konkuk University School of Medicine, Seoul, 
      Republic of Korea.
FAU - Lee, Song Am
AU  - Lee SA
AD  - Precision Medicine Lung Cancer Center, Konkuk University Medical Center, Seoul, 
      Republic of Korea.
AD  - Department of Thoracic Surgery, Konkuk University School of Medicine, Seoul, 
      Republic of Korea.
FAU - Lee, Seung Eun
AU  - Lee SE
AD  - Precision Medicine Lung Cancer Center, Konkuk University Medical Center, Seoul, 
      Republic of Korea.
AD  - Department of Pathology, Konkuk University School of Medicine, Seoul, Republic of 
      Korea.
FAU - Kim, Wan Seop
AU  - Kim WS
AD  - Precision Medicine Lung Cancer Center, Konkuk University Medical Center, Seoul, 
      Republic of Korea. wskim@kuh.ac.kr.
AD  - Department of Pathology, Konkuk University School of Medicine, Seoul, Republic of 
      Korea. wskim@kuh.ac.kr.
FAU - Lee, Kye Young
AU  - Lee KY
AUID- ORCID: 0000-0003-4687-5593
AD  - Precision Medicine Lung Cancer Center, Konkuk University Medical Center, Seoul, 
      Republic of Korea. kyleemd@kuh.ac.kr.
AD  - Department of Pulmonary Medicine, Konkuk University School of Medicine, Seoul, 
      Republic of Korea. kyleemd@kuh.ac.kr.
LA  - eng
GR  - 10053582/Ministry of Trade, Industry and Energy/
PT  - Journal Article
DEP - 20201102
TA  - Ann Surg Oncol
JT  - Annals of surgical oncology
JID - 9420840
SB  - IM
MH  - *Adenocarcinoma of Lung/genetics
MH  - High-Throughput Nucleotide Sequencing
MH  - Humans
MH  - *Lung Neoplasms/genetics
MH  - Mutation
MH  - Neoplasm Recurrence, Local/genetics/surgery
MH  - Prognosis
PMC - PMC8184531
COIS- The authors declare no potential conflicts of interest with respect to the 
      research, authorship, and/or publication of this article.
EDAT- 2020/11/04 06:00
MHDA- 2021/06/10 06:00
CRDT- 2020/11/03 05:48
PHST- 2020/05/30 00:00 [received]
PHST- 2020/10/07 00:00 [accepted]
PHST- 2020/11/04 06:00 [pubmed]
PHST- 2021/06/10 06:00 [medline]
PHST- 2020/11/03 05:48 [entrez]
AID - 10.1245/s10434-020-09276-x [pii]
AID - 9276 [pii]
AID - 10.1245/s10434-020-09276-x [doi]
PST - ppublish
SO  - Ann Surg Oncol. 2021 Jul;28(7):3983-3993. doi: 10.1245/s10434-020-09276-x. Epub 
      2020 Nov 2.

PMID- 32035371
OWN - NLM
STAT- MEDLINE
DCOM- 20210406
LR  - 20210622
IS  - 1872-8332 (Electronic)
IS  - 0169-5002 (Linking)
VI  - 141
DP  - 2020 Mar
TI  - Positive EGFR mutation status is a risk of recurrence in pN0-1 lung 
      adenocarcinoma when combined with pathological stage and histological subtype: A 
      retrospective multi-center analysis.
PG  - 107-113
LID - S0169-5002(20)30281-6 [pii]
LID - 10.1016/j.lungcan.2020.01.018 [doi]
AB  - OBJECTIVES: Recurrence risk of resected lung adenocarcinoma is represented by 
      pathological stage (pStage), histological subtype, and potentially by EGFR 
      mutation. However, the relationship among these factors and their combined impact 
      on prognosis are unclear. MATERIALS AND METHODS: Using a multicenter database, we 
      retrospectively investigated the prognostic impact of EGFR mutation status in 
      relation to pStage and histological subtype in resected pN0-1M0 lung 
      adenocarcinoma. RESULTS: Among 1155 pN0-1M0 adenocarcinoma cases, pStage 0 and 
      IA1-IB were confirmed predominantly in EGFR-positive cases. AIS, MIA, and lepidic 
      predominant adenocarcinoma were also more frequently found in EGFR-positive cases 
      and showed no/little recurrence regardless of EGFR mutation status. The 5-year 
      recurrence-free survival (RFS) of papillary, acinar, solid, and micropapillary 
      predominant adenocarcinoma was stratified by pStage (IA1-IB, IIA-IIIA) or 
      histological malignant subtype (intermediate or high malignant subtype), and more 
      finely subdivided by EGFR mutation status. Positive EGFR mutation cases showed 
      worse RFS in both classifications. Low malignant subtype and pStage IA1-IB 
      intermediate malignant subtype showed low frequency of recurrence. Whereas, in 
      pStage IA1-IB high malignant subtype and pStage IIA-IIIA cases, EGFR-positive 
      cases showed poorer 5-year RFS than EGFR-negative (49.6% and 75.6%, respectively, 
      hazard ratio [HR] = 1.84, 95% CI = 1.38-7.42, p <  0.01) and multivariate 
      analysis indicated positive EGFR mutation status was significantly related to 
      poorer PRF (HR = 2.005, 95% CI = 1.029-3.906, p =  0.041). CONCLUSION: EGFR 
      mutation harbored primarily in early-stage or low-malignant histological subtypes 
      with no/little recurrence. In pN0-1M0 adenocarcinoma with higher risk of 
      recurrence, positive EGFR mutation cases showed worse RFS. EGFR mutation status 
      enables better stratification of recurrence risk when considering pStage and 
      histological malignant subtype.
CI  - Copyright © 2020 Elsevier B.V. All rights reserved.
FAU - Ito, Masaoki
AU  - Ito M
AD  - Department of Surgical Oncology, Research Institute for Radiation Biology and 
      Medicine, Hiroshima University, Hiroshima, Japan. Electronic address: 
      itooo_m@yahoo.co.jp.
FAU - Miyata, Yoshihiro
AU  - Miyata Y
AD  - Department of Surgical Oncology, Research Institute for Radiation Biology and 
      Medicine, Hiroshima University, Hiroshima, Japan. Electronic address: 
      ymiyata@hiroshima-u.ac.jp.
FAU - Tsutani, Yasuhiro
AU  - Tsutani Y
AD  - Department of Surgical Oncology, Research Institute for Radiation Biology and 
      Medicine, Hiroshima University, Hiroshima, Japan. Electronic address: 
      yatsutani@gmail.com.
FAU - Ito, Hiroyuki
AU  - Ito H
AD  - Department of Thoracic Surgery, Kanagawa Cancer Center, Yokohama, Kanagawa, 
      Japan. Electronic address: h-ito@kcch.jp.
FAU - Nakayama, Haruhiko
AU  - Nakayama H
AD  - Department of Thoracic Surgery, Kanagawa Cancer Center, Yokohama, Kanagawa, 
      Japan. Electronic address: nakayama-h@kcch.jp.
FAU - Imai, Kentaro
AU  - Imai K
AD  - Department of Thoracic Surgery, Tokyo Medical School, Shinjuku-ku, Tokyo, Japan. 
      Electronic address: kentaro-imai@tea.ocn.ne.jp.
FAU - Ikeda, Norihiko
AU  - Ikeda N
AD  - Department of Thoracic Surgery, Tokyo Medical School, Shinjuku-ku, Tokyo, Japan. 
      Electronic address: ikeda-n@tokyo-med.ac.jp.
FAU - Okada, Morihito
AU  - Okada M
AD  - Department of Surgical Oncology, Research Institute for Radiation Biology and 
      Medicine, Hiroshima University, Hiroshima, Japan. Electronic address: 
      morihito1217@gmail.com.
LA  - eng
PT  - Journal Article
PT  - Multicenter Study
DEP - 20200130
PL  - Ireland
TA  - Lung Cancer
JT  - Lung cancer (Amsterdam, Netherlands)
JID - 8800805
RN  - EC 2.7.10.1 (EGFR protein, human)
RN  - EC 2.7.10.1 (ErbB Receptors)
SB  - IM
MH  - Adenocarcinoma of Lung/genetics/*pathology/surgery
MH  - Aged
MH  - Carcinoma, Non-Small-Cell Lung/genetics/pathology/surgery
MH  - ErbB Receptors/genetics
MH  - Female
MH  - Follow-Up Studies
MH  - Humans
MH  - Incidence
MH  - Japan/epidemiology
MH  - Lung Neoplasms/genetics/*pathology/surgery
MH  - Male
MH  - *Mutation
MH  - Neoplasm Recurrence, Local/*diagnosis/epidemiology/genetics
MH  - Pneumonectomy
MH  - Prognosis
MH  - Retrospective Studies
MH  - Risk Factors
MH  - Survival Rate
OTO - NOTNLM
OT  - *EGFR
OT  - *Lung adenocarcinoma
OT  - *Predominant subtype
OT  - *Recurrence
OT  - *Surgery
COIS- Declaration of Competing Interest None. Financial/nonfinancial disclosures: None 
      Other contributions: The authors would like to thank Editage (www.editage.jp) for 
      English language editing.
EDAT- 2020/02/09 06:00
MHDA- 2021/04/07 06:00
CRDT- 2020/02/09 06:00
PHST- 2019/09/26 00:00 [received]
PHST- 2019/12/27 00:00 [revised]
PHST- 2020/01/27 00:00 [accepted]
PHST- 2020/02/09 06:00 [pubmed]
PHST- 2021/04/07 06:00 [medline]
PHST- 2020/02/09 06:00 [entrez]
AID - S0169-5002(20)30281-6 [pii]
AID - 10.1016/j.lungcan.2020.01.018 [doi]
PST - ppublish
SO  - Lung Cancer. 2020 Mar;141:107-113. doi: 10.1016/j.lungcan.2020.01.018. Epub 2020 
      Jan 30.

PMID- 29368062
OWN - NLM
STAT- MEDLINE
DCOM- 20180321
LR  - 20190221
IS  - 1432-1335 (Electronic)
IS  - 0171-5216 (Linking)
VI  - 144
IP  - 4
DP  - 2018 Apr
TI  - A comprehensive evaluation of clinicopathologic characteristics, molecular 
      features and prognosis in lung adenocarcinoma with solid component.
PG  - 725-734
LID - 10.1007/s00432-018-2588-6 [doi]
AB  - PURPOSE: We have reported that solid predominant lung adenocarcinoma according to 
      the IASLC/ATS/ERS classification was associated with poor prognosis. However, the 
      correlation of solid component with clinicopathological, molecular features, and 
      prognosis in all lung adenocarcinoma patients remains unexplored. METHODS: 
      Surgically resected lung adenocarcinomas were divided into three groups, solid 
      predominant (solid component accounting for at least 50%), solid minor (solid 
      component accounting for 5-45%) and solid negative. Patients' clinicopathological 
      characteristics, disease free survival (DFS), overall survival (OS) and molecular 
      alterations, including EGFR, KRAS, FGFR, etc., were analyzed. RESULTS: Of 1098 
      lung adenocarcinomas, 198 were solid predominant, 132 were solid minor, and 768 
      were solid negative. Solid positive patients, including solid predominant and 
      solid minor, had significantly worse DFS (p < 0.0001) and OS (p < 0.0001) 
      compared with solid negative group, so were solid minor patients (both 
      p < 0.0001). Cox multivariate analysis revealed that solid positive pattern was 
      an independent predictor for DFS [hazard ratio (HR) 1.495, 95% confidence 
      interval (CI) 1.004-2.233; p = 0.034] and OS [HR 1.561, 95% CI 1.03-2.342; 
      p = 0.016]. The frequency of FGFR fusions was significantly higher in solid 
      positive lung adenocarcinomas than in solid negative group (1.5 vs. 0.3%, 
      p = 0.048). The response rate to EGFR-tyrosine kinase inhibitors (TKIs) was 66.7% 
      in EGFR-mutated solid positive patients after recurrence. CONCLUSIONS: This study 
      represents the first comprehensive clinical investigation of solid component in 
      lung adenocarcinomas, identifying solid positive pattern as an independent poor 
      prognostic indicator in lung adenocarcinoma.
FAU - Li, Jing
AU  - Li J
AD  - Department of Internal Medicine, Shandong Police Hospital, Jinan, China.
AD  - Department of Thoracic Surgery, Fudan University Shanghai Cancer Center, Dong-An 
      Road 270#, Shanghai, 200032, China.
FAU - You, Wenjie
AU  - You W
AD  - Department of Respiratory Medicine, Shandong Provincial Hospital affiliated to 
      Shandong University, Jinan, China.
FAU - Zheng, Difan
AU  - Zheng D
AD  - Department of Thoracic Surgery, Fudan University Shanghai Cancer Center, Dong-An 
      Road 270#, Shanghai, 200032, China.
FAU - Yan, Bei
AU  - Yan B
AD  - Department of Internal Medicine, Shandong Police Hospital, Jinan, China.
FAU - Ma, Xiao
AU  - Ma X
AD  - Department of Internal Medicine, Shanghai Pulmonary Hospital, Shanghai, China.
FAU - Pan, Yunjian
AU  - Pan Y
AD  - Department of Thoracic Surgery, Fudan University Shanghai Cancer Center, Dong-An 
      Road 270#, Shanghai, 200032, China.
FAU - Zhang, Yang
AU  - Zhang Y
AD  - Department of Thoracic Surgery, Fudan University Shanghai Cancer Center, Dong-An 
      Road 270#, Shanghai, 200032, China.
FAU - Li, Yuan
AU  - Li Y
AD  - Department of Pathology, Fudan University Shanghai Cancer Center, Shanghai, 
      China.
FAU - Shen, Xuxia
AU  - Shen X
AD  - Department of Pathology, Fudan University Shanghai Cancer Center, Shanghai, 
      China.
FAU - Cheng, Xinghua
AU  - Cheng X
AD  - Department of Thoracic Surgery, Fudan University Shanghai Cancer Center, Dong-An 
      Road 270#, Shanghai, 200032, China.
FAU - Sun, Yihua
AU  - Sun Y
AD  - Department of Thoracic Surgery, Fudan University Shanghai Cancer Center, Dong-An 
      Road 270#, Shanghai, 200032, China.
FAU - Chen, Haiquan
AU  - Chen H
AUID- ORCID: 0000-0002-1305-971X
AD  - Department of Thoracic Surgery, Fudan University Shanghai Cancer Center, Dong-An 
      Road 270#, Shanghai, 200032, China. hqchen1@yahoo.com.
LA  - eng
GR  - 81330056, 81401886, 81401891, 81422029, 81472173, and 81372525/National Natural 
      Science Foundation of China/
PT  - Journal Article
DEP - 20180124
PL  - Germany
TA  - J Cancer Res Clin Oncol
JT  - Journal of cancer research and clinical oncology
JID - 7902060
SB  - IM
MH  - Adenocarcinoma/*diagnosis/genetics/pathology/surgery
MH  - Adenocarcinoma of Lung
MH  - Adult
MH  - Aged
MH  - Aged, 80 and over
MH  - Cohort Studies
MH  - DNA Mutational Analysis
MH  - Female
MH  - Humans
MH  - Lung Neoplasms/*diagnosis/genetics/pathology/surgery
MH  - Male
MH  - Middle Aged
MH  - Neoplasm Staging
MH  - Prognosis
MH  - Retrospective Studies
MH  - Young Adult
OTO - NOTNLM
OT  - FGFR mutation
OT  - Lung adenocarcinoma
OT  - Prognosis
OT  - Solid
EDAT- 2018/01/26 06:00
MHDA- 2018/03/22 06:00
CRDT- 2018/01/26 06:00
PHST- 2017/10/25 00:00 [received]
PHST- 2018/01/17 00:00 [accepted]
PHST- 2018/01/26 06:00 [pubmed]
PHST- 2018/03/22 06:00 [medline]
PHST- 2018/01/26 06:00 [entrez]
AID - 10.1007/s00432-018-2588-6 [pii]
AID - 10.1007/s00432-018-2588-6 [doi]
PST - ppublish
SO  - J Cancer Res Clin Oncol. 2018 Apr;144(4):725-734. doi: 10.1007/s00432-018-2588-6. 
      Epub 2018 Jan 24.

PMID- 31732945
OWN - NLM
STAT- MEDLINE
DCOM- 20201124
LR  - 20201124
IS  - 1534-4681 (Electronic)
IS  - 1068-9265 (Linking)
VI  - 27
IP  - 3
DP  - 2020 Mar
TI  - Intense Expression of EGFR L858R Characterizes the Micropapillary Component and 
      L858R Is Associated with the Risk of Recurrence in pN0M0 Lung Adenocarcinoma with 
      the Micropapillary Component.
PG  - 945-955
LID - 10.1245/s10434-019-07854-2 [doi]
AB  - BACKGROUND: Lung adenocarcinoma with the micropapillary (MP) component poses a 
      higher risk of recurrence even when the MP component is not predominant. This 
      study explored genetic features associated with highly malignant behavior of lung 
      adenocarcinoma with the MP component. METHODS: The MP and papillary (PaP) 
      components were captured separately in three patients. Comprehensive mRNA 
      expressions of somatic variants were compared between the MP and PaP components 
      of each patient using next-generation sequencing (NGS). The protein expression of 
      the NGS-detected variant was validated by immunohistochemistry. The prognostic 
      impact of the detected variant was evaluated in 288 adenocarcinoma patients with 
      resection of pN0M0. RESULTS: In two cases, NGS suggested higher RNA expression of 
      EGFR L858R in the MP component than in the PaP component (allele frequency, 0.485 
      vs. 0.155 and 1.000 vs. 0.526, respectively; P < 0.001 for both). 
      Immunohistochemistry validated intense expression of L858R in the MP component of 
      27 MP-positive (MP+) patients. Among 288 pN0M0 patients, L858R was more 
      frequently harbored in the MP+ patients than in the MP-negative (MP-) patients. 
      The MP+ patients harboring L858R showed significantly worse recurrence-free 
      survival (RFS) than the MP+ patients without L858R (median RFS 38.7 and 
      55.0 months, respectively; hazard ratio [HR] 3.004; 95% confidence interval [CI] 
      1.306-9.132; P = 0.012). Multivariate analysis of the MP+ patients showed that 
      positive L858R status was associated with poorer RFS (HR 2.976; 95% CI 
      1.190-7.442; P = 0.020). CONCLUSIONS: EGFR L858R was more frequently harbored in 
      the MP+ adenocarcinoma patients than in the MP- adenocarcinoma patients. Intense 
      expression of L858R in the MP component was suggested, and the MP+ patients 
      harboring L858R were at comparatively higher risk of recurrence in the group with 
      pN0M0 lung adenocarcinoma.
FAU - Kishi, Naoto
AU  - Kishi N
AD  - Department of Surgical Oncology, Research Institute for Radiation Biology and 
      Medicine, Hiroshima University, Hiroshima, Japan.
FAU - Ito, Masaoki
AU  - Ito M
AD  - Department of Surgical Oncology, Research Institute for Radiation Biology and 
      Medicine, Hiroshima University, Hiroshima, Japan.
FAU - Miyata, Yoshihiro
AU  - Miyata Y
AD  - Department of Surgical Oncology, Research Institute for Radiation Biology and 
      Medicine, Hiroshima University, Hiroshima, Japan.
FAU - Kanai, Akinori
AU  - Kanai A
AD  - Department of Molecular Oncology and Leukemia Program Project, Research Institute 
      for Radiation Biology and Medicine, Hiroshima University, Hiroshima, Japan.
FAU - Handa, Yoshinori
AU  - Handa Y
AD  - Department of Surgical Oncology, Research Institute for Radiation Biology and 
      Medicine, Hiroshima University, Hiroshima, Japan.
FAU - Tsutani, Yasuhiro
AU  - Tsutani Y
AD  - Department of Surgical Oncology, Research Institute for Radiation Biology and 
      Medicine, Hiroshima University, Hiroshima, Japan.
FAU - Kushitani, Kei
AU  - Kushitani K
AD  - Department of Pathology, Graduate School of Biomedical and Health Sciences, 
      Hiroshima University, Hiroshima, Japan.
FAU - Takeshima, Yukio
AU  - Takeshima Y
AD  - Department of Pathology, Graduate School of Biomedical and Health Sciences, 
      Hiroshima University, Hiroshima, Japan.
FAU - Okada, Morihito
AU  - Okada M
AD  - Department of Surgical Oncology, Research Institute for Radiation Biology and 
      Medicine, Hiroshima University, Hiroshima, Japan. morihito1217@gmail.com.
LA  - eng
PT  - Journal Article
DEP - 20191115
PL  - United States
TA  - Ann Surg Oncol
JT  - Annals of surgical oncology
JID - 9420840
RN  - 0 (Biomarkers, Tumor)
RN  - EC 2.7.10.1 (EGFR protein, human)
RN  - EC 2.7.10.1 (ErbB Receptors)
SB  - IM
MH  - Adenocarcinoma of Lung/genetics/*pathology/surgery
MH  - Adult
MH  - Aged
MH  - Aged, 80 and over
MH  - Biomarkers, Tumor/*genetics
MH  - Carcinoma, Papillary/genetics/*pathology/surgery
MH  - ErbB Receptors/genetics
MH  - Female
MH  - Follow-Up Studies
MH  - Gene Expression Regulation, Neoplastic
MH  - Humans
MH  - Lung Neoplasms/genetics/*pathology/surgery
MH  - Male
MH  - Middle Aged
MH  - *Mutation
MH  - Neoplasm Recurrence, Local/genetics/*pathology/surgery
MH  - Neoplasm Staging
MH  - Retrospective Studies
MH  - Survival Rate
EDAT- 2019/11/17 06:00
MHDA- 2020/11/25 06:00
CRDT- 2019/11/17 06:00
PHST- 2019/06/05 00:00 [received]
PHST- 2019/11/17 06:00 [pubmed]
PHST- 2020/11/25 06:00 [medline]
PHST- 2019/11/17 06:00 [entrez]
AID - 10.1245/s10434-019-07854-2 [pii]
AID - 10.1245/s10434-019-07854-2 [doi]
PST - ppublish
SO  - Ann Surg Oncol. 2020 Mar;27(3):945-955. doi: 10.1245/s10434-019-07854-2. Epub 
      2019 Nov 15.

PMID- 27738759
OWN - NLM
STAT- MEDLINE
DCOM- 20170209
LR  - 20181113
IS  - 1432-1335 (Electronic)
IS  - 0171-5216 (Linking)
VI  - 143
IP  - 1
DP  - 2017 Jan
TI  - Comprehensive study of mutational and clinicopathologic characteristics of 
      adenocarcinoma with lepidic pattern in surgical resected lung adenocarcinoma.
PG  - 181-186
LID - 10.1007/s00432-016-2255-8 [doi]
AB  - PURPOSE: Although many studies have explored clinicopathologic characteristics 
      and prognosis of lung adenocarcinoma, a few literatures reported the mutational 
      status of lung adenocarcinomas with lepidic pattern and whether there is 
      difference between adenocarcinomas with pure lepidic component and lepidic 
      predominant adenocarcinomas remain unknown. METHODS: One hundred and thirty-three 
      patients including 92 adenocarcinomas with pure lepidic component and 41 lepidic 
      predominant adenocarcinomas were subjected to the study. All the 
      clinicopathologic data, the follow-up information and the status of gene 
      mutations including EGFR, KRAS, HER2, BRAF, AKT1, ALK, RET and ROS1 were 
      investigated. RESULTS: Of the 133 lung adenocarcinomas with lepidic pattern, 
      87.22 % (116/133) were detected harboring mutations in our tested genes, among 
      which 90.52 % (105/116) harbored EGFR mutation. There are three KRAS mutations 
      and two BRAF mutations in our cohort, and we revealed two ALK fusion and one RET 
      fusion. No ROS1 fusion was discovered. There was no significant difference in 
      gene mutations between adenocarcinomas with pure lepidic component and lepidic 
      predominant adenocarcinomas except EGFR mutation (p = 0.039). Lepidic predominant 
      adenocarcinomas seemed to have more EGFR mutation. The post-recurrence survival 
      was significantly prolonged in patients who received TKIs. CONCLUSIONS: 
      Adenocarcinoma with lepidic pattern is a low-grade lung tumor with favorable 
      prognosis and displays frequent EGFR mutation. Compared with lepidic predominant 
      adenocarcinomas, lung adenocarcinomas with pure lepidic component have a better 
      prognosis. On the basis of these results, we also suggested the application of 
      EGFR-TKIs therapy for EGFR mutation-positive patients after recurrence could 
      achieve prolonged survival.
FAU - Xu, Ye
AU  - Xu Y
AD  - Department of Thoracic Surgery, Tongren Hospital, Shanghai Jiao Tong University 
      School of Medicine, 1111XianXia Road, Shanghai, 200336, China.
FAU - Zhu, Chen
AU  - Zhu C
AD  - Department of Thoracic Surgery, Tongren Hospital, Shanghai Jiao Tong University 
      School of Medicine, 1111XianXia Road, Shanghai, 200336, China.
FAU - Qian, Wenliang
AU  - Qian W
AD  - Department of Thoracic Surgery, Tongren Hospital, Shanghai Jiao Tong University 
      School of Medicine, 1111XianXia Road, Shanghai, 200336, China.
FAU - Zheng, Min
AU  - Zheng M
AD  - Department of Thoracic Surgery, Tongren Hospital, Shanghai Jiao Tong University 
      School of Medicine, 1111XianXia Road, Shanghai, 200336, China. shtrzm@126.com.
LA  - eng
PT  - Journal Article
DEP - 20161013
PL  - Germany
TA  - J Cancer Res Clin Oncol
JT  - Journal of cancer research and clinical oncology
JID - 7902060
SB  - IM
MH  - Adenocarcinoma/*genetics/mortality/pathology/surgery
MH  - Adult
MH  - Aged
MH  - Aged, 80 and over
MH  - DNA Mutational Analysis
MH  - Female
MH  - Genetic Association Studies
MH  - Humans
MH  - Kaplan-Meier Estimate
MH  - Lung Neoplasms/*genetics/mortality/pathology/surgery
MH  - Male
MH  - Middle Aged
MH  - Mutation
MH  - Sex Distribution
MH  - Treatment Outcome
OTO - NOTNLM
OT  - Adenocarcinoma with lepidic pattern
OT  - Adenocarcinoma with pure lepidic component
OT  - Lepidic predominant adenocarcinoma
OT  - Mutations
OT  - Prognosis
EDAT- 2016/10/16 06:00
MHDA- 2017/02/10 06:00
CRDT- 2016/10/15 06:00
PHST- 2016/08/24 00:00 [received]
PHST- 2016/09/01 00:00 [accepted]
PHST- 2016/10/16 06:00 [pubmed]
PHST- 2017/02/10 06:00 [medline]
PHST- 2016/10/15 06:00 [entrez]
AID - 10.1007/s00432-016-2255-8 [pii]
AID - 10.1007/s00432-016-2255-8 [doi]
PST - ppublish
SO  - J Cancer Res Clin Oncol. 2017 Jan;143(1):181-186. doi: 10.1007/s00432-016-2255-8. 
      Epub 2016 Oct 13.

PMID- 28843358
OWN - NLM
STAT- MEDLINE
DCOM- 20180814
LR  - 20190508
IS  - 1556-1380 (Electronic)
IS  - 1556-0864 (Print)
IS  - 1556-0864 (Linking)
VI  - 13
IP  - 1
DP  - 2018 Jan
TI  - Baseline and On-Treatment Characteristics of Serum Tumor Markers in Stage IV 
      Oncogene-Addicted Adenocarcinoma of the Lung.
PG  - 134-138
LID - S1556-0864(17)30680-9 [pii]
LID - 10.1016/j.jtho.2017.08.005 [doi]
AB  - INTRODUCTION: The role of serum tumor markers in the modern management of 
      advanced NSCLC remains poorly described. METHODS: A single-center retrospective 
      analysis of available carcinoembryonic antigen, CA125, CA19.9, and CA27.29 levels 
      at baseline and during treatment of stage IV lung adenocarcinoma by oncogenic 
      driver was conducted. RESULTS: A total of 142 patients were analyzed (60 with 
      anaplastic lymphoma kinase gene [ALK] rearrangement, 50 with EGFR mutation, four 
      with ROS1 rearrangement, and 29 with KRAS mutation). Of these, 82% had at least 
      one marker (95% if all four markers were measured), with CA27.29 being the most 
      commonly increased and CA19.9 the rarest. Only CA27.29 differed significantly by 
      oncogene (it was less common in KRAS) (p = 0.016). The median times to nadir 
      during tyrosine kinase inhibitor (TKI) therapy in EGFR and ALK cases were 16.4 
      and 20 weeks, respectively. Of the 41 patients with EGFR mutation or ALK or ROS1 
      rearrangement, 24 (59%) demonstrated an initial increase within the first 4 weeks 
      of TKI therapy, 58% of whom then had their levels fall below baseline. An 
      increase in marker level of 10% or more from nadir occurred in 53% of systemic 
      and 22% of central nervous system-only progression. CONCLUSIONS: Serum tumor 
      markers are frequently increased in lung adenocarcinoma regardless of driver 
      oncogene. Changes within the first 4 weeks of therapy may be misleading. 
      Progression is associated with marker increases, especially in sites other than 
      the central nervous system.
CI  - Copyright © 2017 International Association for the Study of Lung Cancer. 
      Published by Elsevier Inc. All rights reserved.
FAU - Noonan, Sinead A
AU  - Noonan SA
AD  - Division of Medical Oncology, Department of Medicine, University of Colorado 
      School of Medicine, Aurora, Colorado.
FAU - Patil, Tejas
AU  - Patil T
AD  - Division of Medical Oncology, Department of Medicine, University of Colorado 
      School of Medicine, Aurora, Colorado.
FAU - Gao, Dexiang
AU  - Gao D
AD  - Department of Pediatrics, University of Colorado School of Medicine, Aurora, 
      Colorado.
FAU - King, Gentry G
AU  - King GG
AD  - Division of Medical Oncology, Department of Medicine, University of Colorado 
      School of Medicine, Aurora, Colorado.
FAU - Thibault, Jessica R
AU  - Thibault JR
AD  - Division of Medical Oncology, Department of Medicine, University of Colorado 
      School of Medicine, Aurora, Colorado.
FAU - Lu, Xian
AU  - Lu X
AD  - Department of Biostatistics and Informatics, Colorado School of Public Health, 
      University of Colorado Anschutz Medical Campus, Aurora, Colorado.
FAU - Bunn, Paul A
AU  - Bunn PA
AD  - Division of Medical Oncology, Department of Medicine, University of Colorado 
      School of Medicine, Aurora, Colorado.
FAU - Doebele, Robert C
AU  - Doebele RC
AD  - Division of Medical Oncology, Department of Medicine, University of Colorado 
      School of Medicine, Aurora, Colorado.
FAU - Purcell, W Thomas
AU  - Purcell WT
AD  - Division of Medical Oncology, Department of Medicine, University of Colorado 
      School of Medicine, Aurora, Colorado.
FAU - Barón, Anna E
AU  - Barón AE
AD  - Department of Biostatistics and Informatics, Colorado School of Public Health, 
      University of Colorado Anschutz Medical Campus, Aurora, Colorado.
FAU - Camidge, D Ross
AU  - Camidge DR
AD  - Division of Medical Oncology, Department of Medicine, University of Colorado 
      School of Medicine, Aurora, Colorado. Electronic address: 
      ross.camidge@ucdenver.edu.
LA  - eng
GR  - P50 CA058187/CA/NCI NIH HHS/United States
PT  - Journal Article
PT  - Research Support, N.I.H., Extramural
DEP - 20170824
TA  - J Thorac Oncol
JT  - Journal of thoracic oncology : official publication of the International 
      Association for the Study of Lung Cancer
JID - 101274235
RN  - 0 (Biomarkers)
SB  - IM
MH  - Adenocarcinoma/*blood/drug therapy/pathology
MH  - Antineoplastic Combined Chemotherapy Protocols/*therapeutic use
MH  - Biomarkers/*blood/metabolism
MH  - Female
MH  - Follow-Up Studies
MH  - *Gene Rearrangement
MH  - Humans
MH  - Lung Neoplasms/*blood/drug therapy/pathology
MH  - Male
MH  - Middle Aged
MH  - *Mutation
MH  - Neoplasm Recurrence, Local/*blood/drug therapy/pathology
MH  - Neoplasm Staging
MH  - Retrospective Studies
MH  - Survival Rate
PMC - PMC5810959
MID - NIHMS939498
OTO - NOTNLM
OT  - *ALK
OT  - *CA125
OT  - *CA199
OT  - *CA2729
OT  - *CEA
OT  - *EGFR
OT  - *KRAS
OT  - *Non–small cell lung cancer
OT  - *ROS1
OT  - *Serum tumor marker
EDAT- 2017/08/28 06:00
MHDA- 2018/08/15 06:00
CRDT- 2017/08/28 06:00
PHST- 2017/05/13 00:00 [received]
PHST- 2017/08/10 00:00 [revised]
PHST- 2017/08/11 00:00 [accepted]
PHST- 2017/08/28 06:00 [pubmed]
PHST- 2018/08/15 06:00 [medline]
PHST- 2017/08/28 06:00 [entrez]
AID - S1556-0864(17)30680-9 [pii]
AID - 10.1016/j.jtho.2017.08.005 [doi]
PST - ppublish
SO  - J Thorac Oncol. 2018 Jan;13(1):134-138. doi: 10.1016/j.jtho.2017.08.005. Epub 
      2017 Aug 24.

PMID- 27702896
OWN - NLM
STAT- MEDLINE
DCOM- 20180130
LR  - 20220311
IS  - 1091-6490 (Electronic)
IS  - 0027-8424 (Print)
IS  - 0027-8424 (Linking)
VI  - 113
IP  - 42
DP  - 2016 Oct 18
TI  - Mutational landscape of EGFR-, MYC-, and Kras-driven genetically engineered mouse 
      models of lung adenocarcinoma.
PG  - E6409-E6417
AB  - Genetically engineered mouse models (GEMMs) of cancer are increasingly being used 
      to assess putative driver mutations identified by large-scale sequencing of human 
      cancer genomes. To accurately interpret experiments that introduce additional 
      mutations, an understanding of the somatic genetic profile and evolution of GEMM 
      tumors is necessary. Here, we performed whole-exome sequencing of tumors from 
      three GEMMs of lung adenocarcinoma driven by mutant epidermal growth factor 
      receptor (EGFR), mutant Kirsten rat sarcoma viral oncogene homolog (Kras), or 
      overexpression of MYC proto-oncogene. Tumors from EGFR- and Kras-driven models 
      exhibited, respectively, 0.02 and 0.07 nonsynonymous mutations per megabase, a 
      dramatically lower average mutational frequency than observed in human lung 
      adenocarcinomas. Tumors from models driven by strong cancer drivers (mutant EGFR 
      and Kras) harbored few mutations in known cancer genes, whereas tumors driven by 
      MYC, a weaker initiating oncogene in the murine lung, acquired recurrent clonal 
      oncogenic Kras mutations. In addition, although EGFR- and Kras-driven models both 
      exhibited recurrent whole-chromosome DNA copy number alterations, the specific 
      chromosomes altered by gain or loss were different in each model. These data 
      demonstrate that GEMM tumors exhibit relatively simple somatic genotypes compared 
      with human cancers of a similar type, making these autochthonous model systems 
      useful for additive engineering approaches to assess the potential of novel 
      mutations on tumorigenesis, cancer progression, and drug sensitivity.
FAU - McFadden, David G
AU  - McFadden DG
AD  - David H. Koch Institute for Integrative Cancer Research at MIT, Massachusetts 
      Institute of Technology, Cambridge, MA 02139; david.mcfadden@utsouthwestern.edu 
      tjacks@mit.edu katerina.politi@yale.edu.
FAU - Politi, Katerina
AU  - Politi K
AD  - Department of Pathology, Yale University School of Medicine, New Haven, CT 06510; 
      Section of Medical Oncology, Department of Medicine, Yale University School of 
      Medicine, New Haven, CT 06510; Yale Cancer Center, Yale University School of 
      Medicine, New Haven, CT 06510; david.mcfadden@utsouthwestern.edu tjacks@mit.edu 
      katerina.politi@yale.edu.
FAU - Bhutkar, Arjun
AU  - Bhutkar A
AD  - David H. Koch Institute for Integrative Cancer Research at MIT, Massachusetts 
      Institute of Technology, Cambridge, MA 02139.
FAU - Chen, Frances K
AU  - Chen FK
AD  - David H. Koch Institute for Integrative Cancer Research at MIT, Massachusetts 
      Institute of Technology, Cambridge, MA 02139.
FAU - Song, Xiaoling
AU  - Song X
AD  - Yale Cancer Center, Yale University School of Medicine, New Haven, CT 06510.
FAU - Pirun, Mono
AU  - Pirun M
AD  - Bioinformatics Core, Memorial Sloan Kettering Cancer Center, New York, NY 10065.
FAU - Santiago, Philip M
AU  - Santiago PM
AD  - David H. Koch Institute for Integrative Cancer Research at MIT, Massachusetts 
      Institute of Technology, Cambridge, MA 02139.
FAU - Kim-Kiselak, Caroline
AU  - Kim-Kiselak C
AD  - David H. Koch Institute for Integrative Cancer Research at MIT, Massachusetts 
      Institute of Technology, Cambridge, MA 02139.
FAU - Platt, James T
AU  - Platt JT
AD  - Yale Cancer Center, Yale University School of Medicine, New Haven, CT 06510.
FAU - Lee, Emily
AU  - Lee E
AD  - Watson School of Biological Sciences, Cold Spring Harbor Laboratory, Cold Spring 
      Harbor, NY 11724.
FAU - Hodges, Emily
AU  - Hodges E
AD  - Watson School of Biological Sciences, Cold Spring Harbor Laboratory, Cold Spring 
      Harbor, NY 11724.
FAU - Rosebrock, Adam P
AU  - Rosebrock AP
AD  - Watson School of Biological Sciences, Cold Spring Harbor Laboratory, Cold Spring 
      Harbor, NY 11724.
FAU - Bronson, Roderick T
AU  - Bronson RT
AD  - Department of Pathology, Tufts University School of Medicine and Veterinary 
      Medicine, North Grafton, MA 01536.
FAU - Socci, Nicholas D
AU  - Socci ND
AD  - Bioinformatics Core, Memorial Sloan Kettering Cancer Center, New York, NY 10065.
FAU - Hannon, Gregory J
AU  - Hannon GJ
AD  - Watson School of Biological Sciences, Cold Spring Harbor Laboratory, Cold Spring 
      Harbor, NY 11724; Howard Hughes Medical Institute, Cold Spring Harbor Laboratory, 
      Cold Spring Harbor, NY 11724.
FAU - Jacks, Tyler
AU  - Jacks T
AD  - David H. Koch Institute for Integrative Cancer Research at MIT, Massachusetts 
      Institute of Technology, Cambridge, MA 02139; Howard Hughes Medical Institute, 
      Massachusetts Institute of Technology, Cambridge, MA 02139; Department of 
      Biology, Massachusetts Institute of Technology, Cambridge, MA 02142; 
      david.mcfadden@utsouthwestern.edu tjacks@mit.edu katerina.politi@yale.edu.
FAU - Varmus, Harold
AU  - Varmus H
AD  - Cancer Biology and Genetics Program, Sloan Kettering Institute, Memorial Sloan 
      Kettering Cancer Center, New York, NY 10065.
LA  - eng
GR  - R01 CA195720/CA/NCI NIH HHS/United States
GR  - UL1 TR001863/TR/NCATS NIH HHS/United States
GR  - P01 CA042063/CA/NCI NIH HHS/United States
GR  - P30 CA008748/CA/NCI NIH HHS/United States
GR  - R01 CA121210/CA/NCI NIH HHS/United States
GR  - R01 CA120247/CA/NCI NIH HHS/United States
GR  - P30 CA016359/CA/NCI NIH HHS/United States
GR  - UL1 TR000457/TR/NCATS NIH HHS/United States
GR  - P50 CA140146/CA/NCI NIH HHS/United States
PT  - Journal Article
PT  - Research Support, N.I.H., Extramural
PT  - Research Support, Non-U.S. Gov't
DEP - 20161004
TA  - Proc Natl Acad Sci U S A
JT  - Proceedings of the National Academy of Sciences of the United States of America
JID - 7505876
RN  - 0 (Carcinogens)
RN  - 0 (MAS1 protein, human)
RN  - 0 (Proto-Oncogene Mas)
RN  - EC 2.7.10.1 (ErbB Receptors)
SB  - IM
MH  - Adenocarcinoma/*genetics/pathology
MH  - Adenocarcinoma of Lung
MH  - Animals
MH  - Carcinogens
MH  - Cell Transformation, Neoplastic/*genetics
MH  - DNA Copy Number Variations
MH  - DNA Mutational Analysis
MH  - Disease Models, Animal
MH  - ErbB Receptors/*genetics
MH  - Gene Dosage
MH  - *Genes, myc
MH  - *Genes, ras
MH  - Genome-Wide Association Study
MH  - Lung Neoplasms/*genetics/pathology
MH  - Mice
MH  - Mice, Transgenic
MH  - *Mutation
MH  - Point Mutation
MH  - Proto-Oncogene Mas
MH  - ROC Curve
MH  - Whole Exome Sequencing
PMC - PMC5081629
OTO - NOTNLM
OT  - *EGFR
OT  - *GEMM
OT  - *KRAS
OT  - *MYC
OT  - *exome
COIS- The authors declare no conflict of interest.
EDAT- 2016/10/30 06:00
MHDA- 2018/01/31 06:00
CRDT- 2016/10/06 06:00
PHST- 2016/10/30 06:00 [pubmed]
PHST- 2018/01/31 06:00 [medline]
PHST- 2016/10/06 06:00 [entrez]
AID - 1613601113 [pii]
AID - 201613601 [pii]
AID - 10.1073/pnas.1613601113 [doi]
PST - ppublish
SO  - Proc Natl Acad Sci U S A. 2016 Oct 18;113(42):E6409-E6417. doi: 
      10.1073/pnas.1613601113. Epub 2016 Oct 4.

PMID- 33242433
OWN - NLM
STAT- MEDLINE
DCOM- 20211014
LR  - 20211014
IS  - 1552-6259 (Electronic)
IS  - 0003-4975 (Linking)
VI  - 112
IP  - 4
DP  - 2021 Oct
TI  - Comparison of Surgical Outcomes Between Invasive Mucinous and Non-Mucinous Lung 
      Adenocarcinoma.
PG  - 1118-1126
LID - S0003-4975(20)32001-4 [pii]
LID - 10.1016/j.athoracsur.2020.09.042 [doi]
AB  - BACKGROUND: Invasive mucinous adenocarcinoma (IMA) is a rare subtype of invasive 
      lung adenocarcinoma. However, the clinical course and prognostic outcomes 
      following IMA resection, particularly postoperative recurrence, remain unclear. 
      METHODS: We pathologically reevaluated 1362 lung adenocarcinoma resections 
      performed at our institution, categorizing cases into the IMA group (72 cases) 
      and non-IMA group (1290 cases). The IMA group was further classified into 
      pneumonia and nodular types based on preoperative computed tomography. RESULTS: 
      Overall, the IMA group had lower carcinoembryonic antigen levels (3 vs 8 ng/mL; P 
      < .01), fewer lymph node metastasis (4% vs 24%; P < .01), and more KRAS mutations 
      (56% vs 7%; P < .01) than the non-IMA group. Although postoperative recurrence 
      rates did not differ between both groups (32% vs 27%; P = 0.35), lung recurrence 
      occurred more frequently in the IMA group (83% vs 17%; P < .01). Propensity 
      score-matched pair analysis showed that the IMA group had fewer lymph node 
      metastasis (3% vs 35%; P < .01), more KRAS mutations (56% vs 9%; P < .01), and 
      higher intrapulmonary recurrence rate (84% vs 31%; P < .01) than the non-IMA 
      group. The 5-year overall survival rates did not differ between both groups (74% 
      vs 81%; P = 0.26). However, among patients with intrapulmonary recurrence, those 
      in the IMA group had significantly worse prognosis than those in the non-IMA 
      group (35% vs 77%; P < .01). CONCLUSIONS: Intrapulmonary recurrence, which 
      induced significantly worse prognosis, was more likely to occur in the IMA than 
      non-IMA group.
CI  - Copyright © 2021 The Society of Thoracic Surgeons. Published by Elsevier Inc. All 
      rights reserved.
FAU - Matsui, Takuya
AU  - Matsui T
AD  - Department of Thoracic Surgery, Aichi Cancer Center, Nagoya, Japan.
FAU - Sakakura, Noriaki
AU  - Sakakura N
AD  - Department of Thoracic Surgery, Aichi Cancer Center, Nagoya, Japan. Electronic 
      address: nsakakura@aichi-cc.jp.
FAU - Koyama, Shin
AU  - Koyama S
AD  - Department of Thoracic Surgery, Aichi Cancer Center, Nagoya, Japan.
FAU - Nakanishi, Keita
AU  - Nakanishi K
AD  - Department of Thoracic Surgery, Aichi Cancer Center, Nagoya, Japan.
FAU - Sasaki, Eiichi
AU  - Sasaki E
AD  - Department of Pathology and Molecular Diagnostics, Aichi Cancer Center, Nagoya, 
      Japan.
FAU - Kato, Seiichi
AU  - Kato S
AD  - Department of Pathology and Molecular Diagnostics, Aichi Cancer Center, Nagoya, 
      Japan.
FAU - Hosoda, Waki
AU  - Hosoda W
AD  - Department of Pathology and Molecular Diagnostics, Aichi Cancer Center, Nagoya, 
      Japan.
FAU - Murakami, Yoshiko
AU  - Murakami Y
AD  - Department of Pathology and Molecular Diagnostics, Aichi Cancer Center, Nagoya, 
      Japan.
FAU - Kuroda, Hiroaki
AU  - Kuroda H
AD  - Department of Thoracic Surgery, Aichi Cancer Center, Nagoya, Japan.
FAU - Yatabe, Yasushi
AU  - Yatabe Y
AD  - Department of Pathology and Molecular Diagnostics, Aichi Cancer Center, Nagoya, 
      Japan.
LA  - eng
PT  - Comparative Study
PT  - Journal Article
DEP - 20201124
PL  - Netherlands
TA  - Ann Thorac Surg
JT  - The Annals of thoracic surgery
JID - 15030100R
RN  - 0 (KRAS protein, human)
RN  - EC 3.6.5.2 (Proto-Oncogene Proteins p21(ras))
SB  - IM
MH  - Adenocarcinoma of Lung/mortality/pathology/*surgery
MH  - Adenocarcinoma, Mucinous/mortality/pathology/*surgery
MH  - Aged
MH  - Female
MH  - Humans
MH  - Lung/diagnostic imaging/pathology
MH  - Lung Neoplasms/mortality/pathology/*surgery
MH  - Lymphatic Metastasis
MH  - Male
MH  - Middle Aged
MH  - Mutation
MH  - Neoplasm Invasiveness
MH  - Neoplasm Recurrence, Local/epidemiology
MH  - Prognosis
MH  - Proportional Hazards Models
MH  - Proto-Oncogene Proteins p21(ras)/genetics
MH  - Retrospective Studies
MH  - Survival Analysis
MH  - Treatment Outcome
EDAT- 2020/11/27 06:00
MHDA- 2021/10/15 06:00
CRDT- 2020/11/26 20:07
PHST- 2019/07/30 00:00 [received]
PHST- 2020/07/28 00:00 [revised]
PHST- 2020/09/26 00:00 [accepted]
PHST- 2020/11/27 06:00 [pubmed]
PHST- 2021/10/15 06:00 [medline]
PHST- 2020/11/26 20:07 [entrez]
AID - S0003-4975(20)32001-4 [pii]
AID - 10.1016/j.athoracsur.2020.09.042 [doi]
PST - ppublish
SO  - Ann Thorac Surg. 2021 Oct;112(4):1118-1126. doi: 
      10.1016/j.athoracsur.2020.09.042. Epub 2020 Nov 24.

PMID- 33489707
OWN - NLM
STAT- PubMed-not-MEDLINE
LR  - 20211022
IS  - 2192-3183 (Electronic)
IS  - 2192-3183 (Linking)
VI  - 10
IP  - 1
DP  - 2021 Jan
TI  - First-line osimertinib for leptomeningeal metastasis from lung adenocarcinoma 
      with EGFR mutation as the initial and solitary site of postoperative recurrence.
PG  - 78-82
LID - 10.1007/s13691-020-00453-z [doi]
AB  - Leptomeningeal metastasis (LM) from lung cancer has poor prognosis, and effective 
      therapy has not been established. We present the case of a 54-year-old man with 
      LM from lung adenocarcinoma harboring EGFR L858R point mutation, who received 
      osimertinib as first-line therapy. He had previously undergone left lower 
      lobectomy and lymph node dissection for lung adenocarcinoma. Five years and 
      9 months after the operation, he developed symptoms of dizziness, 
      lightheadedness, and headache. Magnetic resonance imaging showed high signal 
      intensity in the cerebral sulcus and meninges, and cerebrospinal fluid (CSF) 
      cytology indicated adenocarcinoma with EGFR L858R point mutation, which suggested 
      LM. After CSF drainage and administration of corticosteroid and glycerol, the 
      patient received osimertinib (80 mg/day) as first-line therapy. These symptoms 
      including dizziness, lightheadedness, and headache were relieved and the MRI 
      appearance was normal, and he survived for 19 months with no disease progression. 
      Osimertinib is considered to be an effective therapeutic option for LM from lung 
      adenocarcinoma harboring EGFR mutation.
CI  - © The Japan Society of Clinical Oncology 2020.
FAU - Ono, Yuki
AU  - Ono Y
AD  - Department of Surgery and Science, Graduate School of Medical Sciences, Kyushu 
      University, 3-1-1 Maidashi, Higashi-ku, Fukuoka, 812-8582 Japan. GRID: 
      grid.177174.3. ISNI: 0000 0001 2242 4849
FAU - Takada, Kazuki
AU  - Takada K
AD  - Department of Surgery and Science, Graduate School of Medical Sciences, Kyushu 
      University, 3-1-1 Maidashi, Higashi-ku, Fukuoka, 812-8582 Japan. GRID: 
      grid.177174.3. ISNI: 0000 0001 2242 4849
FAU - Osoegawa, Atsushi
AU  - Osoegawa A
AD  - Department of Surgery and Science, Graduate School of Medical Sciences, Kyushu 
      University, 3-1-1 Maidashi, Higashi-ku, Fukuoka, 812-8582 Japan. GRID: 
      grid.177174.3. ISNI: 0000 0001 2242 4849
FAU - Kinoshita, Fumihiko
AU  - Kinoshita F
AD  - Department of Surgery and Science, Graduate School of Medical Sciences, Kyushu 
      University, 3-1-1 Maidashi, Higashi-ku, Fukuoka, 812-8582 Japan. GRID: 
      grid.177174.3. ISNI: 0000 0001 2242 4849
FAU - Oba, Taro
AU  - Oba T
AD  - Department of Surgery and Science, Graduate School of Medical Sciences, Kyushu 
      University, 3-1-1 Maidashi, Higashi-ku, Fukuoka, 812-8582 Japan. GRID: 
      grid.177174.3. ISNI: 0000 0001 2242 4849
FAU - Tsukamoto, Shuichi
AU  - Tsukamoto S
AD  - Department of Thoracic Surgery, Steel Memorial Yawata Hospital, Kitakyushu, 
      Japan.
FAU - Tagawa, Tetsuzo
AU  - Tagawa T
AD  - Department of Surgery and Science, Graduate School of Medical Sciences, Kyushu 
      University, 3-1-1 Maidashi, Higashi-ku, Fukuoka, 812-8582 Japan. GRID: 
      grid.177174.3. ISNI: 0000 0001 2242 4849
FAU - Oda, Yoshinao
AU  - Oda Y
AD  - Department of Anatomic Pathology, Graduate School of Medical Sciences, Kyushu 
      University, Fukuoka, Japan. GRID: grid.177174.3. ISNI: 0000 0001 2242 4849
FAU - Mori, Masaki
AU  - Mori M
AD  - Department of Surgery and Science, Graduate School of Medical Sciences, Kyushu 
      University, 3-1-1 Maidashi, Higashi-ku, Fukuoka, 812-8582 Japan. GRID: 
      grid.177174.3. ISNI: 0000 0001 2242 4849
LA  - eng
PT  - Case Reports
DEP - 20201016
TA  - Int Cancer Conf J
JT  - International cancer conference journal
JID - 101734231
PMC - PMC7797384
OTO - NOTNLM
OT  - EGFR mutation
OT  - Leptomeningeal metastasis
OT  - Lung adenocarcinoma
OT  - Osimertinib
COIS- Conflict of interestThe authors declare no conflicts of interest in relation to 
      this article.
EDAT- 2021/01/26 06:00
MHDA- 2021/01/26 06:01
CRDT- 2021/01/25 05:43
PHST- 2020/07/05 00:00 [received]
PHST- 2020/10/04 00:00 [accepted]
PHST- 2021/01/25 05:43 [entrez]
PHST- 2021/01/26 06:00 [pubmed]
PHST- 2021/01/26 06:01 [medline]
AID - 453 [pii]
AID - 10.1007/s13691-020-00453-z [doi]
PST - epublish
SO  - Int Cancer Conf J. 2020 Oct 16;10(1):78-82. doi: 10.1007/s13691-020-00453-z. 
      eCollection 2021 Jan.

PMID- 32940041
OWN - NLM
STAT- MEDLINE
DCOM- 20210514
LR  - 20210514
IS  - 0028-2685 (Print)
IS  - 0028-2685 (Linking)
VI  - 68
IP  - 2
DP  - 2021 Mar
TI  - Comparative molecular profiling of distant metastatic and non-distant metastatic 
      lung adenocarcinoma.
PG  - 253-261
LID - 200203N103 [pii]
LID - 10.4149/neo_2020_200203N103 [doi]
AB  - Most lung cancer deaths are caused by a distant disseminated disease rather than 
      primary tumors. Understanding the biology behind distant metastasis (DM) is 
      crucial for the effective prediction and reduction of recurrence rates. 
      Genome-wide analysis of the tumor provides a new way to explore the pathogenesis 
      and molecular diagnosis of metastasis in lung adenocarcinoma. In our study, a 
      total of 215 eligible lung adenocarcinoma patients were enrolled. The DNA was 
      extracted from formalin-fixed paraffin-embedded (FFPE) samples from the primary 
      tumors of these patients. Comprehensive molecular profiling was performed using a 
      panel covering the exome of lung cancer-associated driver genes based on targeted 
      next-generation sequencing. Tumor gene alterations were analyzed to investigate 
      the differences in molecular features between lung adenocarcinomas with or 
      without DM. Patients with DM of lung adenocarcinoma had significantly more 
      variations in overall copy number (defined as Copy Number Alteration (CNA) load 
      and Copy Number Instability (CNI) score). Interestingly, the study of the 
      relationship between copy number variation and other molecular features verified 
      that the degree of copy number variation has a positive correlation with 
      mutations of DNA damage repair pathway (DDR). Thus, the additional analysis 
      further revealed that metastatic patients accumulated more mutations in the DDR 
      pathway, suggesting that impaired function of the DDR pathway and copy number 
      variations play important roles in the invasion process of cancer cells. A 
      comprehensive genetic analysis of lung adenocarcinoma revealed significant 
      genomic changes between DM and non-DM patients. This finding may shed new light 
      on the elucidation of lung cancer invasion mechanisms, and provide potential 
      predictors for metastatic lung cancer.
FAU - Chen, Zhiming
AU  - Chen Z
AD  - Department of Thoracic Surgery, The First Affiliated Hospital of Soochow 
      University, Suzhou, China.
FAU - Chen, Gang
AU  - Chen G
AD  - Department of Thoracic Surgery, Huashan Hospital, Shanghai, China.
FAU - Wang, Zhongqi
AU  - Wang Z
AD  - Department of Medical Oncology, Longhua Hospital, Shanghai, China.
FAU - Yu, Jianing
AU  - Yu J
AD  - Beijing Genecast Biotechnology Co, Beijing, China.
FAU - Zhang, Henghui
AU  - Zhang H
AD  - Institute of Infectious Diseases, Beijing Key Laboratory of Emerging Infectious 
      Diseases, Beijing Ditan Hospital, Capital Medical University, Beijing, China.
FAU - Mao, Beibei
AU  - Mao B
AD  - Beijing Genecast Biotechnology Co, Beijing, China.
FAU - Ma, Haitao
AU  - Ma H
AD  - Department of Thoracic Surgery, The First Affiliated Hospital of Soochow 
      University, Suzhou, China.
LA  - eng
PT  - Journal Article
DEP - 20200917
PL  - Slovakia
TA  - Neoplasma
JT  - Neoplasma
JID - 0377266
SB  - IM
MH  - *Adenocarcinoma of Lung/genetics
MH  - DNA Copy Number Variations/genetics
MH  - High-Throughput Nucleotide Sequencing
MH  - Humans
MH  - *Lung Neoplasms/genetics
MH  - Mutation
MH  - Neoplasm Recurrence, Local
EDAT- 2020/09/18 06:00
MHDA- 2021/05/15 06:00
CRDT- 2020/09/17 08:44
PHST- 2020/02/03 00:00 [received]
PHST- 2020/07/21 00:00 [accepted]
PHST- 2020/09/18 06:00 [pubmed]
PHST- 2021/05/15 06:00 [medline]
PHST- 2020/09/17 08:44 [entrez]
AID - 200203N103 [pii]
AID - 10.4149/neo_2020_200203N103 [doi]
PST - ppublish
SO  - Neoplasma. 2021 Mar;68(2):253-261. doi: 10.4149/neo_2020_200203N103. Epub 2020 
      Sep 17.

PMID- 32361787
OWN - NLM
STAT- MEDLINE
DCOM- 20200615
LR  - 20210702
IS  - 1432-1335 (Electronic)
IS  - 0171-5216 (Linking)
VI  - 146
IP  - 7
DP  - 2020 Jul
TI  - EGFR-mutant lung adenocarcinoma harboring co-mutational tumor suppressor genes 
      predicts poor prognosis.
PG  - 1781-1789
LID - 10.1007/s00432-020-03237-3 [doi]
AB  - INTRODUCTION: EGFR mutations occur most frequently in patients with lung 
      adenocarcinoma in East Asia. However, the prognostic and therapeutic impact of 
      co-mutational status of EGFR and tumor suppressor genes is not fully understood. 
      This study aims to provide a deeper understanding of lung adenocarcinoma patients 
      with co-mutation of EGFR and tumor suppressor genes. METHODS: From November 2009 
      to May 2016, 675 patients with lung adenocarcinoma who underwent complete surgery 
      were included in this study. Samples were collected and pathologically examined. 
      Whole-exome sequencing was performed on 197 samples, while direct sequencing of 
      major driver genes, including EGFR, KRAS, ERBB2 and BRAF and Ion-torrent targeted 
      sequencing of tumor suppressor genes, including TP53, KEAP1, MGA, NF1, RB1, 
      SMARCA4 and STK11, were performed on 478 samples. Tumor mutational burden was 
      calculated and survival analyses were performed. RESULTS: The frequency of EGFR 
      and TP53 mutation was 409 (60.6%) and 215 (31.9%), respectively. Co-mutation of 
      EGFR and TP53 occured in 151 patients (22.4%), while co-mutation of EGFR and at 
      least one tumor suppressor gene occured in 184 patients (27.3%). Compared with 
      patients with only EGFR mutations, patients with co-mutations of EGFR and TP53 
      had a higher tumor mutational burden (p = 0.007) and worse recurrence-free 
      survival (p = 0.010), while patients with co-mutations of EGFR and at least one 
      tumor suppressor gene had a higher tumor mutational burden (p = 0.007), worse 
      recurrence-free survival (p = 0.016) and worse overall survival (p = 0.018). 
      CONCLUSIONS: Lung adenocarcinoma patients harboring EGFR and co-mutational tumor 
      suppressor genes should be regarded as a unique subgroup.
FAU - Zhao, Yue
AU  - Zhao Y
AD  - Department of Thoracic Surgery, Fudan University Shanghai Cancer Center, 270 
      Dong-An Road, Shanghai, 200032, China.
AD  - Institute of Thoracic Oncology, Fudan University, Shanghai, 200032, China.
AD  - State Key Laboratory of Engineering, School of Life Sciences, Fudan University, 
      Shanghai, 200433, China.
AD  - Department of Oncology, Shanghai Medical College, Fudan University, Shanghai, 
      200032, China.
FAU - Pan, Yunjian
AU  - Pan Y
AD  - Department of Thoracic Surgery, Fudan University Shanghai Cancer Center, 270 
      Dong-An Road, Shanghai, 200032, China.
AD  - Institute of Thoracic Oncology, Fudan University, Shanghai, 200032, China.
AD  - State Key Laboratory of Engineering, School of Life Sciences, Fudan University, 
      Shanghai, 200433, China.
AD  - Department of Oncology, Shanghai Medical College, Fudan University, Shanghai, 
      200032, China.
FAU - Cheng, Chao
AU  - Cheng C
AD  - Department of Thoracic Surgery, Fudan University Shanghai Cancer Center, 270 
      Dong-An Road, Shanghai, 200032, China.
AD  - Institute of Thoracic Oncology, Fudan University, Shanghai, 200032, China.
AD  - State Key Laboratory of Engineering, School of Life Sciences, Fudan University, 
      Shanghai, 200433, China.
AD  - Department of Oncology, Shanghai Medical College, Fudan University, Shanghai, 
      200032, China.
FAU - Zheng, Difan
AU  - Zheng D
AD  - Department of Thoracic Surgery, Fudan University Shanghai Cancer Center, 270 
      Dong-An Road, Shanghai, 200032, China.
AD  - Institute of Thoracic Oncology, Fudan University, Shanghai, 200032, China.
AD  - State Key Laboratory of Engineering, School of Life Sciences, Fudan University, 
      Shanghai, 200433, China.
AD  - Department of Oncology, Shanghai Medical College, Fudan University, Shanghai, 
      200032, China.
FAU - Zhang, Yang
AU  - Zhang Y
AD  - Department of Thoracic Surgery, Fudan University Shanghai Cancer Center, 270 
      Dong-An Road, Shanghai, 200032, China.
AD  - Institute of Thoracic Oncology, Fudan University, Shanghai, 200032, China.
AD  - State Key Laboratory of Engineering, School of Life Sciences, Fudan University, 
      Shanghai, 200433, China.
AD  - Department of Oncology, Shanghai Medical College, Fudan University, Shanghai, 
      200032, China.
FAU - Gao, Zhendong
AU  - Gao Z
AD  - Department of Thoracic Surgery, Fudan University Shanghai Cancer Center, 270 
      Dong-An Road, Shanghai, 200032, China.
AD  - Institute of Thoracic Oncology, Fudan University, Shanghai, 200032, China.
AD  - State Key Laboratory of Engineering, School of Life Sciences, Fudan University, 
      Shanghai, 200433, China.
AD  - Department of Oncology, Shanghai Medical College, Fudan University, Shanghai, 
      200032, China.
FAU - Fu, Fangqiu
AU  - Fu F
AD  - Department of Thoracic Surgery, Fudan University Shanghai Cancer Center, 270 
      Dong-An Road, Shanghai, 200032, China.
AD  - Institute of Thoracic Oncology, Fudan University, Shanghai, 200032, China.
AD  - State Key Laboratory of Engineering, School of Life Sciences, Fudan University, 
      Shanghai, 200433, China.
AD  - Department of Oncology, Shanghai Medical College, Fudan University, Shanghai, 
      200032, China.
FAU - Li, Hang
AU  - Li H
AD  - Department of Thoracic Surgery, Fudan University Shanghai Cancer Center, 270 
      Dong-An Road, Shanghai, 200032, China.
AD  - Institute of Thoracic Oncology, Fudan University, Shanghai, 200032, China.
AD  - State Key Laboratory of Engineering, School of Life Sciences, Fudan University, 
      Shanghai, 200433, China.
AD  - Department of Oncology, Shanghai Medical College, Fudan University, Shanghai, 
      200032, China.
FAU - Zheng, Shanbo
AU  - Zheng S
AD  - Department of Thoracic Surgery, Fudan University Shanghai Cancer Center, 270 
      Dong-An Road, Shanghai, 200032, China.
AD  - Institute of Thoracic Oncology, Fudan University, Shanghai, 200032, China.
AD  - State Key Laboratory of Engineering, School of Life Sciences, Fudan University, 
      Shanghai, 200433, China.
AD  - Department of Oncology, Shanghai Medical College, Fudan University, Shanghai, 
      200032, China.
FAU - Zhuge, Lingdun
AU  - Zhuge L
AD  - Department of Thoracic Surgery, Fudan University Shanghai Cancer Center, 270 
      Dong-An Road, Shanghai, 200032, China.
AD  - Institute of Thoracic Oncology, Fudan University, Shanghai, 200032, China.
AD  - State Key Laboratory of Engineering, School of Life Sciences, Fudan University, 
      Shanghai, 200433, China.
AD  - Department of Oncology, Shanghai Medical College, Fudan University, Shanghai, 
      200032, China.
FAU - Mao, Hengyu
AU  - Mao H
AD  - Department of Thoracic Surgery, Fudan University Shanghai Cancer Center, 270 
      Dong-An Road, Shanghai, 200032, China.
AD  - Institute of Thoracic Oncology, Fudan University, Shanghai, 200032, China.
AD  - State Key Laboratory of Engineering, School of Life Sciences, Fudan University, 
      Shanghai, 200433, China.
AD  - Department of Oncology, Shanghai Medical College, Fudan University, Shanghai, 
      200032, China.
FAU - Kuang, Muyu
AU  - Kuang M
AD  - Department of Thoracic Surgery, Fudan University Shanghai Cancer Center, 270 
      Dong-An Road, Shanghai, 200032, China.
AD  - Institute of Thoracic Oncology, Fudan University, Shanghai, 200032, China.
AD  - State Key Laboratory of Engineering, School of Life Sciences, Fudan University, 
      Shanghai, 200433, China.
AD  - Department of Oncology, Shanghai Medical College, Fudan University, Shanghai, 
      200032, China.
FAU - Tao, Xiaoting
AU  - Tao X
AD  - Department of Thoracic Surgery, Fudan University Shanghai Cancer Center, 270 
      Dong-An Road, Shanghai, 200032, China.
AD  - Institute of Thoracic Oncology, Fudan University, Shanghai, 200032, China.
AD  - State Key Laboratory of Engineering, School of Life Sciences, Fudan University, 
      Shanghai, 200433, China.
AD  - Department of Oncology, Shanghai Medical College, Fudan University, Shanghai, 
      200032, China.
FAU - Peng, Yizhou
AU  - Peng Y
AD  - Department of Thoracic Surgery, Fudan University Shanghai Cancer Center, 270 
      Dong-An Road, Shanghai, 200032, China.
AD  - Institute of Thoracic Oncology, Fudan University, Shanghai, 200032, China.
AD  - State Key Laboratory of Engineering, School of Life Sciences, Fudan University, 
      Shanghai, 200433, China.
AD  - Department of Oncology, Shanghai Medical College, Fudan University, Shanghai, 
      200032, China.
FAU - Hu, Hong
AU  - Hu H
AD  - Department of Thoracic Surgery, Fudan University Shanghai Cancer Center, 270 
      Dong-An Road, Shanghai, 200032, China.
AD  - Institute of Thoracic Oncology, Fudan University, Shanghai, 200032, China.
AD  - State Key Laboratory of Engineering, School of Life Sciences, Fudan University, 
      Shanghai, 200433, China.
AD  - Department of Oncology, Shanghai Medical College, Fudan University, Shanghai, 
      200032, China.
FAU - Xiang, Jiaqing
AU  - Xiang J
AD  - Department of Thoracic Surgery, Fudan University Shanghai Cancer Center, 270 
      Dong-An Road, Shanghai, 200032, China.
AD  - Institute of Thoracic Oncology, Fudan University, Shanghai, 200032, China.
AD  - State Key Laboratory of Engineering, School of Life Sciences, Fudan University, 
      Shanghai, 200433, China.
AD  - Department of Oncology, Shanghai Medical College, Fudan University, Shanghai, 
      200032, China.
FAU - Li, Yuan
AU  - Li Y
AD  - Department of Oncology, Shanghai Medical College, Fudan University, Shanghai, 
      200032, China.
AD  - Department of Pathology, Fudan University Shanghai Cancer Center, Shanghai, 
      200032, China.
FAU - Sun, Yihua
AU  - Sun Y
AD  - Department of Thoracic Surgery, Fudan University Shanghai Cancer Center, 270 
      Dong-An Road, Shanghai, 200032, China.
AD  - Institute of Thoracic Oncology, Fudan University, Shanghai, 200032, China.
AD  - State Key Laboratory of Engineering, School of Life Sciences, Fudan University, 
      Shanghai, 200433, China.
AD  - Department of Oncology, Shanghai Medical College, Fudan University, Shanghai, 
      200032, China.
FAU - Chen, Haiquan
AU  - Chen H
AUID- ORCID: 0000-0002-1305-971X
AD  - Department of Thoracic Surgery, Fudan University Shanghai Cancer Center, 270 
      Dong-An Road, Shanghai, 200032, China. hqchen1@yahoo.com.
AD  - Institute of Thoracic Oncology, Fudan University, Shanghai, 200032, China. 
      hqchen1@yahoo.com.
AD  - State Key Laboratory of Engineering, School of Life Sciences, Fudan University, 
      Shanghai, 200433, China. hqchen1@yahoo.com.
AD  - Department of Oncology, Shanghai Medical College, Fudan University, Shanghai, 
      200032, China. hqchen1@yahoo.com.
LA  - eng
GR  - 81930073/Natural Science Foundation of China/
GR  - 81572253/Natural Science Foundation of China/
GR  - SHDC12017102/Shanghai Shen Kang Hospital Development Center (CN)/
GR  - 2017ZZ02025/Shanghai Municipal Health Commission Key Discipline Project/
GR  - 2017ZZ01019/Shanghai Municipal Health Commission Key Discipline Project/
PT  - Journal Article
DEP - 20200502
PL  - Germany
TA  - J Cancer Res Clin Oncol
JT  - Journal of cancer research and clinical oncology
JID - 7902060
RN  - 0 (Biomarkers, Tumor)
RN  - 0 (Tumor Suppressor Protein p53)
RN  - EC 2.7.10.1 (EGFR protein, human)
RN  - EC 2.7.10.1 (ErbB Receptors)
SB  - IM
MH  - Adenocarcinoma of Lung/*genetics/*mortality
MH  - *Biomarkers, Tumor
MH  - ErbB Receptors/genetics
MH  - Follow-Up Studies
MH  - *Genes, Tumor Suppressor
MH  - Humans
MH  - Kaplan-Meier Estimate
MH  - *Mutation
MH  - Prognosis
MH  - Proportional Hazards Models
MH  - Tumor Suppressor Protein p53/genetics
MH  - Whole Exome Sequencing
OTO - NOTNLM
OT  - Co-mutation
OT  - EGFR
OT  - Lung adenocarcinoma
OT  - Tumor suppressor genes
OT  - Unique subtype
EDAT- 2020/05/04 06:00
MHDA- 2020/06/17 06:00
CRDT- 2020/05/04 06:00
PHST- 2019/12/10 00:00 [received]
PHST- 2020/04/24 00:00 [accepted]
PHST- 2020/05/04 06:00 [pubmed]
PHST- 2020/06/17 06:00 [medline]
PHST- 2020/05/04 06:00 [entrez]
AID - 10.1007/s00432-020-03237-3 [pii]
AID - 10.1007/s00432-020-03237-3 [doi]
PST - ppublish
SO  - J Cancer Res Clin Oncol. 2020 Jul;146(7):1781-1789. doi: 
      10.1007/s00432-020-03237-3. Epub 2020 May 2.

PMID- 33510968
OWN - NLM
STAT- PubMed-not-MEDLINE
LR  - 20210130
IS  - 2167-8359 (Print)
IS  - 2167-8359 (Electronic)
IS  - 2167-8359 (Linking)
VI  - 9
DP  - 2021
TI  - Construction and validation of a novel prognostic signature of microRNAs in lung 
      adenocarcinoma.
PG  - e10470
LID - 10.7717/peerj.10470 [doi]
LID - e10470
AB  - MicroRNA (miRNA, miR) has been reported to be highly implicated in a wide range 
      of biological processes in lung cancer (LC), and identification of differentially 
      expressed miRNAs between normal and LC samples has been widely used in the 
      discovery of prognostic factors for overall survival (OS) and response to 
      therapy. The present study was designed to develop and evaluate a miRNA-based 
      signature with prognostic value for the OS of lung adenocarcinoma (LUAD), a 
      common histologic subtype of LC. In brief, the miRNA expression profiles and 
      clinicopathological factors of 499 LUAD patients were collected from The Cancer 
      Genome Atlas (TCGA) database. Kaplan-Meier (K-M) survival analysis showed 
      significant correlations between differentially expressed miRNAs and LUAD 
      survival outcomes. Afterward, 1,000 resample LUAD training matrices based on the 
      training set was applied to identify the potential prognostic miRNAs. The least 
      absolute shrinkage and selection operator (LASSO) cox regression analysis was 
      used to constructed a six-miRNA based prognostic signature for LUAD patients. 
      Samples with different risk scores displayed distinct OS in K-M analysis, 
      indicating considerable predictive accuracy of this signature in both training 
      and validation sets. Furthermore, time-dependent receiver operating 
      characteristic (ROC) analysis demonstrated the nomogram achieved higher 
      predictive accuracy than any other clinical variables after incorporating the 
      clinical information (age, sex, stage, and recurrence). In the stratification 
      analysis, the prognostic value of this classifier in LUAD patients was validated 
      to be independent of other clinicopathological variables, such as age, gender, 
      tumor recurrence, and early stage. Gene set annotation analyses were also 
      conducted through the Hallmark gene set and Kyoto Encyclopedia of Genes and 
      Genomes (KEGG) pathways, indicating target genes of the six miRNAs were 
      positively related to various molecular pathways of cancer, such as hallmark UV 
      response, Wnt signaling pathway and mTOR signaling pathway. In addition, fresh 
      cancer tissue samples and matched adjacent tissue samples from 12 LUAD patients 
      were collected to verify the expression of miR-582's target genes in the model, 
      further revealing the potential relationship between SOX9, RASA1, CEP55, MAP4K4 
      and LUAD tumorigenesis, and validating the predictive value of the model. Taken 
      together, the present study identified a robust signature for the OS prediction 
      of LUAD patients, which could potentially aid in the individualized selection of 
      therapeutic approaches for LUAD patients.
CI  - ©2021 Li et al.
FAU - Li, Wanzhen
AU  - Li W
AD  - Department of Respiratory and Critical Care Medicine, The First Affiliated 
      Hospital of Anhui Medical University, Hefei, China.
FAU - Liu, Shiqing
AU  - Liu S
AD  - Department of Respiratory Medicine, National Key Clinical Specialty, Branch of 
      National Clinical Research Center for Respiratory Disease, Xiangya Hospital, 
      Central South University, Changsha, China.
AD  - Key cite of National Clinical Research Center for Respiratory Disease, Xiangya 
      Hospital, Central South University, Changsha, China.
AD  - Xiangya Lung Cancer Center, Xiangya Hospital, Central South University, Changsha, 
      China.
FAU - Su, Shihong
AU  - Su S
AD  - Department of Respiratory and Critical Care Medicine, The First Affiliated 
      Hospital of Anhui Medical University, Hefei, China.
FAU - Chen, Yang
AU  - Chen Y
AD  - Department of Respiratory and Critical Care Medicine, The First Affiliated 
      Hospital of Anhui Medical University, Hefei, China.
FAU - Sun, Gengyun
AU  - Sun G
AD  - Department of Respiratory and Critical Care Medicine, The First Affiliated 
      Hospital of Anhui Medical University, Hefei, China.
LA  - eng
PT  - Journal Article
DEP - 20210108
TA  - PeerJ
JT  - PeerJ
JID - 101603425
PMC - PMC7798616
OTO - NOTNLM
OT  - TCGA
OT  - LASSO bagging cox regression test
OT  - Lung adenocarcinoma
OT  - Prognosis
COIS- The authors declare there are no competing interests.
EDAT- 2021/01/30 06:00
MHDA- 2021/01/30 06:01
CRDT- 2021/01/29 05:56
PHST- 2019/10/21 00:00 [received]
PHST- 2020/11/11 00:00 [accepted]
PHST- 2021/01/29 05:56 [entrez]
PHST- 2021/01/30 06:00 [pubmed]
PHST- 2021/01/30 06:01 [medline]
AID - 10470 [pii]
AID - 10.7717/peerj.10470 [doi]
PST - epublish
SO  - PeerJ. 2021 Jan 8;9:e10470. doi: 10.7717/peerj.10470. eCollection 2021.

PMID- 33131892
OWN - NLM
STAT- MEDLINE
DCOM- 20220131
LR  - 20220131
IS  - 1097-685X (Electronic)
IS  - 0022-5223 (Linking)
VI  - 163
IP  - 2
DP  - 2022 Feb
TI  - Prognostic impact and distinctive characteristics of surgically resected 
      anaplastic lymphoma kinase-rearranged lung adenocarcinoma.
PG  - 441-451.e1
LID - S0022-5223(20)32726-4 [pii]
LID - 10.1016/j.jtcvs.2020.09.120 [doi]
AB  - OBJECTIVE: Anaplastic lymphoma kinase (ALK) rearrangement is a representative 
      lung cancer with driver mutation because of the efficacy of ALK-tyrosine kinase 
      inhibitors. ALK-tyrosine kinase inhibitors are extensively used for 
      ALK-rearranged lung cancer, whereas the therapeutic benefit of surgery remains 
      unclear. Thus, we aimed to assess the clinical benefit of surgery in 
      ALK-rearranged lung cancer and to elucidate the oncologic characteristics of 
      ALK-rearranged lung cancer through surgically resected cases. METHODS: We 
      retrospectively evaluated 1925 lung adenocarcinoma cases surgically resected 
      between 1996 and 2017 at our institute. Moreover, 75 ALK-rearranged and 75 
      non-ALK-rearranged cases were extracted using propensity score matching. The 
      survival rates, prognostic factors, and post-recurrence state were assessed. 
      RESULTS: Multivariable analysis revealed that ALK rearrangement was an 
      independent prognostic factor for improved cancer-specific survival (hazard 
      ratio, 0.2; 95% confidence interval, 0.05-0.88; P = .033). In the matched cohort, 
      the 5-year cancer-specific survival rates after surgery in the ALK-rearranged and 
      non-ALK-rearranged groups were 97% and 77%, respectively. The ALK-rearranged 
      group had a significantly better cancer-specific survival than did the 
      non-ALK-rearranged group (log-rank test; P = .003). With respect to 
      post-recurrence state, oligo-recurrence was highly frequent in the ALK-rearranged 
      group, and post-recurrence survival was significantly improved by administration 
      of either ALK-tyrosine kinase inhibitors (log-rank test; P = .011) or local 
      ablative therapies (log-rank test; P = .035). CONCLUSIONS: Surgically resected 
      ALK-rearranged lung adenocarcinoma has excellent long-term outcome. Not only 
      ALK-tyrosine kinase inhibitors but also a combination of local and systemic 
      therapies may be important treatment strategies for ALK-rearranged lung 
      adenocarcinoma even in the post-recurrence state.
CI  - Copyright © 2020 The American Association for Thoracic Surgery. Published by 
      Elsevier Inc. All rights reserved.
FAU - Matsuura, Yosuke
AU  - Matsuura Y
AD  - Department of Thoracic Surgical Oncology, The Cancer Institute Hospital, Japanese 
      Foundation for Cancer Research, Tokyo, Japan. Electronic address: 
      yosuke.matsuura@jfcr.or.jp.
FAU - Ninomiya, Hironori
AU  - Ninomiya H
AD  - Division of Pathology, The Cancer Institute, Japanese Foundation for Cancer 
      Research, Tokyo, Japan.
FAU - Ichinose, Junji
AU  - Ichinose J
AD  - Department of Thoracic Surgical Oncology, The Cancer Institute Hospital, Japanese 
      Foundation for Cancer Research, Tokyo, Japan.
FAU - Nakao, Masayuki
AU  - Nakao M
AD  - Department of Thoracic Surgical Oncology, The Cancer Institute Hospital, Japanese 
      Foundation for Cancer Research, Tokyo, Japan.
FAU - Okumura, Sakae
AU  - Okumura S
AD  - Department of Thoracic Surgical Oncology, The Cancer Institute Hospital, Japanese 
      Foundation for Cancer Research, Tokyo, Japan.
FAU - Nishio, Makoto
AU  - Nishio M
AD  - Department of Thoracic Medical Oncology, The Cancer Institute Hospital, Japanese 
      Foundation for Cancer Research, Tokyo, Japan.
FAU - Mun, Mingyon
AU  - Mun M
AD  - Department of Thoracic Surgical Oncology, The Cancer Institute Hospital, Japanese 
      Foundation for Cancer Research, Tokyo, Japan.
LA  - eng
PT  - Journal Article
PT  - Observational Study
PT  - Research Support, Non-U.S. Gov't
PT  - Video-Audio Media
DEP - 20201008
PL  - United States
TA  - J Thorac Cardiovasc Surg
JT  - The Journal of thoracic and cardiovascular surgery
JID - 0376343
RN  - 0 (Biomarkers, Tumor)
RN  - EC 2.7.10.1 (ALK protein, human)
RN  - EC 2.7.10.1 (Anaplastic Lymphoma Kinase)
SB  - IM
CIN - J Thorac Cardiovasc Surg. 2022 Feb;163(2):452-453. PMID: 33162170
CIN - J Thorac Cardiovasc Surg. 2022 Feb;163(2):453-454. PMID: 33220966
CIN - J Thorac Cardiovasc Surg. 2022 Feb;163(2):455. PMID: 33293075
MH  - Adenocarcinoma of Lung/genetics/mortality/pathology/*surgery
MH  - Adult
MH  - Aged
MH  - Anaplastic Lymphoma Kinase/*genetics
MH  - Biomarkers, Tumor/*genetics
MH  - Female
MH  - *Gene Rearrangement
MH  - Humans
MH  - Lung Neoplasms/genetics/mortality/pathology/*surgery
MH  - Male
MH  - Middle Aged
MH  - Neoplasm Recurrence, Local
MH  - *Pneumonectomy/adverse effects/mortality
MH  - Retreatment
MH  - Retrospective Studies
MH  - Risk Assessment
MH  - Risk Factors
MH  - Time Factors
MH  - Treatment Outcome
OTO - NOTNLM
OT  - *anaplastic lymphoma kinase
OT  - *local ablative therapy
OT  - *precision medicine
OT  - *surgery
OT  - *tyrosine kinase inhibitor
EDAT- 2020/11/03 06:00
MHDA- 2022/02/01 06:00
CRDT- 2020/11/02 05:37
PHST- 2020/05/07 00:00 [received]
PHST- 2020/09/06 00:00 [revised]
PHST- 2020/09/18 00:00 [accepted]
PHST- 2020/11/03 06:00 [pubmed]
PHST- 2022/02/01 06:00 [medline]
PHST- 2020/11/02 05:37 [entrez]
AID - S0022-5223(20)32726-4 [pii]
AID - 10.1016/j.jtcvs.2020.09.120 [doi]
PST - ppublish
SO  - J Thorac Cardiovasc Surg. 2022 Feb;163(2):441-451.e1. doi: 
      10.1016/j.jtcvs.2020.09.120. Epub 2020 Oct 8.

PMID- 33592039
OWN - NLM
STAT- MEDLINE
DCOM- 20210804
LR  - 20210804
IS  - 1932-6203 (Electronic)
IS  - 1932-6203 (Linking)
VI  - 16
IP  - 2
DP  - 2021
TI  - CYP4B1 is a prognostic biomarker and potential therapeutic target in lung 
      adenocarcinoma.
PG  - e0247020
LID - 10.1371/journal.pone.0247020 [doi]
LID - e0247020
AB  - CYP4B1 belongs to the mammalian CYP4 enzyme family and is predominantly expressed 
      in the lungs of humans. It is responsible for the oxidative metabolism of a wide 
      range of endogenous compounds and xenobiotics. In this study, using data from The 
      Cancer Genome Atlas (TCGA) project and the Gene Expression Omnibus (GEO) 
      database, a secondary analysis was performed to explore the expression profile of 
      CYP4B1, as well as its prognostic value in patients with lung adenocarcinoma 
      (LUAD). Based on the obtained results, a significantly decreased CYP4B1 
      expression was discovered in patients with LUAD when compared with their normal 
      counterparts (p<0.05), and was linked to age younger than 65 years (p = 0.0041), 
      history of pharmaceutical (p = 0.0127) and radiation (p = 0.0340) therapy, 
      mutations in KRAS/EGFR/ALK (p = 0.0239), and living status of dead (p = 0.0026). 
      Survival analysis indicated that the low CYP4B1 expression was an independent 
      prognostic indicator of shorter survival in terms of overall survival (OS) and 
      recurrence-free survival (RFS) in patients with LUAD. The copy number alterations 
      (CNAs) and sites of cg23440155 and cg23414387 hypermethylation might contribute 
      to the decreased CYP4B1 expression. Gene set enrichment analysis (GSEA) suggested 
      that CYP4B1 might act as an oncogene in LUAD by preventing biological metabolism 
      pathways of exogenous and endogenous compounds and enhancing DNA replication and 
      cell cycle activities. In conclusion, CYP4B1 expression may serve as a valuable 
      independent prognostic biomarker and a potential therapeutic target in patients 
      with LUAD.
FAU - Liu, Xiaoling
AU  - Liu X
AD  - College of Basic Medicine, Jining Medical University, Jining City, China.
FAU - Jia, Yichen
AU  - Jia Y
AD  - Institute of Medical Technology, Qiqihar Medical University, Qiqihar City, China.
FAU - Shi, Changyuan
AU  - Shi C
AD  - Institute of Forensic Medicine and Laboratory Medicine, Jining Medical 
      University, Jining City, China.
FAU - Kong, Dechen
AU  - Kong D
AD  - College of Basic Medicine, Jining Medical University, Jining City, China.
FAU - Wu, Yuanming
AU  - Wu Y
AD  - Institute of Forensic Medicine and Laboratory Medicine, Jining Medical 
      University, Jining City, China.
FAU - Zhang, Tiantian
AU  - Zhang T
AD  - College of Basic Medicine, Jining Medical University, Jining City, China.
FAU - Wei, Anjie
AU  - Wei A
AD  - Institute of Forensic Medicine and Laboratory Medicine, Jining Medical 
      University, Jining City, China.
FAU - Wang, Dan
AU  - Wang D
AUID- ORCID: 0000-0002-6032-5638
AD  - Institute of Forensic Medicine and Laboratory Medicine, Jining Medical 
      University, Jining City, China.
LA  - eng
PT  - Journal Article
PT  - Research Support, Non-U.S. Gov't
DEP - 20210216
TA  - PLoS One
JT  - PloS one
JID - 101285081
RN  - 0 (Biomarkers, Tumor)
RN  - EC 1.14.14.1 (Aryl Hydrocarbon Hydroxylases)
RN  - EC 1.14.14.1 (cytochrome P-450 CYP4B1)
SB  - IM
MH  - Adenocarcinoma of Lung/diagnosis/*drug therapy/genetics/*metabolism
MH  - Aged
MH  - Aryl Hydrocarbon Hydroxylases/genetics/*metabolism
MH  - Biomarkers, Tumor/genetics/*metabolism
MH  - Female
MH  - Gene Expression Regulation, Neoplastic
MH  - Humans
MH  - Male
MH  - Middle Aged
MH  - *Molecular Targeted Therapy
MH  - Prognosis
PMC - PMC7886130
COIS- The authors have declared that no competing interests exist.
EDAT- 2021/02/17 06:00
MHDA- 2021/08/05 06:00
CRDT- 2021/02/16 17:10
PHST- 2020/09/25 00:00 [received]
PHST- 2021/01/31 00:00 [accepted]
PHST- 2021/02/16 17:10 [entrez]
PHST- 2021/02/17 06:00 [pubmed]
PHST- 2021/08/05 06:00 [medline]
AID - PONE-D-20-26593 [pii]
AID - 10.1371/journal.pone.0247020 [doi]
PST - epublish
SO  - PLoS One. 2021 Feb 16;16(2):e0247020. doi: 10.1371/journal.pone.0247020. 
      eCollection 2021.

PMID- 33204025
OWN - NLM
STAT- MEDLINE
DCOM- 20210420
LR  - 20211007
IS  - 1532-1827 (Electronic)
IS  - 0007-0920 (Print)
IS  - 0007-0920 (Linking)
VI  - 124
IP  - 1
DP  - 2021 Jan
TI  - A fusion of CD63-BCAR4 identified in lung adenocarcinoma promotes tumorigenicity 
      and metastasis.
PG  - 290-298
LID - 10.1038/s41416-020-01146-3 [doi]
AB  - BACKGROUND: Recently, fusion variants of the breast cancer 
      anti-oestrogen-resistance 4 (BCAR4) gene were recurrently discovered in lung 
      adenocarcinoma from the genome-wide studies. However, the functional 
      characterisation of BCAR4 fusion has not been investigated. METHODS: Based on the 
      analysis of RNA-sequencing data, we identified a fusion transcript of CD63-BCAR4 
      in a Korean patient with lung adenocarcinoma who did not harbour any known 
      activating mutations in EGFR and KRAS genes. To investigate the oncogenic effect 
      of CD63-BCAR4, in vitro and in vivo animal experiments were performed. RESULTS: 
      In vitro experiments showed strongly enhanced cell migration and proliferation by 
      the exogenous expression of CD63-BCAR4 protein in bronchial epithelial cells. 
      Cell migration was notably reduced after knockdown of BCAR4 fusion by 
      small-interfering RNA. The tumorigenic and metastatic capability of the 
      CD63-BCAR4 fusion was confirmed by using the mouse xenograft model. 
      Fusion-overexpressed cells result in metastasis to the liver and lung as well as 
      the primary tumours after subcutaneous injection into mice. Cyclin D1, MMP1, Slug 
      and mesenchymal markers were significantly increased after CD63-BCAR4 
      overexpression in the in vitro and in vivo experiments. CONCLUSIONS: Taken 
      together, our results suggest a newly identified fusion gene, CD63-BCAR4 as a 
      potential novel oncogene in lung adenocarcinoma.
FAU - Bae, Kieun
AU  - Bae K
AD  - College of Veterinary Medicine, Konkuk University, Seoul, 05029, Republic of 
      Korea.
FAU - Kim, Jin Hee
AU  - Kim JH
AD  - College of Health Science, Cheongju University, Cheongju, 28503, Republic of 
      Korea.
FAU - Jung, Hyojik
AU  - Jung H
AD  - College of Veterinary Medicine, Konkuk University, Seoul, 05029, Republic of 
      Korea.
FAU - Kong, Sun-Young
AU  - Kong SY
AD  - National Cancer Center Graduate School of Cancer Science and Policy, Goyang, 
      10408, Gyeonggi, Republic of Korea.
AD  - Research Institute, National Cancer Center, Goyang, 10408, Gyeonggi, Republic of 
      Korea.
AD  - Hospital, National Cancer Center, Goyang, 10408, Gyeonggi, Republic of Korea.
FAU - Kim, Yun-Hee
AU  - Kim YH
AD  - National Cancer Center Graduate School of Cancer Science and Policy, Goyang, 
      10408, Gyeonggi, Republic of Korea.
AD  - Research Institute, National Cancer Center, Goyang, 10408, Gyeonggi, Republic of 
      Korea.
FAU - Kim, Sunshin
AU  - Kim S
AD  - Research Institute, National Cancer Center, Goyang, 10408, Gyeonggi, Republic of 
      Korea.
FAU - Lee, Geon Kook
AU  - Lee GK
AD  - Research Institute, National Cancer Center, Goyang, 10408, Gyeonggi, Republic of 
      Korea.
AD  - Hospital, National Cancer Center, Goyang, 10408, Gyeonggi, Republic of Korea.
FAU - Lee, Jin Soo
AU  - Lee JS
AD  - National Cancer Center Graduate School of Cancer Science and Policy, Goyang, 
      10408, Gyeonggi, Republic of Korea.
FAU - Lee, Jake June-Koo
AU  - Lee JJ
AD  - Graduate School of Medical Science and Engineering, Korea Advanced Institute of 
      Science and Technology, Daejeon, 34141, Republic of Korea.
AD  - Department of Biomedical Informatics, Harvard Medical School, Boston, MA, 02115, 
      USA.
FAU - Ju, Young Seok
AU  - Ju YS
AD  - Graduate School of Medical Science and Engineering, Korea Advanced Institute of 
      Science and Technology, Daejeon, 34141, Republic of Korea.
FAU - Choi, Yang-Kyu
AU  - Choi YK
AD  - College of Veterinary Medicine, Konkuk University, Seoul, 05029, Republic of 
      Korea.
FAU - Yoon, Kyong-Ah
AU  - Yoon KA
AUID- ORCID: 0000-0002-9823-7393
AD  - College of Veterinary Medicine, Konkuk University, Seoul, 05029, Republic of 
      Korea. kayoon@konkuk.ac.kr.
LA  - eng
GR  - NRF-2019R1A6A3A01091608/National Research Foundation of Korea (NRF)/
GR  - NRF-2015R1A2A2A01005812/National Research Foundation of Korea (NRF)/
GR  - NRF-2017R1E1A1A01073415/National Research Foundation of Korea (NRF)/
GR  - HI16C2387/Korea Health Industry Development Institute (KHIDI)/
PT  - Journal Article
PT  - Research Support, Non-U.S. Gov't
DEP - 20201118
TA  - Br J Cancer
JT  - British journal of cancer
JID - 0370635
RN  - 0 (BCAR4 non-coding RNA, human)
RN  - 0 (CD63 protein, human)
RN  - 0 (Oncogene Proteins, Fusion)
RN  - 0 (RNA, Long Noncoding)
RN  - 0 (Tetraspanin 30)
SB  - IM
MH  - Adenocarcinoma of Lung/*genetics/pathology
MH  - Animals
MH  - Carcinogenesis/genetics
MH  - Cell Movement
MH  - Heterografts
MH  - Humans
MH  - Lung Neoplasms/*genetics/pathology
MH  - Mice
MH  - Oncogene Fusion/*genetics
MH  - Oncogene Proteins, Fusion/genetics
MH  - RNA, Long Noncoding/*genetics
MH  - Tetraspanin 30/*genetics
PMC - PMC7782829
COIS- The authors declare no competing interests.
EDAT- 2020/11/19 06:00
MHDA- 2021/04/21 06:00
CRDT- 2020/11/18 05:56
PHST- 2020/04/26 00:00 [received]
PHST- 2020/10/16 00:00 [accepted]
PHST- 2020/09/29 00:00 [revised]
PHST- 2020/11/19 06:00 [pubmed]
PHST- 2021/04/21 06:00 [medline]
PHST- 2020/11/18 05:56 [entrez]
AID - 10.1038/s41416-020-01146-3 [pii]
AID - 1146 [pii]
AID - 10.1038/s41416-020-01146-3 [doi]
PST - ppublish
SO  - Br J Cancer. 2021 Jan;124(1):290-298. doi: 10.1038/s41416-020-01146-3. Epub 2020 
      Nov 18.

PMID- 31230502
OWN - NLM
STAT- MEDLINE
DCOM- 20191231
LR  - 20191231
IS  - 1651-226X (Electronic)
IS  - 0284-186X (Linking)
VI  - 58
IP  - 8
DP  - 2019 Aug
TI  - Pre-operative plasma cell-free circulating tumor DNA and serum protein tumor 
      markers as predictors of lung adenocarcinoma recurrence.
PG  - 1079-1086
LID - 10.1080/0284186X.2019.1610573 [doi]
AB  - Background: Lung cancer patients have a risk of recurrence even after curatively 
      intended surgery. Cell-free circulating tumor DNA (ctDNA) and circulating tumor 
      marker measurements are easily accessible through peripheral blood and could 
      potentially identify patients with worse prognosis. The aim of this study was to 
      examine ctDNA in pre-operative plasma and the role of tumor markers in 
      pre-operative serum for their predictive potential on risk of tumor recurrence. 
      Methods: Mutation analysis by 26-gene targeted sequencing was performed on 157 
      lung adenocarcinomas (ACs) from patients surgically treated at the Lund 
      University Hospital 2005-2014. Of these, 58 tumors from patients in stages I-IIIA 
      (34 stage I, 14 stage II and 10 stage III) with mutation(s) in EGFR, BRAF or KRAS 
      were included. ctDNA from corresponding plasma (median 1.5 ml, range 1-1.6) was 
      analyzed for one tumor-specific mutation in either of these three oncogenes using 
      ultrasensitive IBSAFE droplet digital PCR (ddPCR). The tumor markers cancer 
      antigen 125 (CA 125) and carbohydrate antigen 19-9 (CA 19-9) were analyzed in 
      corresponding serum with electrochemiluminiscence immunoassay. Results: 6/7 
      patients with ctDNA and 19/51 without detected ctDNA were diagnosed with 
      recurrence (log-rank test p = .001). 8/10 patients with positive serum tumor 
      markers and 17/47 without tumor markers were diagnosed with recurrence (log-rank 
      test, p = .0002). Fifteen patients had positive ctDNA and/or tumor markers, 12 of 
      these had recurrence (log-rank test, p < .0001). Conclusion: A combination of 
      tumor markers and ctDNA single mutation detection in low-volume pre-operative 
      blood samples is a promising prognostic test. Prediction of recurrent disease in 
      surgically treated early stage lung cancer can likely be further improved by 
      using larger volumes of blood.
FAU - Isaksson, Sofi
AU  - Isaksson S
AUID- ORCID: 0000-0003-0051-8507
AD  - a Division of Oncology and Pathology, Department of Clinical Sciences Lund , Lund 
      University , Lund , Sweden.
FAU - George, Anthony M
AU  - George AM
AUID- ORCID: 0000-0001-5680-8664
AD  - a Division of Oncology and Pathology, Department of Clinical Sciences Lund , Lund 
      University , Lund , Sweden.
FAU - Jönsson, Mats
AU  - Jönsson M
AUID- ORCID: 0000-0002-4031-7665
AD  - a Division of Oncology and Pathology, Department of Clinical Sciences Lund , Lund 
      University , Lund , Sweden.
FAU - Cirenajwis, Helena
AU  - Cirenajwis H
AD  - a Division of Oncology and Pathology, Department of Clinical Sciences Lund , Lund 
      University , Lund , Sweden.
FAU - Jönsson, Per
AU  - Jönsson P
AD  - b Department of Thoracic Surgery , Skåne University Hospital , Lund , Sweden.
FAU - Bendahl, Pär-Ola
AU  - Bendahl PO
AUID- ORCID: 0000-0001-8862-1845
AD  - a Division of Oncology and Pathology, Department of Clinical Sciences Lund , Lund 
      University , Lund , Sweden.
FAU - Brunnström, Hans
AU  - Brunnström H
AUID- ORCID: 0000-0001-7402-138X
AD  - a Division of Oncology and Pathology, Department of Clinical Sciences Lund , Lund 
      University , Lund , Sweden.
AD  - c Department of Pathology , Regional Laboratories Region Skåne , Lund , Sweden.
AD  - d Division of Pathology, Department of Clinical Sciences Lund , Lund University , 
      Lund , Sweden.
FAU - Staaf, Johan
AU  - Staaf J
AUID- ORCID: 0000-0001-5254-5115
AD  - a Division of Oncology and Pathology, Department of Clinical Sciences Lund , Lund 
      University , Lund , Sweden.
FAU - Saal, Lao H
AU  - Saal LH
AUID- ORCID: 0000-0002-0815-1896
AD  - a Division of Oncology and Pathology, Department of Clinical Sciences Lund , Lund 
      University , Lund , Sweden.
FAU - Planck, Maria
AU  - Planck M
AUID- ORCID: 0000-0001-7893-6755
AD  - a Division of Oncology and Pathology, Department of Clinical Sciences Lund , Lund 
      University , Lund , Sweden.
AD  - e Department of Respiratory Medicine , Skåne University Hospital , Lund , Sweden.
LA  - eng
PT  - Journal Article
DEP - 20190624
PL  - England
TA  - Acta Oncol
JT  - Acta oncologica (Stockholm, Sweden)
JID - 8709065
RN  - 0 (Biomarkers, Tumor)
RN  - 0 (Circulating Tumor DNA)
SB  - IM
MH  - Adenocarcinoma of Lung/*blood/genetics/surgery
MH  - Adult
MH  - Aged
MH  - Aged, 80 and over
MH  - Biomarkers, Tumor/*blood/genetics/isolation & purification
MH  - Circulating Tumor DNA/*blood/isolation & purification
MH  - DNA Mutational Analysis
MH  - Female
MH  - High-Throughput Nucleotide Sequencing
MH  - Humans
MH  - Lung Neoplasms/*blood/genetics/surgery
MH  - Male
MH  - Middle Aged
MH  - Neoplasm Recurrence, Local/*diagnosis/prevention & control
MH  - Pneumonectomy
MH  - Predictive Value of Tests
MH  - Preoperative Period
MH  - Prognosis
MH  - Retrospective Studies
MH  - Treatment Outcome
EDAT- 2019/06/25 06:00
MHDA- 2020/01/01 06:00
CRDT- 2019/06/25 06:00
PHST- 2019/06/25 06:00 [pubmed]
PHST- 2020/01/01 06:00 [medline]
PHST- 2019/06/25 06:00 [entrez]
AID - 10.1080/0284186X.2019.1610573 [doi]
PST - ppublish
SO  - Acta Oncol. 2019 Aug;58(8):1079-1086. doi: 10.1080/0284186X.2019.1610573. Epub 
      2019 Jun 24.

PMID- 34311347
OWN - NLM
STAT- MEDLINE
DCOM- 20210823
LR  - 20210823
IS  - 1872-8332 (Electronic)
IS  - 0169-5002 (Linking)
VI  - 159
DP  - 2021 Sep
TI  - Clinicopathological, gene expression and genetic features of stage I lung 
      adenocarcinoma with necrosis.
PG  - 74-83
LID - S0169-5002(21)00466-9 [pii]
LID - 10.1016/j.lungcan.2021.07.001 [doi]
AB  - OBJECTIVES: The purpose of this study was to investigate the clinicopathological, 
      gene expression and genetic features of stage I lung adenocarcinoma with 
      necrosis. METHODS: We retrospectively reviewed 521 cases with pathologic stage I 
      lung adenocarcinoma resected by lobectomy and lymph node dissection. We 
      calculated the ratio of tumor necrotic area by digital image analysis and 
      investigated the relationship between tumor necrosis and prognosis. Furthermore, 
      we analyzed the differentially expressed genes between cases with and without 
      necrosis using The Cancer Genome Atlas Lung Adenocarcinoma (TCGA-LUAD) dataset. 
      Using whole exon sequencing data (n = 97), we examined whether tumor necrosis 
      correlates with single nucleotide variants (SNVs) and driver mutations. RESULTS: 
      Eighty four (16%) cases of the study cohort had tumor necrosis. The presence of 
      necrosis significantly correlated with poorer prognosis (5-year overall survival: 
      91.9% vs. 75.4%, p < 0.001; 5-year recurrence-free survival: 86.0% vs. 59.0%, 
      p < 0.001); however, the ratio of necrotic area did not correlate with prognosis. 
      In multivariable analysis, invasive component size, vascular invasion, and tumor 
      necrosis were independently associated with a higher risk of recurrence (hazard 
      ratio, 1.652; 95% confidence interval, 1.033-2.641; p = 0.036). Gene expression 
      analysis of TCGA stage I lung adenocarcinoma revealed enrichment of biological 
      processes, such as cell cycle and response to hypoxia, in cases with necrosis. 
      The cases with tumor necrosis had more SNVs than those without tumor necrosis 
      (p = 0.027), especially in smokers. CONCLUSION: Stage I lung adenocarcinoma with 
      tumor necrosis has worse prognosis than that without, and has 
      distinctclinicopathological features in terms of gene expression and genetic 
      features.
CI  - Copyright © 2021 Elsevier B.V. All rights reserved.
FAU - Oiwa, Hiroaki
AU  - Oiwa H
AD  - Department of Pathology and Clinical Laboratories, National Cancer Center 
      Hospital East, Kashiwa, Chiba, Japan; Department of Thoracic Surgery, National 
      Cancer Center Hospital East, Kashiwa, Chiba, Japan; First Department of Surgery, 
      Hamamatsu University School of Medicine, Hamamatsu, Shizuoka, Japan.
FAU - Aokage, Keiju
AU  - Aokage K
AD  - Department of Thoracic Surgery, National Cancer Center Hospital East, Kashiwa, 
      Chiba, Japan.
FAU - Suzuki, Ayako
AU  - Suzuki A
AD  - Department of Computational Biology and Medical Sciences, The University of 
      Tokyo, Kashiwa, Chiba, Japan.
FAU - Sato, Kei
AU  - Sato K
AD  - Department of Thoracic Surgery, National Cancer Center Hospital East, Kashiwa, 
      Chiba, Japan.
FAU - Kuroe, Takashi
AU  - Kuroe T
AD  - Department of Pathology and Clinical Laboratories, National Cancer Center 
      Hospital East, Kashiwa, Chiba, Japan.
FAU - Mimaki, Sachiyo
AU  - Mimaki S
AD  - Division of Translational Informatics, Exploratory Oncology Research and Clinical 
      Trial Center, National Cancer Center, Kashiwa, Chiba, Japan.
FAU - Tane, Kenta
AU  - Tane K
AD  - Department of Thoracic Surgery, National Cancer Center Hospital East, Kashiwa, 
      Chiba, Japan.
FAU - Miyoshi, Tomohiro
AU  - Miyoshi T
AD  - Department of Thoracic Surgery, National Cancer Center Hospital East, Kashiwa, 
      Chiba, Japan.
FAU - Samejima, Joji
AU  - Samejima J
AD  - Department of Thoracic Surgery, National Cancer Center Hospital East, Kashiwa, 
      Chiba, Japan.
FAU - Tsuchihara, Katsuya
AU  - Tsuchihara K
AD  - Division of Translational Informatics, Exploratory Oncology Research and Clinical 
      Trial Center, National Cancer Center, Kashiwa, Chiba, Japan.
FAU - Goto, Koichi
AU  - Goto K
AD  - Department of Thoracic Oncology, National Cancer Center Hospital East, Kashiwa, 
      Chiba, Japan.
FAU - Funai, Kazuhito
AU  - Funai K
AD  - First Department of Surgery, Hamamatsu University School of Medicine, Hamamatsu, 
      Shizuoka, Japan.
FAU - Tsuboi, Masahiro
AU  - Tsuboi M
AD  - Department of Thoracic Surgery, National Cancer Center Hospital East, Kashiwa, 
      Chiba, Japan.
FAU - Nakai, Tokiko
AU  - Nakai T
AD  - Department of Pathology and Clinical Laboratories, National Cancer Center 
      Hospital East, Kashiwa, Chiba, Japan.
FAU - Ishii, Genichiro
AU  - Ishii G
AD  - Department of Pathology and Clinical Laboratories, National Cancer Center 
      Hospital East, Kashiwa, Chiba, Japan; Division of Innovative Pathology and 
      Laboratory Medicine, Exploratory Oncology Research and Clinical Trial Center, 
      National Cancer Center, Kashiwa, Chiba, Japan. Electronic address: 
      gishii@east.ncc.go.jp.
LA  - eng
PT  - Journal Article
PT  - Research Support, Non-U.S. Gov't
DEP - 20210716
PL  - Ireland
TA  - Lung Cancer
JT  - Lung cancer (Amsterdam, Netherlands)
JID - 8800805
SB  - IM
MH  - *Adenocarcinoma of Lung/genetics
MH  - Gene Expression
MH  - Humans
MH  - *Lung Neoplasms/genetics
MH  - Necrosis
MH  - Neoplasm Recurrence, Local
MH  - Prognosis
MH  - Retrospective Studies
OTO - NOTNLM
OT  - *Gene expression analysis
OT  - *Lung adenocarcinoma
OT  - *Recurrence
OT  - *Single nucleotide variants
OT  - *Tumor necrosis
EDAT- 2021/07/27 06:00
MHDA- 2021/08/24 06:00
CRDT- 2021/07/26 20:25
PHST- 2021/05/11 00:00 [received]
PHST- 2021/06/19 00:00 [revised]
PHST- 2021/07/07 00:00 [accepted]
PHST- 2021/07/27 06:00 [pubmed]
PHST- 2021/08/24 06:00 [medline]
PHST- 2021/07/26 20:25 [entrez]
AID - S0169-5002(21)00466-9 [pii]
AID - 10.1016/j.lungcan.2021.07.001 [doi]
PST - ppublish
SO  - Lung Cancer. 2021 Sep;159:74-83. doi: 10.1016/j.lungcan.2021.07.001. Epub 2021 
      Jul 16.

PMID- 31999917
OWN - NLM
STAT- MEDLINE
DCOM- 20200629
LR  - 20200629
IS  - 0219-1032 (Electronic)
IS  - 1016-8478 (Print)
IS  - 1016-8478 (Linking)
VI  - 43
IP  - 1
DP  - 2020 Jan 31
TI  - Lung Cancer Staging and Associated Genetic and Epigenetic Events.
PG  - 1-9
LID - 10.14348/molcells.2020.2246 [doi]
AB  - The first step in treating lung cancer is to establish the stage of the disease, 
      which in turn determines the treatment options and prognosis of the patient. Many 
      factors are involved in lung cancer staging, but all involve anatomical 
      information. However, new approaches, mainly those based on the molecular biology 
      of cancer, have recently changed the paradigm for lung cancer treatment and have 
      not yet been incorporated into staging. In a group of patients of the same stage 
      who receive the same treatment, some may experience unexpected recurrence or 
      metastasis, largely because current staging methods do not reflect the findings 
      of molecular biological studies. In this review, we provide a brief summary of 
      the latest research on lung cancer staging and the molecular events associated 
      with carcinogenesis. We hope that this paper will serve as a bridge between 
      clinicians and basic researchers and aid in our understanding of lung cancer.
FAU - Kim, Dohun
AU  - Kim D
AD  - Department of Thoracic and Cardiovascular Surgery, College of Medicine, Chungbuk 
      National University and Chungbuk National University Hospital, Cheongju 28644, 
      Korea.
AD  - These authors contributed equally to this work.
FAU - Lee, You-Soub
AU  - Lee YS
AD  - Department of Biochemistry, College of Medicine, Chungbuk National University, 
      Cheongju 28644, Korea.
AD  - These authors contributed equally to this work.
FAU - Kim, Duk-Hwan
AU  - Kim DH
AD  - Department of Molecular Cell Biology, Samsung Biomedical Research Institute, 
      School of Medicine, Sungkyunkwan University, Suwon 16419, Korea.
FAU - Bae, Suk-Chul
AU  - Bae SC
AD  - Department of Biochemistry, College of Medicine, Chungbuk National University, 
      Cheongju 28644, Korea.
LA  - eng
PT  - Journal Article
PT  - Review
TA  - Mol Cells
JT  - Molecules and cells
JID - 9610936
SB  - IM
MH  - Adenocarcinoma/genetics/*pathology
MH  - Animals
MH  - Carcinogenesis/genetics
MH  - Epigenesis, Genetic
MH  - Humans
MH  - Lung Neoplasms/genetics/*pathology
MH  - Mutation/genetics
MH  - Neoplasm Staging/*methods
PMC - PMC6999714
OTO - NOTNLM
OT  - adenocarcinoma
OT  - epigenetic alteration
OT  - lung cancer
OT  - mutation
OT  - staging
COIS- Disclosure The authors have no potential conflicts of interest to disclose.
EDAT- 2020/01/31 06:00
MHDA- 2020/07/01 06:00
CRDT- 2020/01/31 06:00
PHST- 2019/10/29 00:00 [received]
PHST- 2019/12/20 00:00 [revised]
PHST- 2020/01/06 00:00 [accepted]
PHST- 2020/01/31 06:00 [entrez]
PHST- 2020/01/31 06:00 [pubmed]
PHST- 2020/07/01 06:00 [medline]
AID - molcells.2020.2246 [pii]
AID - molce-43-001 [pii]
AID - 10.14348/molcells.2020.2246 [doi]
PST - ppublish
SO  - Mol Cells. 2020 Jan 31;43(1):1-9. doi: 10.14348/molcells.2020.2246.

PMID- 28468034
OWN - NLM
STAT- MEDLINE
DCOM- 20170823
LR  - 20190221
IS  - 0529-5807 (Print)
IS  - 0529-5807 (Linking)
VI  - 46
IP  - 5
DP  - 2017 May 8
TI  - [To evaluate the clinicopathologic characteristics and outcome of tumor cells 
      spreading through air spaces in patients with adenocarcinoma of lung].
PG  - 303-308
LID - 10.3760/cma.j.issn.0529-5807.2017.05.004 [doi]
AB  - Objective: To investigate the clinicopathologic features, molecular 
      characteristics and prognosis of spread through air space (STAS) in patients with 
      adenocarcinoma of the lung. Methods: Two hundred and eighty-eight lung 
      adenocarcinoma patients with complete clinicopathologic and follow-up data were 
      included. The patients were divided into STAS positive (178 cases) and negative 
      (110 cases) groups.EGFR and KRAS gene mutations were detected by amplification 
      refractory mutation system (ARMS), and ALK and ROS1 gene fusion were detected by 
      fluorescence in situ hybridization method. The relationship between STAS and 
      clinicopathologic, molecular features, and patient outcome was analyzed. Results: 
      STAS was present in 61.8%(178/288) of lung adenocarcinomas. The positive rate of 
      STAS in tumors >3 cm was significantly higher than that in tumors ≤3 cm 
      (P=0.009), and was significantly higher in tumors with pleural invasion (P<0.01), 
      venous invasion (P<0.01), lymphatic invasion (P<0.01), perineural invasion 
      (P=0.029) and tumors with necrosis (P<0.01). STAS was also correlated with tumor 
      recurrence (P<0.01) and advanced pathologic TNM stage (P=0.002). There was no 
      significant correlation with patients' gender, age and smoking history. 
      Histologically, STAS was present in 58.0%(91/157), 67.6%(50/74), 2/6, 
      64.3%(27/42) and 8/9 of acinar, papillary, lepidic, solid and micropapillary 
      adenocarcinomas, respectively. In addition, the positive rates of STAS in tumor 
      with micropapillary (>5%) and without micropapillary pattern were 80.9%(55/68) 
      and 55.9%(123/220), respectively (P<0.01). STAS was significantly higher in EGFR 
      negative group (P=0.034), ALK gene rearrangement group (P=0.003) and ROS1 gene 
      rearrangement group (P=0.012), but there was no significant correlation with KRAS 
      mutation. Univariate survival analysis showed that patients with STAS had a 
      shorter progression-free survival (PFS, P<0.01) and overall survival (P=0.013). 
      Multivariate analysis confirmed that STAS was an independent predictor of PFS in 
      lung adenocarcinoma patients (HR: 2.749, 95%CI: 1.550-4.876, P=0.001). 
      Conclusions: The presence of STAS in lung adenocarcinoma suggests high risk of 
      recurrence and invasion and is thus an important prognostic factor. In addition, 
      STAS is associated with EGFR mutation, ALK and ROS1 gene rearrangement.
FAU - Sun, P L
AU  - Sun PL
AD  - Department of Pathology, the Second Hospital of Jilin University, Changchun 
      130021, China.
FAU - Liu, J N
AU  - Liu JN
FAU - Cao, L Q
AU  - Cao LQ
FAU - Yao, M
AU  - Yao M
FAU - Gao, H W
AU  - Gao HW
LA  - chi
PT  - Journal Article
PL  - China
TA  - Zhonghua Bing Li Xue Za Zhi
JT  - Zhonghua bing li xue za zhi = Chinese journal of pathology
JID - 0005331
RN  - 0 (KRAS protein, human)
RN  - 0 (Proto-Oncogene Proteins)
RN  - EC 2.7.10.1 (ALK protein, human)
RN  - EC 2.7.10.1 (Anaplastic Lymphoma Kinase)
RN  - EC 2.7.10.1 (Protein-Tyrosine Kinases)
RN  - EC 2.7.10.1 (ROS1 protein, human)
RN  - EC 2.7.10.1 (Receptor Protein-Tyrosine Kinases)
RN  - EC 3.6.5.2 (Proto-Oncogene Proteins p21(ras))
SB  - IM
MH  - Adenocarcinoma/*genetics/*pathology
MH  - Adenocarcinoma of Lung
MH  - Anaplastic Lymphoma Kinase
MH  - *Cell Movement
MH  - Disease-Free Survival
MH  - Female
MH  - Gene Fusion
MH  - Gene Rearrangement
MH  - Genes, erbB-1
MH  - Humans
MH  - In Situ Hybridization, Fluorescence
MH  - Lung Neoplasms/*genetics/*pathology
MH  - Male
MH  - Mutation
MH  - Neoplasm Invasiveness
MH  - Neoplasm Recurrence, Local
MH  - Prognosis
MH  - Protein-Tyrosine Kinases/genetics
MH  - Proto-Oncogene Proteins/genetics
MH  - Proto-Oncogene Proteins p21(ras)/genetics
MH  - Receptor Protein-Tyrosine Kinases/genetics
OTO - NOTNLM
OT  - Adenocarcinoma
OT  - Lung neoplasms
OT  - Prognosis
OT  - Receptor, epidermal growth factor
OT  - Spread through air spaces
EDAT- 2017/05/05 06:00
MHDA- 2017/08/24 06:00
CRDT- 2017/05/04 06:00
PHST- 2017/05/04 06:00 [entrez]
PHST- 2017/05/05 06:00 [pubmed]
PHST- 2017/08/24 06:00 [medline]
AID - 10.3760/cma.j.issn.0529-5807.2017.05.004 [doi]
PST - ppublish
SO  - Zhonghua Bing Li Xue Za Zhi. 2017 May 8;46(5):303-308. doi: 
      10.3760/cma.j.issn.0529-5807.2017.05.004.

PMID- 29228652
OWN - NLM
STAT- PubMed-not-MEDLINE
LR  - 20220314
IS  - 1949-2553 (Electronic)
IS  - 1949-2553 (Linking)
VI  - 8
IP  - 58
DP  - 2017 Nov 17
TI  - Clinical characteristics and programmed cell death ligand-1 expression in 
      adenocarcinoma in situ and minimally invasive adenocarcinoma of lung.
PG  - 97801-97810
LID - 10.18632/oncotarget.22082 [doi]
AB  - OBJECTIVES: According to the IASLC/ATS/ERS 2011 classification, there are two new 
      conceptions of lung adenocarcinoma, adenocarcinoma in situ (AIS), minimally 
      invasive adenocarcinoma (MIA), which are very early stages of lung 
      adenocarcinoma. This study aimed to analyze clinical features of AIS and MIA and 
      determine the expression profile of PD-L1 in AIS and MIA. RESULTS: In all 274 
      patients, 77 were diagnosed as AIS and 197 as MIA. We accidentally found 4 
      patients with recurrence, which were all MIA. The median age of the patients at 
      diagnosis was both 52 years. 71.4% were female in AIS as while as 71.1% in MIA. 
      36.4% patients were observed with ever symptoms in AIS and 28.9% in MIA. 12.9% 
      and 8.6% had smoking history respectively in AIS an MIA. All AIS and MIA cases 
      were PD-L1 negative. There was significant association between symptoms and more 
      mild progression of nodules in chest CT before surgery. MATERIALS AND METHODS: We 
      analyzed some clinical features of 274 patients including age, sex, smoking 
      history, family history, surgery, EGFR mutation, ALK, ROS-1, serum CEA level et 
      al. The expression of PD-L1 was evaluated by immunohistochemical analysis in 37 
      specimens of MIA and 17 specimens of AIS. CONCLUSIONS: There are no significant 
      differences between AIS and MIA in clinical features. AIS and MIA almost do not 
      express PD-L1 protein and without any lymph node metastasis. The surgery 
      intervention is supposed to be as small as possible.
FAU - Yu, Renke
AU  - Yu R
AD  - Department of Medical Oncology, Sir Run Run Shaw Hospital, College of Medicine, 
      Zhejiang University, Hangzhou, Zhejiang, China.
FAU - He, Zhengfu
AU  - He Z
AD  - Department of Thoracic Surgery, Sir Run Run Shaw Hospital, College of Medicine, 
      Zhejiang University, Hangzhou, Zhejiang, China.
FAU - Lou, Ying
AU  - Lou Y
AD  - Department of Medical Oncology, Sir Run Run Shaw Hospital, College of Medicine, 
      Zhejiang University, Hangzhou, Zhejiang, China.
FAU - Jiang, Hanliang
AU  - Jiang H
AD  - Department of Respiratory Medicine, Sir Run Run Shaw Hospital, College of 
      Medicine, Zhejiang University, Hangzhou, Zhejiang, China.
FAU - Wu, Yuhui
AU  - Wu Y
AD  - Department of Medical Oncology, Sir Run Run Shaw Hospital, College of Medicine, 
      Zhejiang University, Hangzhou, Zhejiang, China.
FAU - Liu, Zhen
AU  - Liu Z
AD  - Department of Medical Oncology, Sir Run Run Shaw Hospital, College of Medicine, 
      Zhejiang University, Hangzhou, Zhejiang, China.
FAU - Pan, Hongming
AU  - Pan H
AD  - Department of Medical Oncology, Sir Run Run Shaw Hospital, College of Medicine, 
      Zhejiang University, Hangzhou, Zhejiang, China.
FAU - Han, Weidong
AU  - Han W
AD  - Department of Medical Oncology, Sir Run Run Shaw Hospital, College of Medicine, 
      Zhejiang University, Hangzhou, Zhejiang, China.
LA  - eng
PT  - Journal Article
DEP - 20171026
TA  - Oncotarget
JT  - Oncotarget
JID - 101532965
PMC - PMC5716692
OTO - NOTNLM
OT  - adenocarcinoma in situ
OT  - clinical characteristics
OT  - lung adenocarcinoma
OT  - minimally invasive adenocarcinoma
OT  - programmed cell death ligand-1
COIS- CONFLICTS OF INTEREST All authors declare that they have no conflicts of 
      interest.
EDAT- 2017/12/13 06:00
MHDA- 2017/12/13 06:01
CRDT- 2017/12/13 06:00
PHST- 2017/04/12 00:00 [received]
PHST- 2017/10/11 00:00 [accepted]
PHST- 2017/12/13 06:00 [entrez]
PHST- 2017/12/13 06:00 [pubmed]
PHST- 2017/12/13 06:01 [medline]
AID - 22082 [pii]
AID - 10.18632/oncotarget.22082 [doi]
PST - epublish
SO  - Oncotarget. 2017 Oct 26;8(58):97801-97810. doi: 10.18632/oncotarget.22082. 
      eCollection 2017 Nov 17.

PMID- 32565980
OWN - NLM
STAT- PubMed-not-MEDLINE
LR  - 20200928
IS  - 1792-1074 (Print)
IS  - 1792-1082 (Electronic)
IS  - 1792-1074 (Linking)
VI  - 20
IP  - 1
DP  - 2020 Jul
TI  - Clinicopathological and mutational differences between tumors with multiple 
      metastases and single lung metastasis in colorectal cancer.
PG  - 541-550
LID - 10.3892/ol.2020.11627 [doi]
AB  - Cancer metastasis, particularly multiple metastatic cancer, is a significant 
      event that affects patient prognosis. However, single metastasis can be treated 
      by partial resection, although the clinicopathological and molecular profile of 
      single lung metastasis has not been thoroughly elucidated. The present study 
      examined tumor heterogeneity by comparing the mutation status between primary 
      colorectal cancer (CRC) and corresponding metastatic lesions to identify 
      prognostic factors associated with single lung metastasis and multiple 
      metastases. The present study enrolled 31 cases of CRC; 20 cases with multiple 
      metastases and 11 cases with single lung metastasis. Clinicopathologically, all 
      cases with multiple metastases were tubular adenocarcinoma, and 3/11 cases with 
      single metastasis were mucinous adenocarcinoma originating from the left side, 
      the remaining 8 cases were tubular adenocarcinoma from the left side. CRC cases 
      with multiple metastases exhibited more frequent vascular invasion, but not 
      lymphatic invasion, than those with single lung metastasis. Furthermore, CRC with 
      multiple metastases was associated with strong tumor budding (P=0.04). Patients 
      with CRC with multiple metastases had lower recurrence-free survival rates 
      compared with those with single lung metastasis (P=0.02). However, there was no 
      significant difference between these two groups in terms of overall survival 
      rates. A next-generation sequencing cancer hotspot panel was used to analyze a 
      heterochronous multiple metastases case, including brain metastasis. Sanger 
      sequencing, immunohistochemistry and microsatellite instability were examined for 
      all 31 cases to reveal the molecular features. KRAS and TP53 mutation signatures 
      were largely preserved throughout the metastatic events. TP53/APC mutations and 
      overexpression of p53 appeared to be associated with the presence of 
      lymphovascular invasion and strong tumor budding, respectively, although these 
      differences were not statistically significant. Early relapses in patients with 
      CRC could be a sign for eventual multiple metastases, although these may not 
      affect the overall survival of patients with CRC. Considerable mutational changes 
      were seemingly rare during metastatic events in patients with CRC.
CI  - Copyright: © Yanai et al.
FAU - Yanai, Yuka
AU  - Yanai Y
AD  - Department of Human Pathology, Juntendo University, Graduate School of Medicine, 
      Tokyo 113-8421, Japan.
FAU - Hayashi, Takuo
AU  - Hayashi T
AD  - Department of Human Pathology, Juntendo University, Graduate School of Medicine, 
      Tokyo 113-8421, Japan.
FAU - Akazawa, Yoichi
AU  - Akazawa Y
AD  - Department of Gastroenterology, Juntendo University, Graduate School of Medicine, 
      Tokyo 113-8421, Japan.
FAU - Yatagai, Noboru
AU  - Yatagai N
AD  - Department of Gastroenterology, Juntendo University, Graduate School of Medicine, 
      Tokyo 113-8421, Japan.
FAU - Tsuyama, Sho
AU  - Tsuyama S
AD  - Department of Human Pathology, Juntendo University, Graduate School of Medicine, 
      Tokyo 113-8421, Japan.
FAU - Yao, Takashi
AU  - Yao T
AD  - Department of Human Pathology, Juntendo University, Graduate School of Medicine, 
      Tokyo 113-8421, Japan.
FAU - Saito, Tsuyoshi
AU  - Saito T
AD  - Department of Human Pathology, Juntendo University, Graduate School of Medicine, 
      Tokyo 113-8421, Japan.
AD  - Intractable Disease Research Center, Juntendo University, Graduate School of 
      Medicine, Tokyo 113-8421, Japan.
LA  - eng
PT  - Journal Article
DEP - 20200514
TA  - Oncol Lett
JT  - Oncology letters
JID - 101531236
PMC - PMC7285844
OTO - NOTNLM
OT  - APC
OT  - KRAS
OT  - TP53
OT  - colorectal cancer
OT  - lung metastasis
OT  - mutation
EDAT- 2020/06/23 06:00
MHDA- 2020/06/23 06:01
CRDT- 2020/06/23 06:00
PHST- 2019/06/26 00:00 [received]
PHST- 2020/03/02 00:00 [accepted]
PHST- 2020/06/23 06:00 [entrez]
PHST- 2020/06/23 06:00 [pubmed]
PHST- 2020/06/23 06:01 [medline]
AID - OL-0-0-11627 [pii]
AID - 10.3892/ol.2020.11627 [doi]
PST - ppublish
SO  - Oncol Lett. 2020 Jul;20(1):541-550. doi: 10.3892/ol.2020.11627. Epub 2020 May 14.

PMID- 35155238
OWN - NLM
STAT- PubMed-not-MEDLINE
LR  - 20220216
IS  - 2234-943X (Print)
IS  - 2234-943X (Electronic)
IS  - 2234-943X (Linking)
VI  - 12
DP  - 2022
TI  - Clinical Significance and Immune Landscape of Recurrence-Associated Ferroptosis 
      Signature in Early-Stage Lung Adenocarcinoma.
PG  - 794293
LID - 10.3389/fonc.2022.794293 [doi]
LID - 794293
AB  - BACKGROUND: The prevalence of patients newly diagnosed with early-stage lung 
      adenocarcinoma (LUAD) is growing alongside significant advances in screening 
      approaches. This study aimed to construct ferroptosis-related gene score 
      (FRGscore) for predicting recurrence, explore immune-molecular characteristics, 
      and determine the benefit of immunotherapy in distinct ferroptosis-based patterns 
      and FRGscore-defined subgroups. METHODS: A total of 1,085 early-stage LUAD 
      patients from four independent cohorts were included. Consensus clustering 
      analysis was performed using 217 co-expressed FRGs to explore different 
      ferroptosis-mediated patterns. An FRG scoring system was established to predict 
      relapse, quantify ferroptosis-mediated patterns, and evaluate the response to 
      immunotherapy in individual patients based on Lasso-penalized and stepwise Cox 
      regression analyses. Immune landscape involving multiple parameters was further 
      evaluated, stratified by cluster subtypes and FRGscore subgroups. RESULTS: Two 
      ferroptosis-mediated patterns were identified and verified, which were 
      characterized by significantly distinct prognosis and immune profiles. Analyses 
      of immune characteristics showed that identified ferroptosis patterns were 
      characterized as immune-inflamed phenotype and immune-exhausted phenotype. The 
      FRG scoring model based on 11 FRG-derived signatures panel classified patients 
      into the FRGscore-high and FRGscore-low subgroups. Significantly longer 
      recurrence-free survival (RFS) and overall survival (OS) were observed in the 
      FRGscore-low subgroup. FRGscore-low patients were characterized by higher tumor 
      mutational burden (TMB), immunoscore, immunophenoscore, and PD-L1 expression 
      level and were associated with lower Tumor Immune Dysfunction and Exclusion 
      (TIDE) score, whereas the opposite was observed in FRGscore-high patients. 
      Immune-active pathways were remarkably enriched in the FRGscore-low subgroup. 
      This scoring model remained highly predictive of prognosis across different 
      clinical, molecular, and immune subgroups. Further analysis indicated that 
      FRGscore-low patients exhibited higher response to anti-PD-1/PD-L1 immunotherapy 
      and better clinical benefits based on two independent immunotherapy cohorts. 
      CONCLUSION: The proposed FRGscore could highly distinguish the recurrence 
      patterns and molecular and immune characteristics and could predict immunotherapy 
      prognosis, potentially representing a powerful prognostic tool for further 
      optimization of individuated treatment and management strategies in early-stage 
      LUAD.
CI  - Copyright © 2022 Yi, Huang, Gu, Wu, Zou, Guo, Wen, Zhu and Zhao.
FAU - Yi, Lilan
AU  - Yi L
AD  - Department of Oncology, Cancer Center, Meizhou People's Hospital (Huangtang 
      Hospital), Meizhou Academy of Medical Sciences, Meizhou, China.
AD  - Guangdong Provincial Key Laboratory of Precision Medicine and Clinical 
      Translational Research of Hakka Population, Meizhou, China.
FAU - Huang, Ping
AU  - Huang P
AD  - Department of Oncology, Cancer Center, Meizhou People's Hospital (Huangtang 
      Hospital), Meizhou Academy of Medical Sciences, Meizhou, China.
AD  - Guangdong Provincial Key Laboratory of Precision Medicine and Clinical 
      Translational Research of Hakka Population, Meizhou, China.
FAU - Gu, Yinfang
AU  - Gu Y
AD  - Department of Oncology, Cancer Center, Meizhou People's Hospital (Huangtang 
      Hospital), Meizhou Academy of Medical Sciences, Meizhou, China.
AD  - Guangdong Provincial Key Laboratory of Precision Medicine and Clinical 
      Translational Research of Hakka Population, Meizhou, China.
FAU - Wu, Guowu
AU  - Wu G
AD  - Department of Oncology, Cancer Center, Meizhou People's Hospital (Huangtang 
      Hospital), Meizhou Academy of Medical Sciences, Meizhou, China.
AD  - Guangdong Provincial Key Laboratory of Precision Medicine and Clinical 
      Translational Research of Hakka Population, Meizhou, China.
FAU - Zou, Xiaofang
AU  - Zou X
AD  - Department of Oncology, Cancer Center, Meizhou People's Hospital (Huangtang 
      Hospital), Meizhou Academy of Medical Sciences, Meizhou, China.
AD  - Guangdong Provincial Key Laboratory of Precision Medicine and Clinical 
      Translational Research of Hakka Population, Meizhou, China.
FAU - Guo, Longhua
AU  - Guo L
AD  - Department of Oncology, Cancer Center, Meizhou People's Hospital (Huangtang 
      Hospital), Meizhou Academy of Medical Sciences, Meizhou, China.
AD  - Guangdong Provincial Key Laboratory of Precision Medicine and Clinical 
      Translational Research of Hakka Population, Meizhou, China.
FAU - Wen, Chunling
AU  - Wen C
AD  - Department of Oncology, Cancer Center, Meizhou People's Hospital (Huangtang 
      Hospital), Meizhou Academy of Medical Sciences, Meizhou, China.
AD  - Guangdong Provincial Key Laboratory of Precision Medicine and Clinical 
      Translational Research of Hakka Population, Meizhou, China.
FAU - Zhu, Junlin
AU  - Zhu J
AD  - Department of Oncology, Cancer Center, Meizhou People's Hospital (Huangtang 
      Hospital), Meizhou Academy of Medical Sciences, Meizhou, China.
AD  - Guangdong Provincial Key Laboratory of Precision Medicine and Clinical 
      Translational Research of Hakka Population, Meizhou, China.
FAU - Zhao, Dongdong
AU  - Zhao D
AD  - Department of Oncology, Cancer Center, Meizhou People's Hospital (Huangtang 
      Hospital), Meizhou Academy of Medical Sciences, Meizhou, China.
AD  - Guangdong Provincial Key Laboratory of Precision Medicine and Clinical 
      Translational Research of Hakka Population, Meizhou, China.
LA  - eng
PT  - Journal Article
DEP - 20220127
TA  - Front Oncol
JT  - Frontiers in oncology
JID - 101568867
PMC - PMC8828635
OTO - NOTNLM
OT  - early-stage lung adenocarcinoma
OT  - ferroptosis signature
OT  - immune landscape
OT  - immunotherapy
OT  - recurrence
COIS- The authors declare that the research was conducted in the absence of any 
      commercial or financial relationships that could be construed as a potential 
      conflict of interest.
EDAT- 2022/02/15 06:00
MHDA- 2022/02/15 06:01
CRDT- 2022/02/14 05:34
PHST- 2021/10/13 00:00 [received]
PHST- 2022/01/04 00:00 [accepted]
PHST- 2022/02/14 05:34 [entrez]
PHST- 2022/02/15 06:00 [pubmed]
PHST- 2022/02/15 06:01 [medline]
AID - 10.3389/fonc.2022.794293 [doi]
PST - epublish
SO  - Front Oncol. 2022 Jan 27;12:794293. doi: 10.3389/fonc.2022.794293. eCollection 
      2022.

PMID- 24852329
OWN - NLM
STAT- MEDLINE
DCOM- 20150112
LR  - 20190221
IS  - 1531-6971 (Electronic)
IS  - 1070-5287 (Linking)
VI  - 20
IP  - 4
DP  - 2014 Jul
TI  - High-grade lung adenocarcinomas with micropapillary and/or solid patterns: a 
      review.
PG  - 317-23
LID - 10.1097/MCP.0000000000000070 [doi]
AB  - PURPOSE OF REVIEW: The purpose of review is to discuss the most recent research 
      findings on lung adenocarcinomas with solid and micropapillary patterns. RECENT 
      FINDINGS: Multiple recent studies have confirmed that both patterns are 
      associated with adverse clinicopathologic features such as lymphovascular and 
      pleural invasion, as well as lymph node metastasis, and consequently with poor 
      disease-free survival, overall survival, or both. Radiologic characteristics such 
      as high F-fluorodeoxyglucose (FDG) uptake, a solid nodule, and size ≥2 cm have 
      been found to be useful to detect solid and micropapillary patterns. A seminal 
      study has shown that the presence of a micropapillary component (≥5%) is a risk 
      factor for early locoregional recurrence in patients undergoing limited resection 
      for small (<2 cm) adenocarcinomas, but not for patients undergoing lobectomy. 
      Several studies have demonstrated that micropapillary-predominant tumors are 
      associated with EGFR mutations, whereas solid-predominant tumors are negatively 
      associated with mutations of this gene and positively associated with KRAS 
      mutations, indicative of the lack of response to EGFR tyrosine kinase inhibitors. 
      The possible role of molecular events such as loss of BRG1/BRM and activation of 
      c-Met has been identified in solid pattern and micropapillary pattern, 
      respectively. SUMMARY: Micropapillary and solid patterns are markers for early 
      recurrence and poor survival in lung adenocarcinomas. In order to overcome the 
      unfavorable outcomes, the preoperative detection of these patterns, development 
      of targeted therapy for KRAS mutants, and discovery of biomarkers that play a 
      significant role in development or progression or both of these patterns are 
      warranted to help in treating lung adenocarcinoma patients with micropapillary or 
      solid patterns or both effectively.
FAU - Morales-Oyarvide, Vicente
AU  - Morales-Oyarvide V
AD  - aClinic of Thoracic Oncology, Instituto Nacional de Cancerologia, México City, 
      Mexico bDepartment of Pathology, Massachusetts General Hospital and Harvard 
      Medical School, Boston, Massachusetts, USA.
FAU - Mino-Kenudson, Mari
AU  - Mino-Kenudson M
LA  - eng
PT  - Journal Article
PT  - Review
PL  - United States
TA  - Curr Opin Pulm Med
JT  - Current opinion in pulmonary medicine
JID - 9503765
RN  - 0 (Biomarkers, Tumor)
RN  - 0 (KRAS protein, human)
RN  - 0 (Nuclear Proteins)
RN  - 0 (Proto-Oncogene Proteins)
RN  - 0 (SMARCA2 protein, human)
RN  - 0 (Transcription Factors)
RN  - EC 2.7.10.1 (EGFR protein, human)
RN  - EC 2.7.10.1 (ErbB Receptors)
RN  - EC 2.7.10.1 (Proto-Oncogene Proteins c-met)
RN  - EC 3.6.1.- (SMARCA4 protein, human)
RN  - EC 3.6.4.- (DNA Helicases)
RN  - EC 3.6.5.2 (Proto-Oncogene Proteins p21(ras))
RN  - EC 3.6.5.2 (ras Proteins)
SB  - IM
MH  - Adenocarcinoma/mortality/*pathology
MH  - Adenocarcinoma of Lung
MH  - Biomarkers, Tumor/metabolism
MH  - DNA Helicases/metabolism
MH  - Disease Progression
MH  - Disease-Free Survival
MH  - ErbB Receptors/metabolism
MH  - Humans
MH  - Lung Neoplasms/mortality/*pathology
MH  - Mutation/*genetics
MH  - Neoplasm Recurrence, Local/*pathology
MH  - Neoplasm Staging
MH  - Nuclear Proteins/metabolism
MH  - Prognosis
MH  - Proto-Oncogene Proteins/metabolism
MH  - Proto-Oncogene Proteins c-met/metabolism
MH  - Proto-Oncogene Proteins p21(ras)
MH  - Risk Factors
MH  - Transcription Factors/metabolism
MH  - ras Proteins/metabolism
EDAT- 2014/05/24 06:00
MHDA- 2015/01/13 06:00
CRDT- 2014/05/24 06:00
PHST- 2014/05/24 06:00 [entrez]
PHST- 2014/05/24 06:00 [pubmed]
PHST- 2015/01/13 06:00 [medline]
AID - 10.1097/MCP.0000000000000070 [doi]
PST - ppublish
SO  - Curr Opin Pulm Med. 2014 Jul;20(4):317-23. doi: 10.1097/MCP.0000000000000070.

PMID- 27354463
OWN - NLM
STAT- MEDLINE
DCOM- 20170829
LR  - 20220408
IS  - 1569-9285 (Electronic)
IS  - 1569-9285 (Linking)
VI  - 23
IP  - 4
DP  - 2016 Oct
TI  - Spread through air spaces is a predictive factor of recurrence and a prognostic 
      factor in stage I lung adenocarcinoma.
PG  - 567-72
LID - 10.1093/icvts/ivw211 [doi]
AB  - OBJECTIVES: Spread through air spaces (STAS) is considered a prognosticator 
      related to local recurrence. We assessed the prognostic impact of spread through 
      air spaces and local recurrence in stage I lung adenocarcinoma. METHODS: From 
      July 2004 to November 2014, 877 lung cancer patients underwent surgery, of whom 
      318 with pathological stage I adenocarcinoma were reviewed. We investigated the 
      characteristics of spread through air spaces and analysed the relationship 
      between spread through air spaces and prognosis. RESULTS: The median follow-up 
      was 30 months. Of the 318 patients, 47 (14.8%) had spread through air spaces. The 
      patients with spread through air spaces were associated with male sex (P < 
      0.001), smoking (P < 0.001), solid nodules (P < 0.001), stage IB disease (P = 
      0.006), epidermal growth factor receptor mutation negativity (P < 0.001), and 
      lymphovascular (P < 0.001) and pleural invasion (P = 0.001). Among the 
      preoperative findings, spread through air spaces was significantly related to 
      solid nodules on computed tomography. Local recurrence occurred in 11 of 47 
      (23.4%) cases with spread through air spaces and 10 of 271 (3.7%) cases without 
      spread through air spaces (P < 0.01). Univariate analysis showed that the overall 
      5-year survival rates were 62.7 and 91.1% in cases with and without spread 
      through air spaces, respectively (P < 0.01), and the recurrence-free 5-year 
      survival rates were 54.4 and 87.8% in cases with and without spread through air 
      spaces, respectively (P < 0.01). Multivariate analysis confirmed spread through 
      air spaces as a significant prognosticator for overall survival and a predictive 
      factor for recurrence after surgery. CONCLUSIONS: Among stage I lung 
      adenocarcinoma patients, spread through air spaces was found frequently in the 
      invasive cases and was closely related to poor prognosis and recurrence.
CI  - © The Author 2016. Published by Oxford University Press on behalf of the European 
      Association for Cardio-Thoracic Surgery. All rights reserved.
FAU - Shiono, Satoshi
AU  - Shiono S
AD  - Department of Thoracic Surgery, Yamagata Prefectural Central Hospital, Yamagata, 
      Japan sshiono@ypch.gr.jp.
FAU - Yanagawa, Naoki
AU  - Yanagawa N
AD  - Department of Pathology, Yamagata Prefectural Central Hospital, Yamagata, Japan.
LA  - eng
PT  - Journal Article
DEP - 20160626
PL  - England
TA  - Interact Cardiovasc Thorac Surg
JT  - Interactive cardiovascular and thoracic surgery
JID - 101158399
SB  - IM
MH  - Adenocarcinoma/mortality/*pathology
MH  - Adenocarcinoma of Lung
MH  - Adult
MH  - Aged
MH  - Aged, 80 and over
MH  - Female
MH  - Humans
MH  - Lung Neoplasms/mortality/*pathology
MH  - Male
MH  - Middle Aged
MH  - Neoplasm Invasiveness
MH  - Neoplasm Recurrence, Local/etiology/*pathology
MH  - Neoplasm Staging
MH  - Prognosis
MH  - Retrospective Studies
MH  - Risk Factors
MH  - Survival Rate
MH  - Tomography, X-Ray Computed
OTO - NOTNLM
OT  - *Lung cancer
OT  - *Lung cancer surgery
OT  - *Lung pathology
EDAT- 2016/06/30 06:00
MHDA- 2017/08/30 06:00
CRDT- 2016/06/30 06:00
PHST- 2016/02/23 00:00 [received]
PHST- 2016/05/25 00:00 [accepted]
PHST- 2016/06/30 06:00 [entrez]
PHST- 2016/06/30 06:00 [pubmed]
[truncated: 3,003,230 more chars]
