# Supplementary material for: Prognosis of recurrence after complete resection in early-stage lung adenocarcinoma based on molecular alterations: a systematic review and meta-analysis
Source: Sci Rep. 2023 Oct 31;13:18710. doi: 10.1038/s41598-023-42851-2 (PMC10618289; doi:10.1038/s41598-023-42851-2)
Supplement: Supplementary file 1 — Supplementary Information 1. [file 41598_2023_42851_MOESM1_ESM.zip › Additional Files/Selected Articles.xlsx]

## Sheet: sheet1
The information of selected articles.
References	Title	Author	Year	country	No.of cases	LUAD subtype	LUAD stage	HR（95%CI）
13	The clinicopathological and molecular characteristics of resected EGFR-mutant lung adenocarcinoma	zhou et al.	2021	China	637	invasive LUAD	IA-IIIA	EGFR MT vs WT: Multivariate analysis of EGFR: HR: 3.09, 95% CI: 1.49–6.40, p = 0.002. univariate analysis HR 7.26, 95% CI: 3.85-13.71, p <0.001; univariate analysis of EGFR 21 L858R vs 19del: HR: 0.59 ,95%CI: 0.33–1.06,p- 0.079;
14	Targeted Next-Generation Sequencing Analysis for Recurrence in Early-Stage Lung Adenocarcinoma	Kim etal	2021	Korea	230	LUAD	I A-IIB	EGFR MT vs WT: Univariate analysis: HR(95%CI): 0.46 (0.28–0.47),p-0.004; Multivariate analysis: HR(95%CI)0.51 (0.29–0.88),p- 0.016; KRAS MT vs WT: Univariate analysis): HR(95%CI)1.17 (0.59–2.23),p- 0.65; Multivariate analysisHR(95%CI) 0.93 (0.44–1.93),p- 0.84;
16	Prognostic impact of stathmin 1 expression in patients with lung adenocarcinoma	Shimizu etal	2017	Japan	303	LUAD	I-III	EGFR (WT vs mutant,mutant as ref):HR(95%CI)1.29 (0.81-2.05),p-0.278; KRAS(Mutation vs WT,WT as ref):HR(95%CI)1.35 (0.75-2.41),p-0.316; BRAF(Mutation vs WT,WT as ref):HR(95%CI) 1.01 (0.14-7.29),p-0.990; HER2(Mutation vs WT,WT as ref):HR(95%CI) 2.08 (0.51-8.49),p-0.308; pStage I (221patients): EGFR (WT vs mutant,mutant as ref):HR(95%CI)2.14 (0.97-4.69),p-0.059; KRAS(Mutation vs WT,WT as ref):HR(95%…
18	Prognostic influence of epidermal growth factor receptor mutation and radiological ground glass appearance in patients with early-stage lung adenocarcinoma	Aokage etal	2021	Japan	489	lepidic;papillary;acinar;solid;micropapillary;adenosquamous;others	0，I A3-IIIB	EGFR MTvsWT: Univariate analysi:HR(95%CI):0.836(0.634–1.101); Multivariate analysis:HR(95%CI):1.071(0.789–1.454)
19	Positive EGFR mutation status is a risk of recurrence in pN0–1 lung adenocarcinoma when combined with pathological stage and subtype: A retrospective multi-center analysis histological	Ito et al.	2020	Japan	1155	low (lepidic predominant adenocarcinoma), intermediate (papillary or acinar predominant adenocarcinoma), or high malignant subtype (solid or micropapillary predominant adenocarcinoma)	pN0–1M0 (0,IA-IIIA)；IA-III	EGFR MTvsWT: univariable:HR(95%CI): 1.847(1.015–3.362),p-0.045; multivariable:HR(95%CI):2.005(1.029–3.906),p-0.041
20	Increased risk of recurrence in resected EGFR-positive pN0M0 invasive lung adenocarcinoma	Ito etal	2018	Japan	394	NS	IA1–IIA	EGFR MTvs WT: univariable:HR(95%CI): 1.992(1.005,3.982); multivariate:HR(95%CI): 2.607 (1.042–6.523)
21	Combination of epidermal growth factor receptor mutation and the presence of high-grade patterns is associated with recurrence in resected stage I lung adenocarcinoma	Kondo et al.	2022	Japan	721	lepidic, papillary, acinar, solid, and micropapillary	I	1)high grade LUAD: EGFR MT vs WT Univariate analysis: HR: 1.752,95%CI: (1.014–3.028) ，p-0.044; Multivariate analysis:HR(95%CI):2.108 (1.213–3.665) ,p-0.008 2)stage I lung adenocarcinoma Multivariable analysis：HR 1.655 ，95%CI(1.037–2.643)，p- 0.035
26	Epidermal Growth Factor Receptor Mutation as a Risk Factor for Recurrence in Lung Adenocarcinoma	Hayasaka et al.	2018	Japan	835	invasive adenocarcinoma,minimally invasive adenocarcinoma, and adenocarcinoma in situ	IA-III	EGFR mutation : L858R(ref) vs 19del(univariable): HR(95%CI)-1.649(1.087–2.502),p-0.019; L858R(ref) vs 19del(multivariable):HR(95%CI)1.650 (1.084–2.511),p-0.019
27	Impact of the epidermal growth factor receptor mutation status on the prognosis of recurrent adenocarcinoma of the lung after curative surgery	Isaka etal	2018	Japan	237		I-III	EGFR MTvs WT Multivariate: HR:0.68 ，95%CI:（0.52–0.89），p- 0.005
29	Matched-pair analysis of a multi-institutional cohort reveals that epidermal growth factor receptor mutation is not a risk factor for postoperative recurrence of lung adenocarcinoma	Matsumura etal	2017	Japan	909	adenocarcinoma in situ (AIS), minimally invasive adenocarcinoma (MIA), and invasive adenocarcinoma (IA)	IA-IIIB	EGFR MTvs WT: Univariate analysis: HR: 1.122,95%CI: 0.764–41.650 ,p-0.557; Multivariate analysis:HR(95CI):1.119 (0.760–1.649),p-0.569
30	Prognostic value of epidermal growth factor receptor gene mutation in resected lung adenocarcinoma	Deng et al	2020	China	1512	AIS/MIA/LPA/APA/PPA/IMA/MPA/SPA	I-III	EGFR MT vs WT: Multivariate analysi: HR(95%CI): 1.42(1.11, 1.80) univariate analysis: HR(95%CI): 1.34 (1.06, 1.69) univariate analysis of EGFR 21 L858R vs 19del: HR: 0.97 ,95%CI:0.78,1.22
15	Prognostic value and therapeutic implications of expanded molecular testing for resected early stage lung adenocarcinoma	Kneuertz etal	2020	America	324		IA -IIIB	KRAS MT vs WT: mulitivariate:HR(95%CI):1.87 (1.14, 3.06),p- 0.031; univariable:HR: 1.78, 95%CI: 1.12–2.82; p = 0.0139.
22	A comprehensive evaluation of clinicopathologic characteristics,molecular features and prognosis in lung adenocarcinoma with solid component	Li etal.	2018	China	400-600	solid predominant (solid component accounting for at least 50%), solid minor (solid component accounting for 5–45%) and solid negative	I-III	KRAS MT vs WT:Multivariate analysis 1)stageI(612): HR(95%CI): 2.161 (0.985-4.743),p-0.055; 2)stage II patients(142): HR(95%CI): 1.861 (0.959-4.912),p-0.093; 3) stage III patients(344) HR(95%CI):1.985 (0.5-6.387),p-0.192; 4)stage I non-solid predominant lung adenocarcinomas(500) HR(95%CI):1.51 (0.539-4.201),p-0.22; 5)stage II non-solid predominant lung adenocarcinomas HR(95%CI):1.359 (0.519-4.13),…
23	The prognostic value of Kirsten rat sarcoma viral oncogene homolog mutations in resected lung adenocarcinoma differs according to clinical features	Ma etal	2020	China	1181		I-III	all patients： KRAS MT vs WT Univariate：HR(95%CI): 1.72 (1.20-2.46) p=0.003； Multivariate: HR(95%CI): 1.28 (0.88-1.86) p=0.195； patients in stage I： KRAS MT vs WT Univariate: HR(95%CI): 2.58 (1.51-4.39)p=0 .001；Multivariate：HR(95%CI): 2.05 (1.19-3.56) p=0.010 patients in stage II/III： KRAS MT vs WT Univariate : HR(95%CI): 1.08 (0.66-1.76) p=0.752 ； Multivariate：HR(95%CI): 1.05 (0.64-2.72) p=0.841
24	Mutations of the EGFR, K‑ras, EML4–ALK, and BRAF genes in resected pathological stage I lung adenocarcinoma	Ohba etal	2015	Japan	256	pstage I LUAD	pstage I	KRAS MT vs WT: Multivariate analysis：HR:2.076, 95%CI: 0.939–4.587, 0.0710
25	KRAS G12C Mutation Is Associated with Increased Risk of Recurrence in Surgically Resected Lung Adenocarcinoma	Jones et al.	2021	America	476	Predominant invasive lung adenocarcinoma histologic subtypes were classifified as either lepidic, acinar, papillary, micropapillary, or solid	I -III	TCGA(471patients) LUAD KRAS vs wild type（univariable):HR:1.18 , 95% CI: 0.89–1.56, P = 0.244; KRAS-G12C vs KRAS other sites（univariable):HR:1.88, 95% CI: 1.18–3.00, P = 0.007 cohorts(604 patients) G12C vs nonG12C(others,as ref.multivariable):HR(95% CI): 1.84 (1.01–3.36),p-0.046
28	The Prognostic Impact of KRAS, Its Codon and Amino Acid Specific Mutations, on Survival in Resected Stage I Lung Adenocarcinoma	Izar etal	2014	American	312	LUAD	I	KRAS MT vs WT: Multivariate Analysis: HR(95%CI): 3.29 (1.8751–5.7629),p <0.0001; Univariate Analysis: (HR 3.62, 95% CI): 2.11–6.22, p < 0.0001
31	KRAS Mutation is a Significant Prognostic Factor in Early Stage Lung Adenocarcinoma	Kadota etal	2016	American	463	low-grade (adenocarcinoma in situ, minimally invasive adenocarcinoma or lepidic predominant), intermediate-grade (papillary predominant or acinar predominant), and high-grade (micropapillary predominant, solid predominant, invasive mucinous, or colloid predominant)	IA -IB	Multivariate Analysis: KRAS mutant vs. wild-type in solid predominant tumors:HR(95%CI): 4.73 (1.41–15.9),p- 0.012; KRAS mutant vs. wild-type in non-solid predominant tumors: HR(95%CI): 0.91 (0.49–1.66),p- 0.75
