# Supplementary material for: Prognosis of recurrence after complete resection in early-stage lung adenocarcinoma based on molecular alterations: a systematic review and meta-analysis
Source: Sci Rep. 2023 Oct 31;13:18710. doi: 10.1038/s41598-023-42851-2 (PMC10618289; doi:10.1038/s41598-023-42851-2)
Supplement: Supplementary file 1 — Supplementary Information 1. [file 41598_2023_42851_MOESM1_ESM.zip › Additional Files/Web of Science-lung adenocarcinoma, recurrence, genomic characteristics, and mutation.ciw]

FN Clarivate Analytics Web of Science
VR 1.0
PT J
AU Wang, Rui
   Zhang, Yang
   Pan, Yunjian
   Li, Yuan
   Hu, Haichuan
   Cai, Deng
   Li, Hang
   Ye, Ting
   Luo, Xiaoyang
   Zhang, Yiliang
   Li, Bin
   Shen, Lei
   Sun, Yihua
   Chen, Haiquan
TI Comprehensive investigation of oncogenic driver mutations in Chinese
   non-small cell lung cancer patients
SO ONCOTARGET
VL 6
IS 33
BP 34300
EP 34308
DI 10.18632/oncotarget.5549
DT Article
PD OCT 27 2015
PY 2015
RI ye, ting/HGC-5924-2022; Hu, Haichuan/U-7131-2017
ZB 34
Z8 6
ZR 0
ZS 0
ZA 0
TC 63
Z9 69
EI 1949-2553
DA 2015-10-27
UT WOS:000366107200033
PM 26486077
ER

PT J
AU Zhao, Yanding
   Varn, Frederick S.
   Cai, Guoshuai
   Xiao, Feifei
   Amos, Christopher I.
   Cheng, Chao
TI A P53-Deficiency Gene Signature Predicts Recurrence Risk of Patients
   with Early-Stage Lung Adenocarcinoma
SO CANCER EPIDEMIOLOGY BIOMARKERS & PREVENTION
VL 27
IS 1
BP 86
EP 95
DI 10.1158/1055-9965.EPI-17-0478
DT Article
PD JAN 2018
PY 2018
RI Zhao, Yanding/ABF-7808-2021; Cai, Guoshuai/AAD-9620-2021; Xiao, Feifei/AAD-9539-2021
TC 32
ZA 0
ZR 0
Z8 0
ZS 0
ZB 23
Z9 32
SN 1055-9965
EI 1538-7755
DA 2018-01-23
UT WOS:000419551700009
PM 29141854
ER

PT J
AU Xu, Ye
   Zhu, Chen
   Qian, Wenliang
   Zheng, Min
TI Comprehensive study of mutational and clinicopathologic characteristics
   of adenocarcinoma with lepidic pattern in surgical resected lung
   adenocarcinoma
SO JOURNAL OF CANCER RESEARCH AND CLINICAL ONCOLOGY
VL 143
IS 1
BP 181
EP 186
DI 10.1007/s00432-016-2255-8
DT Article
PD JAN 2017
PY 2017
ZR 0
ZB 0
Z8 2
TC 3
ZA 0
ZS 0
Z9 5
SN 0171-5216
EI 1432-1335
DA 2017-02-22
UT WOS:000392629700019
PM 27738759
ER

PT J
AU Shim, Hyo Sup
   Mari-Kenudson
   Zheng, Zongli
   Liebers, Matthew
   Cha, Yoon Jin
   Ho, Quan Hoang
   Onozato, Maristela
   Le, Long Phi
   Heist, Rebecca S.
   Iafrate, A. John
TI Unique Genetic and Survival Characteristics of Invasive Mucinous
   Adenocarcinoma of the Lung
SO JOURNAL OF THORACIC ONCOLOGY
VL 10
IS 8
BP 1156
EP 1162
DI 10.1097/JTO.0000000000000579
DT Article
PD AUG 2015
PY 2015
RI Shim, Hyo Sup/ABI-6190-2020; zheng, zongli/C-7309-2008; Cha, Yoon Jin/; Shim, Hyo Sup/; Zheng, Zongli/B-2917-2011
OI Cha, Yoon Jin/0000-0002-5967-4064; Shim, Hyo Sup/0000-0002-5718-3624;
   Zheng, Zongli/0000-0003-4849-4903
Z8 5
ZB 44
ZS 0
ZA 0
TC 111
ZR 0
Z9 115
SN 1556-0864
EI 1556-1380
DA 2015-08-01
UT WOS:000369707100021
PM 26200269
ER

PT J
AU Chen, Shiqi
   Yang, Siqian
   Zhang, Yang
   Xiang, Jiaqing
   Zhang, Yawei
   Hu, Hong
   Sun, Yihua
   Fu, Fangqiu
   Deng, Chaoqiang
   Wang, Shengping
   Li, Qiao
   Gu, Yajia
   Li, Yuan
   Shen, Xuxia
   Ye, Ting
TI Clinicopathologic features and prognostic value of epidermal growth
   factor receptor mutation in patients with pT1a and pT1b invasive lung
   adenocarcinoma after surgical resection
SO JOURNAL OF THORACIC DISEASE
VL 13
IS 9
BP 5496
EP +
DI 10.21037/jtd-21-924
EA JUL 2021
DT Article
PD SEP 2021
PY 2021
RI wang, shengping/J-3901-2014; Deng, Chaoqiang/IAO-3829-2023; yang, siqian/ISA-1503-2023; ye, ting/HGC-5924-2022
ZR 0
ZA 0
TC 2
ZB 2
ZS 0
Z8 0
Z9 2
SN 2072-1439
EI 2077-6624
DA 2021-09-08
UT WOS:000691805200001
PM 34659816
ER

PT J
AU Kadota, Kyuichi
   Sima, Camelia S.
   Arcila, Maria E.
   Hedvat, Cyrus
   Kris, Mark G.
   Jones, David R.
   Adusumilli, Prasad S.
   Travis, William D.
TI KRAS Mutation Is a Significant Prognostic Factor in Early-stage Lung
   Adenocarcinoma
SO AMERICAN JOURNAL OF SURGICAL PATHOLOGY
VL 40
IS 12
BP 1579
EP 1590
DI 10.1097/PAS.0000000000000744
DT Article
PD DEC 2016
PY 2016
RI Arcila, Maria/ABE-2235-2021; Kadota, Kyuichi/AAY-2676-2021; Jones, David/; Kadota, Kyuichi/
OI Jones, David/0000-0002-3318-0146; Kadota, Kyuichi/0000-0002-6835-453X
TC 36
ZS 0
ZB 11
ZA 0
Z8 1
ZR 0
Z9 37
SN 0147-5185
EI 1532-0979
DA 2016-12-14
UT WOS:000388223500002
PM 27740967
ER

PT J
AU Ito, Masaoki
   Miyata, Yoshihiro
   Kushitani, Kei
   Yoshiya, Tomoharu
   Kai, Yuichiro
   Tsutani, Yasuhiro
   Mimura, Takeshi
   Konishi, Kazuo
   Takeshima, Yukio
   Okada, Morihito
TI Increased risk of recurrence in resected EGFR-positive pN0M0 invasive
   lung adenocarcinoma
SO THORACIC CANCER
VL 9
IS 12
BP 1594
EP 1602
DI 10.1111/1759-7714.12866
DT Article
PD DEC 2018
PY 2018
RI Okada, Morihito/H-1495-2019; Tsutani, Yasuhiro/AAD-3835-2022; Ito, Masaoki/
OI Ito, Masaoki/0000-0001-7296-4624
ZA 0
Z8 0
ZR 1
ZB 6
ZS 0
TC 15
Z9 16
SN 1759-7706
EI 1759-7714
DA 2018-12-28
UT WOS:000451911100003
PM 30298562
ER

PT J
AU Ito, Masaoki
   Miyata, Yoshihiro
   Tsutani, Yasuhiro
   Ito, Hiroyuki
   Nakayama, Haruhiko
   Imai, Kentaro
   Ikeda, Norihiko
   Okada, Morihito
TI Positive EGFR mutation status is a risk of recurrence in pN0-1 lung
   adenocarcinoma when combined with pathological stage and histological
   subtype: A retrospective multi-center analysis
SO LUNG CANCER
VL 141
BP 107
EP 113
DI 10.1016/j.lungcan.2020.01.018
DT Article
PD MAR 2020
PY 2020
RI Tsutani, Yasuhiro/AAD-3835-2022; Ito, Masaoki/
OI Ito, Masaoki/0000-0001-7296-4624
Z8 4
ZA 0
ZS 0
TC 21
ZR 0
ZB 6
Z9 25
SN 0169-5002
EI 1872-8332
DA 2020-03-20
UT WOS:000518489000016
PM 32035371
ER

PT J
AU Zhang, Yang
   Wang, Rui
   Cai, Deng
   Li, Yuan
   Pan, Yunjian
   Hu, Haichuan
   Wang, Lei
   Li, Hang
   Ye, Ting
   Luo, Xiaoyang
   Zhang, Yiliang
   Li, Bin
   Shen, Lei
   Sun, Yihua
   Chen, Haiquan
TI A Comprehensive Investigation of Molecular Features and Prognosis of
   Lung Adenocarcinoma with Micropapillary Component
SO JOURNAL OF THORACIC ONCOLOGY
VL 9
IS 12
BP 1772
EP 1778
DI 10.1097/JTO.0000000000000341
DT Article
PD DEC 2014
PY 2014
RI ye, ting/HGC-5924-2022; Hu, Haichuan/U-7131-2017; Li, Yuan/
OI Li, Yuan/0000-0001-5651-819X
TC 60
ZS 0
Z8 2
ZA 0
ZB 19
ZR 0
Z9 62
SN 1556-0864
EI 1556-1380
DA 2014-12-24
UT WOS:000345559900006
PM 25226429
ER

PT J
AU Zhao, Yue
   Han, Han
   Gao, Zhendong
   Hu, Hong
   Xiang, Jiaqing
   Sun, Yihua
   Chen, Haiquan
TI Evolutionary Action Score of TP53 Enhances the Prognostic Prediction for
   Stage I Lung Adenocarcinoma
SO SEMINARS IN THORACIC AND CARDIOVASCULAR SURGERY
VL 33
IS 1
BP 221
EP 229
DI 10.1053/j.semtcvs.2020.04.005
DT Article
PD 2021
PY 2021
RI Zhao, Yue/R-4781-2018
OI Zhao, Yue/0000-0003-3645-2634
TC 1
ZB 0
Z8 0
ZS 0
ZR 0
ZA 0
Z9 1
SN 1043-0679
EI 1532-9488
DA 2022-02-02
UT WOS:000746213400047
PM 32450216
ER

PT J
AU Liu, Pingping
   Wang, Cuiping
   Wu, Shafei
   Gao, Jie
   Zeng, Xuan
TI [Clinicopathologic correlation and ALK rearrangement in adenocarcinoma
   of lung].
SO Zhonghua bing li xue za zhi = Chinese journal of pathology
VL 43
IS 4
BP 241
EP 5
DT Journal Article
PD 2014-Apr
PY 2014
ZR 0
ZA 0
Z8 1
TC 2
ZS 0
ZB 2
Z9 3
SN 0529-5807
DA 2014-04-01
UT MEDLINE:24915814
PM 24915814
ER

PT J
AU Park, In Kyu
   Hyun, Kwanyong
   Kim, Eung Re
   Park, Samina
   Kang, Chang Hyun
   Kim, Young Tae
TI The prognostic effect of the epidermal growth factor receptor gene
   mutation on recurrence dynamics of lung adenocarcinoma
SO EUROPEAN JOURNAL OF CARDIO-THORACIC SURGERY
VL 54
IS 6
BP 1022
EP 1027
DI 10.1093/ejcts/ezy220
DT Article
PD DEC 2018
PY 2018
RI Kang, Chang-Hyun/J-5364-2012; PARK, SAMINA/; Kim, Young Tae/; Kang, Chang Hyun/
OI PARK, SAMINA/0000-0001-9625-2672; Kim, Young Tae/0000-0001-9006-4881;
   Kang, Chang Hyun/0000-0002-1612-1937
Z8 0
ZR 0
TC 5
ZA 0
ZS 0
ZB 1
Z9 5
SN 1010-7940
EI 1873-734X
DA 2019-01-31
UT WOS:000456107900009
PM 29878144
ER

PT J
AU Kim, In Ae
   Hur, Jae Young
   Kim, Hee Joung
   Lee, Song Am
   Hwang, Jae Joon
   Kim, Wan Seop
   Lee, Kye Young
TI Targeted Next-Generation Sequencing Analysis Predicts the Recurrence in
   Resected Lung Adenocarcinoma Harboring EGFR Mutations
SO CANCERS
VL 13
IS 14
AR 3632
DI 10.3390/cancers13143632
DT Article
PD JUL 2021
PY 2021
OI Kim, Wan-Seop/0000-0001-7704-5942; Hur, Jae Young/0000-0001-6105-9899;
   Kim, In Ae/0000-0002-8994-2891; LEE, KYE YOUNG/0000-0003-4687-5593
ZS 0
ZR 0
ZA 0
TC 2
Z8 0
ZB 0
Z9 2
EI 2072-6694
DA 2021-08-01
UT WOS:000677196900001
PM 34298845
ER

PT J
AU Kim, Yong-il
   Paeng, Jin Chul
   Park, Young Sik
   Cheon, Gi Jeong
   Lee, Dong Soo
   Chung, June-Key
   Kang, Keon Wook
TI Relation of EGFR Mutation Status to Metabolic Activity in Localized Lung
   Adenocarcinoma and Its Influence on the Use of FDG PET/CT Parameters in
   Prognosis
SO AMERICAN JOURNAL OF ROENTGENOLOGY
VL 210
IS 6
BP 1346
EP 1351
DI 10.2214/AJR.17.18916
DT Article
PD JUN 2018
PY 2018
RI Cheon, Gi Jeong/AAA-5702-2020; Kang, Keon Wook/J-1385-2012; Cheon, Gi Jeong/G-6064-2018
OI Kang, Keon Wook/0000-0003-2622-9017; Cheon, Gi Jeong/0000-0002-1360-5186
Z8 5
ZS 0
TC 12
ZR 0
ZA 0
ZB 1
Z9 17
SN 0361-803X
EI 1546-3141
DA 2018-08-03
UT WOS:000439835000030
PM 29547059
ER

PT J
AU Ueda, Masatomo
   Namba, Masashi
   Tokumo, Kentaro
   Senoo, Tadashi
   Okamoto, Wataru
   Yamauchi, Masami
   Hattori, Noboru
   Sugiyama, Kazuhiko
TI Conversion from Positive to Negative EGFR Mutation due to Clonal
   Selection during Long-Term Treatment with Epidermal Growth Factor
   Receptor-Tyrosine Kinase Inhibitors: A Case Report.
SO Case reports in oncology
VL 14
IS 3
BP 1447
EP 1453
DI 10.1159/000518246
DT Case Reports
PD 2021 Sep-Dec
PY 2021
RI Okamoto, Wataru/AIE-0808-2022; Yamauchi, Masami/
OI Yamauchi, Masami/0000-0003-3573-5720
ZS 0
ZB 0
ZR 0
Z8 0
TC 0
ZA 0
Z9 0
SN 1662-6575
DA 1800-01-01
UT MEDLINE:34899235
PM 34899235
ER

PT J
AU Vaz, Daniel
   Conde, Sara
   Tente, David
   Machado, Jose Carlos
   Barroso, Ana
TI Role of epidermal growth factor mutational status for distinction
   between recurrent lung cancer and second primary lung cancer: case
   report
SO CLINICAL RESPIRATORY JOURNAL
VL 11
IS 6
BP 854
EP 858
DI 10.1111/crj.12427
DT Article
PD NOV 2017
PY 2017
RI Machado, Jose Carlos/C-5907-2009; Tente, David/
OI Machado, Jose Carlos/0000-0003-4741-8415; Tente,
   David/0000-0001-7623-5269
Z8 0
ZR 0
ZA 0
TC 2
ZB 0
ZS 0
Z9 2
SN 1752-6981
EI 1752-699X
DA 2017-11-01
UT WOS:000415356900026
PM 26663872
ER

PT J
AU Zhao, Yue
   Pan, Yunjian
   Cheng, Chao
   Zheng, Difan
   Zhang, Yang
   Gao, Zhendong
   Fu, Fangqiu
   Li, Hang
   Zheng, Shanbo
   Zhuge, Lingdun
   Mao, Hengyu
   Kuang, Muyu
   Tao, Xiaoting
   Peng, Yizhou
   Hu, Hong
   Xiang, Jiaqing
   Li, Yuan
   Sun, Yihua
   Chen, Haiquan
TI EGFR-mutant lung adenocarcinoma harboring co-mutational tumor suppressor
   genes predicts poor prognosis
SO JOURNAL OF CANCER RESEARCH AND CLINICAL ONCOLOGY
VL 146
IS 7
BP 1781
EP 1789
DI 10.1007/s00432-020-03237-3
EA MAY 2020
DT Article
PD JUL 2020
PY 2020
RI Zhao, Yue/R-4781-2018; cheng, cheng/JBR-8359-2023; Fu, Fangqiu/AAZ-7904-2020; Chen, Haiquan/
OI Zhao, Yue/0000-0003-3645-2634; Chen, Haiquan/0000-0003-1689-0549
ZS 0
ZB 4
ZR 0
Z8 0
ZA 0
TC 12
Z9 12
SN 0171-5216
EI 1432-1335
DA 2020-05-14
UT WOS:000530177600001
PM 32361787
ER

PT J
AU Yu, Su
   Zhang, Yang
   Pan, Yunjian
   Cheng, Chao
   Sun, Yihua
   Chen, Haiquan
TI The non-small cell lung cancer EGFR extracellular domain mutation,
   M277E, is oncogenic and drug-sensitive
SO ONCOTARGETS AND THERAPY
VL 10
BP 4507
EP 4515
DI 10.2147/OTT.S131999
DT Article
PD 2017
PY 2017
ZR 1
TC 9
ZS 0
ZB 7
Z8 1
ZA 0
Z9 11
SN 1178-6930
DA 2017-09-25
UT WOS:000410278400002
PM 28979142
ER

PT J
AU Shimizu, Katsuhiko
   Hirami, Yuji
   Saisho, Shinsuke
   Yukawa, Takuro
   Maeda, Ai
   Yasuda, Koichiro
   Nakata, Masao
TI Membrane-bound estrogen receptor-alpha expression and epidermal growth
   factor receptor mutation are associated with a poor prognosis in lung
   adenocarcinoma patients
SO WORLD JOURNAL OF SURGICAL ONCOLOGY
VL 10
AR 141
DI 10.1186/1477-7819-10-141
DT Article
PD JUL 11 2012
PY 2012
ZB 9
ZR 0
TC 13
ZA 0
ZS 0
Z8 1
Z9 14
SN 1477-7819
DA 2012-10-10
UT WOS:000308885700001
PM 22784503
ER

PT J
AU Zhang, Yiliang
   Wang, Rui
   Li, Yuan
   Pan, Yunjian
   Hu, Haichuan
   Zhang, Yang
   Li, Hang
   Shen, Lei
   Yu, Yongfu
   Sun, Yihua
   Chen, Haiquan
TI Negative Thyroid Transcription Factor 1 Expression Defines an
   Unfavorable Subgroup of Lung Adenocarcinomas
SO JOURNAL OF THORACIC ONCOLOGY
VL 10
IS 10
BP 1444
EP 1450
DI 10.1097/JTO.0000000000000626
DT Article
PD OCT 2015
PY 2015
RI Hu, Haichuan/U-7131-2017; yu, yongfu/CAH-6797-2022; Yu, Yongfu/GLR-9881-2022; Yu, Yongfu/W-7557-2019; Li, Yuan/
OI Yu, Yongfu/0000-0003-4208-9480; Li, Yuan/0000-0001-5651-819X
ZB 16
ZR 0
ZA 0
Z8 3
TC 37
ZS 0
Z9 40
SN 1556-0864
EI 1556-1380
DA 2015-10-01
UT WOS:000361719200008
PM 26200450
ER

PT J
AU Isaka, Tetsuya
   Ito, Hiroyuki
   Yokose, Tomoyuki
   Saito, Haruhiro
   Adachi, Hiroyuki
   Murakami, Kotaro
   Miura, Jun
   Kikunishi, Noritake
   Rino, Yasushi
TI Prognostic factors for relapse-free survival in stage IB-IIIA primary
   lung adenocarcinoma by epidermal growth factor receptor mutation status
SO BMC CANCER
VL 22
IS 1
AR 966
DI 10.1186/s12885-022-10057-w
DT Article
PD SEP 9 2022
PY 2022
RI Adachi, Hiroyuki/ACT-3029-2022
OI Adachi, Hiroyuki/0000-0002-8928-9394
TC 1
Z8 0
ZS 0
ZB 0
ZR 0
ZA 0
Z9 1
EI 1471-2407
DA 2022-09-17
UT WOS:000852443900002
PM 36085020
ER

PT J
AU Zheng, Difan
   Wang, Rui
   Pan, Yunjian
   Zheng, Shanbo
   Zhang, Yang
   Li, Hang
   Cheng, Chao
   Gong, Ranxia
   Li, Yuan
   Shen, Xuxia
   Hu, Haichuan
   Cai, Deng
   Cheng, Xinghua
   Sun, Yihua
   Chen, Haiquan
TI Prevalence and Clinicopathological Characteristics of BRAF Mutations in
   Chinese Patients with Lung Adenocarcinoma
SO ANNALS OF SURGICAL ONCOLOGY
VL 22
BP S1284
EP S1291
DI 10.1245/s10434-015-4640-y
SU 3
DT Article
PD DEC 2015
PY 2015
RI Hu, Haichuan/U-7131-2017; Li, Yuan/
OI Li, Yuan/0000-0001-5651-819X
ZS 0
TC 6
ZB 4
ZR 0
ZA 0
Z8 0
Z9 6
SN 1068-9265
EI 1534-4681
DA 2016-01-20
UT WOS:000367288100132
PM 26202550
ER

PT J
AU Hayasaka, Kazuki
   Shiono, Satoshi
   Matsumura, Yuki
   Yanagawa, Naoki
   Suzuki, Hiroyuki
   Abe, Jiro
   Sagawa, Motoyasu
   Sakurada, Akira
   Katahira, Masato
   Takahashi, Satomi
   Endoh, Makoto
   Okada, Yoshinori
TI Epidermal Growth Factor Receptor Mutation as a Risk Factor for
   Recurrence in Lung Adenocarcinoma
SO ANNALS OF THORACIC SURGERY
VL 105
IS 6
BP 1648
EP 1654
DI 10.1016/j.athoracsur.2018.01.052
DT Article; Proceedings Paper
PD JUN 2018
PY 2018
CT 17th World Conference on Lung Cancer
CY DEC 04-07, 2016
CL Vienna, AUSTRIA
RI Endoh, Makoto/AAM-4310-2020; Shiono, Satoshi/Y-2822-2018
OI Endoh, Makoto/0000-0001-7763-1423; 
ZB 5
ZR 0
TC 13
ZS 0
ZA 0
Z8 0
Z9 13
SN 0003-4975
EI 1552-6259
DA 2018-06-01
UT WOS:000432476100025
PM 29486179
ER

PT J
AU Cheng, Chao
   Wang, Rui
   Li, Yuan
   Pan, Yunjian
   Zhang, Yang
   Li, Hang
   Zheng, Difan
   Zheng, Shanbo
   Shen, Xuxia
   Sun, Yihua
   Chen, Haiquan
TI EGFR Exon 18 Mutations in East Asian Patients with Lung Adenocarcinomas:
   A Comprehensive Investigation of Prevalence, Clinicopathologic
   Characteristics and Prognosis
SO SCIENTIFIC REPORTS
VL 5
AR 13959
DI 10.1038/srep13959
DT Article
PD SEP 10 2015
PY 2015
OI Li, Yuan/0000-0001-5651-819X
ZS 0
TC 25
Z8 4
ZA 0
ZB 11
ZR 0
Z9 28
SN 2045-2322
DA 2015-09-10
UT WOS:000360987100001
PM 26354324
ER

PT J
AU Kitahara, Hirokazu
   Okamoto, Tatsuro
   Shimamatsu, Shinichiro
   Kohno, Mikihiro
   Morodomi, Yosuke
   Tagawa, Tetsuzo
   Kitao, Hiroyuki
   Okano, Shinji
   Oda, Yoshinao
   Maehara, Yoshihiko
   Mori, Masaki
TI LINE-1 Hypomethylation Is Associated With Malignant Traits and Cell
   Proliferation in Lung Adenocarcinoma
SO ANTICANCER RESEARCH
VL 40
IS 10
BP 5659
EP 5666
DI 10.21873/anticanres.14579
DT Article
PD OCT 2020
PY 2020
OI Morodomi, Yosuke/0000-0002-8882-0833
ZS 0
ZA 0
Z8 1
ZR 0
ZB 2
TC 3
Z9 4
SN 0250-7005
EI 1791-7530
DA 2020-11-10
UT WOS:000582679500040
PM 32988890
ER

PT J
AU Lui, Natalie S.
   Benson, Jalen
   He, Hao
   Imielski, Bartlomiej R.
   Kunder, Christian A.
   Liou, Douglas Z.
   Backhus, Leah M.
   Berry, Mark F.
   Shrager, Joseph B.
TI Sub-solid lung adenocarcinoma in Asian versus Caucasian patients:
   different biology but similar outcomes
SO JOURNAL OF THORACIC DISEASE
VL 12
IS 5
BP 2161
EP 2171
DI 10.21037/jtd.2020.04.37
DT Article
PD MAY 2020
PY 2020
RI Kunder, Christian/AAW-5377-2021
OI Kunder, Christian/0000-0003-1514-7550
ZB 0
ZS 0
ZR 0
Z8 0
ZA 0
TC 5
Z9 5
SN 2072-1439
EI 2077-6624
DA 2020-06-16
UT WOS:000537461900045
PM 32642121
ER

PT J
AU Ohtaki, Yoichi
   Shimizu, Kimihiro
   Kakegawa, Seiichi
   Nagashima, Toshiteru
   Nakano, Tetsuhiro
   Atsumi, Jun
   Enokida, Yasuaki
   Igai, Hitoshi
   Ibe, Takashi
   Sugano, Masayuki
   Kamiyoshihara, Mitsuhiro
   Kawashima, Osamu
   Kaira, Kyoichi
   Sunaga, Noriaki
   Takeyoshi, Izumi
TI Postrecurrence survival of surgically resected pulmonary adenocarcinoma
   patients according to EGFR and KRAS mutation status.
SO Molecular and clinical oncology
VL 2
IS 2
BP 187
EP 196
DT Journal Article
PD 2014-Mar
PY 2014
RI Igai, Hitoshi/AAW-4092-2021; Ohtaki, Yoichi/HRE-3795-2023
OI Igai, Hitoshi/0000-0002-5916-8209; 
ZB 8
ZS 0
Z8 0
TC 15
ZR 0
ZA 0
Z9 15
SN 2049-9450
DA 2014-03-01
UT MEDLINE:24649331
PM 24649331
ER

PT J
AU Matsumura, Yuki
   Suzuki, Hiroyuki
   Ohira, Tetsuya
   Shiono, Satoshi
   Abe, Jiro
   Sagawa, Motoyasu
   Sakurada, Akira
   Katahira, Masato
   Machida, Yuichiro
   Takahashi, Satomi
   Okada, Yoshinori
TI Matched-pair analysis of a multi-institutional cohort reveals that
   epidermal growth factor receptor mutation is not a risk factor for
   postoperative recurrence of lung adenocarcinoma
SO LUNG CANCER
VL 114
BP 23
EP 30
DI 10.1016/j.lungcan.2017.09.003
DT Article
PD DEC 2017
PY 2017
RI Shiono, Satoshi/Y-2822-2018
Z8 0
ZA 0
ZB 3
ZR 0
TC 8
ZS 0
Z9 8
SN 0169-5002
EI 1872-8332
DA 2018-01-09
UT WOS:000418782300004
PM 29173761
ER

PT J
AU Ohba, Taro
   Toyokawa, Gouji
   Osoegawa, Atsushi
   Hirai, Fumihiko
   Yamaguchi, Masafumi
   Taguchi, Ken-ichi
   Seto, Takashi
   Takenoyama, Mitsuhiro
   Ichinose, Yukito
   Sugio, Kenji
TI Mutations of the EGFR, K-ras, EML4-ALK, and BRAF genes in resected
   pathological stage I lung adenocarcinoma
SO SURGERY TODAY
VL 46
IS 9
BP 1091
EP 1098
DI 10.1007/s00595-015-1295-z
DT Article
PD SEP 2016
PY 2016
RI FUMIHIKO, HIRAI/GXF-5357-2022; Osoegawa, Atsushi/; Toyokawa, Gouji/
OI Osoegawa, Atsushi/0000-0002-8327-3631; Toyokawa,
   Gouji/0000-0002-6313-1169
TC 18
ZS 1
Z8 7
ZA 0
ZR 0
ZB 7
Z9 25
SN 0941-1291
EI 1436-2813
DA 2016-09-01
UT WOS:000380355000013
PM 26711128
ER

PT J
AU Suh, Young Joo
   Lee, Hyun-Ju
   Kim, Young Tae
   Kang, Chang Hyun
   Park, In Kyu
   Jeon, Yoon Kyung
   Chung, Doo Hyun
TI Added prognostic value of CT characteristics and IASLC/ATS/ERS
   histologic subtype in surgically resected lung adenocarcinomas
SO LUNG CANCER
VL 120
BP 130
EP 136
DI 10.1016/j.lungcan.2018.04.007
DT Article
PD JUN 2018
PY 2018
RI Chung, Doo Hyun/J-2791-2012; Kang, Chang-Hyun/J-5364-2012; Kang, Chang Hyun/; Suh, Young Joo/; Kim, Young Tae/
OI Kang, Chang Hyun/0000-0002-1612-1937; Suh, Young
   Joo/0000-0002-2078-5832; Kim, Young Tae/0000-0001-9006-4881
TC 12
ZB 3
ZA 0
Z8 2
ZR 0
ZS 0
Z9 14
SN 0169-5002
EI 1872-8332
DA 2018-12-28
UT WOS:000432759300020
PM 29748007
ER

PT J
AU Yoshida, Tatsuya
   Ishii, Genichiro
   Goto, Koichi
   Yoh, Kiyotaka
   Niho, Seiji
   Umemura, Shigeki
   Matsumoto, Shingo
   Ohmatsu, Hironobu
   Nagai, Kanji
   Ohe, Yuichiro
   Ochiai, Atsushi
TI Solid predominant histology predicts EGFR tyrosine kinase inhibitor
   response in patients with EGFR mutation-positive lung adenocarcinoma
SO JOURNAL OF CANCER RESEARCH AND CLINICAL ONCOLOGY
VL 139
IS 10
BP 1691
EP 1700
DI 10.1007/s00432-013-1495-0
DT Article
PD OCT 2013
PY 2013
RI Ishii, Genichiro/E-2913-2012
ZS 0
ZR 0
ZB 13
ZA 0
Z8 2
TC 30
Z9 32
SN 0171-5216
DA 2013-11-01
UT WOS:000324269200010
PM 23974272
ER

PT J
AU Ito, Masaoki
   Miyata, Yoshihiro
   Hirano, Shoko
   Kimura, Shingo
   Irisuna, Fumiko
   Ikeda, Kyoko
   Kushitani, Kei
   Kishi, Naoto
   Tsutani, Yasuhiro
   Takeshima, Yukio
   Okada, Morihito
TI Synchronicity of genetic variants between primary sites and metastatic
   lymph nodes, and prognostic impact in nodal metastatic lung
   adenocarcinoma
SO JOURNAL OF CANCER RESEARCH AND CLINICAL ONCOLOGY
VL 145
IS 9
BP 2325
EP 2333
DI 10.1007/s00432-019-02978-0
DT Article; Proceedings Paper
PD SEP 2019
PY 2019
CT 4th International Joint Meeting on Thoracic Surgery
CY NOV 28-30, 2018
CL Barcelona, SPAIN
RI Tsutani, Yasuhiro/AAD-3835-2022; Ito, Masaoki/
OI Ito, Masaoki/0000-0001-7296-4624
ZA 0
ZR 0
TC 6
Z8 1
ZS 0
ZB 2
Z9 7
SN 0171-5216
EI 1432-1335
DA 2019-09-11
UT WOS:000482838100013
PM 31317326
ER

PT J
AU Deng, Chaoqiang
   Zhang, Yang
   Fu, Fangqiu
   Ma, Xiangyi
   Wen, Zhexu
   Ma, Zelin
   Wang, Shengping
   Li, Yuan
   Chen, Haiquan
TI Genetic-pathological prediction for timing and site-specific recurrence
   pattern in resected lung adenocarcinoma
SO EUROPEAN JOURNAL OF CARDIO-THORACIC SURGERY
VL 60
IS 5
BP 1223
EP 1231
DI 10.1093/ejcts/ezab288
EA JUN 2021
DT Article
PD NOV 2021
PY 2021
RI Deng, Chaoqiang/IAO-3829-2023; wang, shengping/J-3901-2014; Ma, Xiang Yi/; Fu, Fangqiu/; Deng, Chaoqiang/
OI Ma, Xiang Yi/0000-0002-3768-8342; Fu, Fangqiu/0000-0001-5791-4741; Deng,
   Chaoqiang/0000-0002-3910-9519
ZA 0
TC 2
ZR 0
ZS 0
ZB 0
Z8 0
Z9 2
SN 1010-7940
EI 1873-734X
DA 2021-11-24
UT WOS:000717504200039
PM 34172990
ER

PT J
AU Kratz, Johannes R.
   Li, Jack Z.
   Tsui, Jessica
   Lee, Jen C.
   Ding, Vivianne W.
   Rao, Arjun A.
   Mann, Michael J.
   Chan, Vincent
   Combes, Alexis J.
   Krummel, Matthew F.
   Jablons, David M.
TI Genetic and immunologic features of recurrent stage I lung
   adenocarcinoma
SO SCIENTIFIC REPORTS
VL 11
IS 1
AR 23690
DI 10.1038/s41598-021-02946-0
DT Article
PD DEC 8 2021
PY 2021
RI li, JACK/HHC-6755-2022; Rao, Arjun Arkal/M-6591-2019
OI Rao, Arjun Arkal/0000-0003-4480-3190
TC 2
ZR 0
Z8 0
ZA 0
ZB 1
ZS 0
Z9 2
SN 2045-2322
DA 2022-01-03
UT WOS:000734524200039
PM 34880292
ER

PT J
AU Zhang, Yang
   Li, Jing
   Wang, Rui
   Li, Yuan
   Pan, Yunjian
   Cai, Deng
   Hu, Haichuan
   Li, Hang
   Ye, Ting
   Luo, Xiaoyang
   Zhang, Yiliang
   Li, Bin
   Shen, Lei
   Sun, Yihua
   Chen, Haiquan
TI The prognostic and predictive value of solid subtype in invasive lung
   adenocarcinoma
SO SCIENTIFIC REPORTS
VL 4
AR 7163
DI 10.1038/srep07163
DT Article
PD NOV 24 2014
PY 2014
RI ye, ting/HGC-5924-2022; Hu, Haichuan/U-7131-2017; liu, jiajia/IUN-0901-2023; Li, Yuan/
OI Li, Yuan/0000-0001-5651-819X
ZB 12
ZR 0
Z8 1
ZA 0
ZS 0
TC 38
Z9 39
SN 2045-2322
DA 2014-11-24
UT WOS:000346183900006
PM 25418354
ER

PT J
AU Aoki, Masaya
   Ueda, Kazuhiro
   Umehara, Tadashi
   Kamimura, Go
   Tokunaga, Takuya
   Harada-Takeda, Aya
   Maeda, Koki
   Nagata, Toshiyuki
   Yokomakura, Naoya
   Kariatsumari, Kota
   Nonaka, Yuto
   Imamura, Nobuhiro
   Morizono, Shoichiro
   Sato, Masami
TI Targeted Therapy Followed by Cytotoxic Chemotherapy in Preoperative
   Patients With Locally Advanced Lung Adenocarcinoma
SO ANTICANCER RESEARCH
VL 40
IS 5
BP 2911
EP 2916
DI 10.21873/anticanres.14268
DT Article
PD MAY 2020
PY 2020
ZA 0
TC 2
ZB 1
ZR 0
ZS 0
Z8 0
Z9 2
SN 0250-7005
EI 1791-7530
DA 2020-05-22
UT WOS:000531018600059
PM 32366442
ER

PT J
AU Tsunezuka, Yoshio
   Tanaka, Nobuyoshi
   Fujimori, Hideki
   Togashi, Yuki
   Baba, Satoko
   Takeuchi, Kengo
   Katayanagi, Kazuyoshi
   Kurumaya, Hiroshi
   Kitade, Hironori
   Atagi, Shinji
   Yano, Seiji
TI The case of double primary lung adenocarcinomas with an EGFR mutation
   and ALK translocation successfully treated with alectinib at the
   post-surgical recurrence.
SO The journal of medical investigation : JMI
VL 64
IS 3.4
BP 305
EP 307
DI 10.2152/jmi.64.305
DT Case Reports; Journal Article
PD 2017
PY 2017
Z8 0
TC 4
ZA 0
ZR 0
ZB 1
ZS 0
Z9 4
EI 1349-6867
DA 2017-11-03
UT MEDLINE:28955002
PM 28955002
ER

PT J
AU Sakatani, Toshio
   Maemura, Keita
   Hiyama, Noriko
   Amano, Yosuke
   Watanabe, Kousuke
   Kage, Hidenori
   Fukayama, Masashi
   Nakajima, Jun
   Yatomi, Yutaka
   Nagase, Takahide
   Takai, Daiya
TI High expression of IRE1 in lung adenocarcinoma is associated with a
   lower rate of recurrence
SO JAPANESE JOURNAL OF CLINICAL ONCOLOGY
VL 47
IS 6
BP 543
EP 550
DI 10.1093/jjco/hyx031
DT Article
PD JUN 2017
PY 2017
OI Yatomi, Yutaka/0000-0003-1719-4297; Nakajima, Jun/0000-0003-1174-0816;
   Watanabe, Kousuke/0000-0003-4670-3679
ZB 4
ZR 0
ZA 0
ZS 0
Z8 0
TC 6
Z9 6
SN 0368-2811
EI 1465-3621
DA 2017-07-10
UT WOS:000404049000011
PM 28334878
ER

PT J
AU Kaseda, Kaoru
   Asakura, Keisuke
   Kazama, Akio
   Ozawa, Yukihiko
TI Clinicopathological and prognostic features of surgically resected
   pathological stage I lung adenocarcinoma harboring epidermal growth
   factor receptor and K-ras mutation
SO THORACIC CANCER
VL 8
IS 3
BP 229
EP 237
DI 10.1111/1759-7714.12428
DT Article
PD MAY 2017
PY 2017
RI Asakura, Keisuke/HLH-1879-2023; Asakura, Keisuke/
OI Asakura, Keisuke/0000-0002-4491-3456
ZB 4
ZA 0
ZS 0
ZR 0
TC 8
Z8 0
Z9 8
SN 1759-7706
EI 1759-7714
DA 2017-05-01
UT WOS:000400682000013
PM 28322512
ER

PT J
AU Ahmad, Zeeshan
   Raza, Ahmad
   Patel, Manish R
TI Endometrial metastasis of lung adenocarcinoma: a report of two cases.
SO The American journal of case reports
VL 16
BP 296
EP 9
DI 10.12659/AJCR.892495
DT Case Reports; Journal Article
PD 2015 May 18
PY 2015
OI Patel, Manish/0000-0003-2752-945X
ZS 0
Z8 0
ZA 0
ZB 0
ZR 0
TC 10
Z9 10
EI 1941-5923
DA 2015-05-26
UT MEDLINE:25981989
PM 25981989
ER

PT J
AU Wu, Yimin
   Zhu, Zhouyu
   Chen, Yongyuan
   Chai, Ying
TI Tonsillar metastasis of nonsmall cell lung cancer with G719S mutation in
   exon 18 A case report
SO MEDICINE
VL 96
IS 49
AR e9003
DI 10.1097/MD.0000000000009003
DT Article
PD DEC 2017
PY 2017
ZR 0
ZB 1
Z8 0
TC 1
ZA 0
ZS 0
Z9 1
SN 0025-7974
EI 1536-5964
DA 2018-01-30
UT WOS:000422799500067
PM 29245278
ER

PT J
AU Kudo, Yujin
   Shimada, Yoshihisa
   Saji, Hisashi
   Kato, Yasufumi
   Yoshida, Koichi
   Matsubayashi, Jun
   Nagase, Seisuke
   Kakihana, Masatoshi
   Kajiwara, Naohiro
   Ohira, Tatsuo
   Nagao, Toshitaka
   Ikeda, Norihiko
TI Prognostic Factors for Survival After Recurrence in Patients With
   Completely Resected Lung Adenocarcinoma: Important Roles of Epidermal
   Growth Factor Receptor Mutation Status and the Current Staging System
SO CLINICAL LUNG CANCER
VL 16
IS 6
BP E213
EP E221
DI 10.1016/j.cllc.2015.04.005
DT Article
PD NOV 2015
PY 2015
RI Kudo, Yujin/A-2006-2017
OI Kudo, Yujin/0000-0003-3187-9970
TC 15
Z8 0
ZB 4
ZA 0
ZR 0
ZS 0
Z9 15
SN 1525-7304
EI 1938-0690
DA 2015-11-01
UT WOS:000363267500010
PM 25986624
ER

PT J
AU Song, Zhengbo
   Lv, Tangfeng
   Zhang, Yiping
   Song, Yong
TI Frequencies of actionable mutations and survival in variants of invasive
   adenocarcinoma of lung
SO TRANSLATIONAL CANCER RESEARCH
VL 6
IS 6
BP 1162
EP 1169
DI 10.21037/tcr.2017.11.19
DT Article
PD DEC 2017
PY 2017
ZR 0
Z8 0
ZB 0
TC 0
ZS 0
ZA 0
Z9 0
SN 2218-676X
EI 2219-6803
DA 2018-01-09
UT WOS:000418881000017
ER

PT J
AU Togashi, Yosuke
   Masago, Katsuhiro
   Hamatani, Yasuhiro
   Sakamori, Yuichi
   Nagai, Hiroki
   Kim, Young Hak
   Mishima, Michiaki
TI Successful erlotinib rechallenge for leptomeningeal metastases of lung
   adenocarcinoma after erlotinib-induced interstitial lung disease: A case
   report and review of the literature
SO LUNG CANCER
VL 77
IS 2
BP 464
EP 468
DI 10.1016/j.lungcan.2012.04.013
DT Review
PD AUG 2012
PY 2012
RI Nagai, Hiroki/GXZ-7815-2022
ZB 9
ZS 0
Z8 4
ZA 0
ZR 0
TC 19
Z9 22
SN 0169-5002
DA 2012-09-26
UT WOS:000307036500037
PM 22579408
ER

PT J
AU D'Angelo, Sandra P.
   Janjigian, Yelena Y.
   Ahye, Nicholas
   Riely, Gregory J.
   Chaft, Jamie E.
   Sima, Camelia S.
   Shen, Ronglai
   Zheng, Junting
   Dycoco, Joseph
   Kris, Mark G.
   Zakowski, Maureen F.
   Ladanyi, Marc
   Rusch, Valerie
   Azzoli, Christopher G.
TI Distinct Clinical Course of EGFR-Mutant Resected Lung Cancers Results of
   Testing of 1118 Surgical Specimens and Effects of Adjuvant Gefitinib and
   Erlotinib
SO JOURNAL OF THORACIC ONCOLOGY
VL 7
IS 12
BP 1815
EP 1822
DI 10.1097/JTO.0b013e31826bb7b2
DT Article
PD DEC 2012
PY 2012
RI Riely, Gregory/AAF-4300-2019; Ladanyi, Marc/AAG-8585-2019; Kris, Mark/; Chaft, Jamie/; Rusch, Valerie/; Dycoco, Joseph/
OI Kris, Mark/0000-0002-7317-5341; Chaft, Jamie/0000-0002-5838-9982; Rusch,
   Valerie/0000-0003-2345-6900; Dycoco, Joseph/0000-0003-0756-6050
ZB 48
Z8 3
TC 145
ZR 3
ZA 0
ZS 2
Z9 151
SN 1556-0864
EI 1556-1380
DA 2012-12-01
UT WOS:000311387700020
PM 23154553
ER

PT J
AU Xu, Shi-Bin
   Xie, Ming-Ran
   Li, Cai-Wei
   Wu, Xian-Ning
   Xu, Mei-Qing
TI Correlation of pulmonary venous circulating tumor cells with
   clinicopathological parameters in patients with early-stage lung
   adenocarcinoma
SO TRANSLATIONAL CANCER RESEARCH
VL 8
IS 3
BP 887
EP 898
DI 10.21037/tcr.2019.05.19
DT Article
PD JUN 2019
PY 2019
ZR 0
TC 1
ZA 0
Z8 0
ZB 0
ZS 0
Z9 1
SN 2218-676X
EI 2219-6803
DA 2019-07-12
UT WOS:000473292100023
PM 35116828
ER

PT J
AU Wang, Bo
   Jin, Huri
TI A case report of low grade fetal lung adenocarcinoma with TP53 mutation
SO MEDICINE
VL 101
IS 11
AR e29047
DI 10.1097/MD.0000000000029047
DT Article
PD MAR 18 2022
PY 2022
ZS 0
ZA 0
ZB 0
ZR 0
TC 0
Z8 0
Z9 0
SN 0025-7974
EI 1536-5964
DA 2022-07-14
UT WOS:000776240300053
PM 35356917
ER

PT J
AU Bulutay, Pinar
   AkyUrek, Nalan
   MemiS, Leyla
TI Clinicopathological and Prognostic Significance of the EML4-ALK
   Translocation and IGFR1, TTF1, Napsin A Expression in Patients with Lung
   Adenocarcinoma.
FT Clinicopathological and Prognostic Significance of the EML4-ALK
   Translocation and IGFR1, TTF1, Napsin A Expression in Patients with Lung
   Adenocarcinoma.
SO Turk patoloji dergisi
VL 37
IS 1
BP 7
EP 17
DI 10.5146/tjpath.2020.01503
DT Journal Article
PD 2021
PY 2021
RI BULUTAY, PINAR/E-5006-2019
OI BULUTAY, PINAR/0000-0001-5497-1513
ZR 0
ZS 0
ZB 1
Z8 1
ZA 0
TC 6
Z9 7
EI 1309-5730
DA 2020-12-30
UT MEDLINE:32876329
PM 32876329
ER

PT J
AU Matsuura, Yosuke
   Ninomiya, Hironori
   Ichinose, Junji
   Nakao, Masayuki
   Okumura, Sakae
   Nishio, Makoto
   Mun, Mingyon
TI Prognostic impact and distinctive characteristics of surgically resected
   anaplastic lymphoma kinase-rearranged lung adenocarcinoma
SO JOURNAL OF THORACIC AND CARDIOVASCULAR SURGERY
VL 163
IS 2
BP 441
EP +
DI 10.1016/j.jtcvs.2020.09.120
EA JAN 2022
DT Article; Proceedings Paper
PD FEB 2022
PY 2022
CT 100th Annual Meeting of the American-Association-for-Thoracic-Surgery
   (AATS) - A Virtual Learning Experience
CY MAY 22-23, 2020
CL ELECTR NETWORK
SP Amer Assoc Thorac Surg
RI Ichinose, Junji/M-2968-2013
ZA 0
ZR 0
ZS 0
TC 5
ZB 0
Z8 0
Z9 5
SN 0022-5223
EI 1097-685X
DA 2022-04-06
UT WOS:000768904200018
PM 33131892
ER

PT J
AU Zhou, Xiuzhi
   Cai, Li
   Liu, Junjie
   Hua, Xiaomin
   Zhang, Ying
   Zhao, Huilin
   Wang, Bin
   Li, Boqing
   Gai, Pengzhou
TI Analyzing EGFR mutations and their association with clinicopathological
   characteristics and prognosis of patients with lung adenocarcinoma
SO ONCOLOGY LETTERS
VL 16
IS 1
BP 362
EP 370
DI 10.3892/ol.2018.8681
DT Article
PD JUL 2018
PY 2018
TC 13
ZA 0
Z8 2
ZS 0
ZR 0
ZB 7
Z9 15
SN 1792-1074
EI 1792-1082
DA 2018-07-17
UT WOS:000437120300047
PM 29928422
ER

PT J
AU Ueda, Daisuke
   Ito, Masaoki
   Tsutani, Yasuhiro
   Gimenez-Capitan, Ana
   Roman-Llado, Ruth
   Perez-Rosado, Ana
   Aguado, Cristina
   Kushitani, Kei
   Miyata, Yoshihiro
   Arihiro, Koji
   Molina-Vila, Miguel Angel
   Rosell, Rafael
   Takeshima, Yukio
   Okada, Morihito
TI Comprehensive analysis of the clinicopathological features, targetable
   profile, and prognosis of mucinous adenocarcinoma of the lung
SO JOURNAL OF CANCER RESEARCH AND CLINICAL ONCOLOGY
VL 147
IS 12
BP 3709
EP 3718
DI 10.1007/s00432-021-03609-3
EA APR 2021
DT Article
PD DEC 2021
PY 2021
RI Tsutani, Yasuhiro/AAD-3835-2022; Giménez-Capitán, Ana/AAX-1433-2021; Ito, Masaoki/
OI Ito, Masaoki/0000-0001-7296-4624
Z8 0
ZS 0
ZB 1
TC 4
ZA 0
ZR 0
Z9 4
SN 0171-5216
EI 1432-1335
DA 2021-04-17
UT WOS:000635946600001
PM 33796913
ER

PT J
AU Muto, Satoshi
   Ozaki, Yuki
   Okabe, Naoyuki
   Matsumura, Yuki
   Hasegawa, Takeo
   Shio, Yutaka
   Hashimoto, Yuko
   Suzuki, Hiroyuki
TI Successful Treatment of Combined Large Cell Neuroendocrine Carcinoma
   Harboring an EGFR Mutation with EGFR-TKIs plus Bevacizumab: A Case
   Report.
SO Case reports in oncology
VL 13
IS 3
BP 1387
EP 1392
DI 10.1159/000511112
DT Case Reports
PD 2020 Sep-Dec
PY 2020
ZS 0
Z8 0
TC 3
ZA 0
ZR 0
ZB 3
Z9 3
SN 1662-6575
DA 2021-01-15
UT MEDLINE:33442360
PM 33442360
ER

PT J
AU Matsumura, Yuki
   Owada, Yuki
   Yamaura, Takumi
   Muto, Satoshi
   Osugi, Jun
   Hoshino, Mika
   Higuchi, Mitsunori
   Ohira, Tetsuya
   Suzuki, Hiroyuki
   Gotoh, Mitsukazu
TI Epidermal growth factor receptor gene mutation as risk factor for
   recurrence in patients with surgically resected lung adenocarcinoma: a
   matched-pair analysis
SO INTERACTIVE CARDIOVASCULAR AND THORACIC SURGERY
VL 23
IS 2
BP 216
EP 222
DI 10.1093/icvts/ivw116
DT Article
PD AUG 2016
PY 2016
OI Muto, Satoshi/0000-0002-9511-5593
Z8 1
ZR 1
ZB 3
TC 8
ZA 0
ZS 0
Z9 10
SN 1569-9293
EI 1569-9285
DA 2016-10-19
UT WOS:000383248800007
PM 27173985
ER

PT J
AU Tanaka, Kazumi
   Shimizu, Kimihiro
   Kakegawa, Seiichi
   Ohtaki, Yoichi
   Nagashima, Toshiteru
   Kaira, Kyoichi
   Horiguchi, Jun
   Oyama, Tetsunari
   Takeyoshi, Izumi
TI Prognostic significance of aromatase and estrogen receptor beta
   expression in EGFR wild-type lung adenocarcinoma
SO AMERICAN JOURNAL OF TRANSLATIONAL RESEARCH
VL 8
IS 1
BP 81
EP 97
DT Article
PD 2016
PY 2016
RI oyama, tetsunari/HTM-5857-2023; Ohtaki, Yoichi/HRE-3795-2023
ZA 0
TC 14
ZS 0
ZB 10
ZR 0
Z8 1
Z9 15
SN 1943-8141
DA 2016-03-09
UT WOS:000370369600008
PM 27069542
ER

PT J
AU Lv, Tangfeng
   Zou, Jiawei
   Liu, Hongbing
   Shen, Qin
   Lu, Zhenfeng
   Zhou, XiaoJun
   Wang, Xiaonan
   Song, Yong
TI Detection of oncogenic mutations in resected bronchial margins by
   next-generation sequencing indicates early relapse in stage IA lung
   adenocarcinoma patients
SO ONCOTARGET
VL 8
IS 25
BP 40643
EP 40653
DI 10.18632/oncotarget.16539
DT Article
PD JUN 20 2017
PY 2017
RI Liu, Hongbing/F-5980-2015
OI Liu, Hongbing/0000-0003-1404-0647
Z8 0
TC 3
ZS 0
ZR 0
ZA 0
ZB 1
Z9 3
EI 1949-2553
DA 2017-07-13
UT WOS:000404283700057
PM 28380452
ER

PT J
AU Gao, Mao-Gang
   Wang, Shi-Ze
   Han, Kai-Hong
   Xie, Shao-Nan
   Liu, Qing-Yi
TI Clinical characteristics and prognostic value of EGFR mutation in stage
   I lung adenocarcinoma with spread through air spaces after surgical
   resection
SO NEOPLASMA
VL 69
IS 6
BP 1480
EP 1489
DI 10.4149/neo_2022_220619N649
DT Article
PD 2022
PY 2022
ZA 0
TC 0
ZB 0
ZR 0
ZS 0
Z8 0
Z9 0
SN 0028-2685
EI 1338-4317
DA 2023-04-12
UT WOS:000950401100012
PM 36591802
ER

PT J
AU Chow, Oliver S.
   Villena-Vargas, Jonathan
   Nasar, Abu
   Sun, Brian
   Harrison, Sebron
   Lee, Benjamin
   Port, Jeffrey L.
   Altorki, Nasser K.
   Stiles, Brendon M.
TI Outcomes After Surgical Resection of Early-stage Lung Adenocarcinomas
   With Epidermal Growth Factor Receptor Mutations
SO ANNALS OF THORACIC SURGERY
VL 114
IS 3
BP 905
EP 910
DI 10.1016/j.athoracsur.2021.07.077
EA AUG 2022
DT Article
PD SEP 2022
PY 2022
TC 0
ZS 0
ZB 0
Z8 0
ZR 0
ZA 0
Z9 0
SN 0003-4975
EI 1552-6259
DA 2022-10-25
UT WOS:000863211600019
PM 34454901
ER

PT J
AU Okamoto, Tatsuro
   Kohno, Mikihiro
   Ito, Kensaku
   Takada, Kazuki
   Katsura, Masakazu
   Morodomi, Yosuke
   Toyokawa, Gouji
   Shoji, Fumihiro
   Maehara, Yoshihiko
TI Clinical Significance of DNA Damage Response Factors and Chromosomal
   Instability in Primary Lung Adenocarcinoma
SO ANTICANCER RESEARCH
VL 37
IS 4
BP 1729
EP 1735
DI 10.21873/anticanres.11505
DT Article
PD APR 2017
PY 2017
OI Morodomi, Yosuke/0000-0002-8882-0833; Katsura,
   Masakazu/0000-0001-8059-1768; Toyokawa, Gouji/0000-0002-6313-1169
TC 6
ZR 0
Z8 0
ZA 0
ZS 0
ZB 4
Z9 6
SN 0250-7005
EI 1791-7530
DA 2017-06-19
UT WOS:000402167700023
PM 28373435
ER

PT J
AU Kamiyoshihara, Mitsuhiro
   Igai, Hitoshi
   Ibe, Takashi
   Ohsawa, Fumi
   Yoshikawa, Ryohei
   Shimizu, Kimihiro
   Mogi, Akira
   Shirabe, Ken
   Kuwano, Hiroyuki
TI [Multidisciplinary Approach to Recurrence after Resection of Primary
   Lung Cancer].
SO Kyobu geka. The Japanese journal of thoracic surgery
VL 71
IS 4
BP 302
EP 310
DT Journal Article
PD 2018-Apr
PY 2018
ZS 0
ZR 0
Z8 0
ZB 0
ZA 0
TC 0
Z9 0
SN 0021-5252
DA 2018-05-17
UT MEDLINE:29755104
PM 29755104
ER

PT J
AU Shen, Leilei
   Lin, Jixing
   Wang, Bailin
   Xu, Hengliang
   Zhao, Kai
   Zhang, Lianbin
TI [Computed tomography findings, clinicopathological features, genetic
   characteristics and prognosis of in situ and minimally invasive lung
   adenocarcinomas].
SO Nan fang yi ke da xue xue bao = Journal of Southern Medical University
VL 39
IS 9
BP 1107
EP 1112
DI 10.12122/j.issn.1673-4254.2019.09.17
DT Journal Article
PD 2019-Sep-30
PY 2019
ZR 0
Z8 1
ZS 0
ZB 0
ZA 0
TC 0
Z9 1
SN 1673-4254
DA 2019-10-24
UT MEDLINE:31640952
PM 31640952
ER

PT J
AU Lv, Yan-Ling
   Liu, Hong-Bing
   Yuan, Dong-Mei
   Zhou, Li
   Jin, Shu-Xian
   Song, Yong
TI Carcinoembryonic antigen in pleural effusion of patients with lung
   adenocarcinoma: a predictive marker for EGFR mutation
SO TRANSLATIONAL CANCER RESEARCH
VL 8
IS 4
BP 1027
EP 1034
DI 10.21037/tcr.2019.06.10
DT Article
PD AUG 2019
PY 2019
RI Liu, Hongbing/F-5980-2015; Liu, Yiming/ISU-3780-2023
OI Liu, Hongbing/0000-0003-1404-0647; 
ZB 0
ZS 0
ZR 0
TC 0
Z8 0
ZA 0
Z9 0
SN 2218-676X
EI 2219-6803
DA 2019-09-18
UT WOS:000484233000003
PM 35116846
ER

PT J
AU Timsah, Zahra
   Berrout, Jonathan
   Suraokar, Milind
   Behrens, Carmen
   Song, Juhee
   Lee, J. Jack
   Ivan, Cristina
   Gagea, Mihai
   Shires, Michael
   Hu, Xin
   Vallien, Courtney
   Kingsley, Charles V.
   Wistuba, Ignacioi
   Ladbury, John E.
TI Expression pattern of FGFR2, Grb2 and Plc gamma 1 acts as a novel
   prognostic marker of recurrence recurrence-free survival in lung
   adenocarcinoma
SO AMERICAN JOURNAL OF CANCER RESEARCH
VL 5
IS 10
BP 3135
EP +
DT Article
PD 2015
PY 2015
RI Lee, Jack/P-7331-2019; Ivan, Cristina/; Ladbury, John/; Lee, J. Jack/
OI Lee, Jack/0000-0002-4584-929X; Ivan, Cristina/0000-0002-4848-0168;
   Ladbury, John/0000-0002-6328-7200; Lee, J. Jack/0000-0001-5469-9214
ZA 0
ZS 0
Z8 0
ZR 0
TC 17
ZB 13
Z9 17
SN 2156-6976
DA 2015-12-30
UT WOS:000365990400016
PM 26693065
ER

PT J
AU Zhang, Yiliang
   Ma, Yuan
   Li, Yuan
   Shen, Xuxia
   Yu, Yongfu
   Pan, Yunjian
   Zhang, Yang
   Zheng, Difan
   Zhao, Yue
   Ye, Ting
   Li, Bin
   Hu, Hong
   Sun, Yihua
   Zhang, Yawei
   Xiang, Jiaqing
   Chen, Haiquan
TI Comparative analysis of co-occurring mutations of specific tumor
   suppressor genes in lung adenocarcinoma between Asian and Caucasian
   populations
SO JOURNAL OF CANCER RESEARCH AND CLINICAL ONCOLOGY
VL 145
IS 3
BP 747
EP 757
DI 10.1007/s00432-018-02828-5
DT Article
PD MAR 2019
PY 2019
RI yu, yongfu/CAH-6797-2022; Yu, Yongfu/W-7557-2019; ye, ting/HGC-5924-2022; Zhao, Yue/R-4781-2018; Li, Yuan/
OI Yu, Yongfu/0000-0003-4208-9480; Zhao, Yue/0000-0003-3645-2634; Li,
   Yuan/0000-0001-5651-819X
ZB 4
ZR 0
ZS 0
ZA 0
Z8 1
TC 5
Z9 5
SN 0171-5216
EI 1432-1335
DA 2019-03-07
UT WOS:000459180600020
PM 30673871
ER

PT J
AU Cai, Deng
   Li, Hang
   Wang, Rui
   Li, Yuan
   Pan, Yunjian
   Hu, Haichuan
   Zhang, Yang
   Gong, Ranxia
   Pan, Bin
   Sun, Yihua
   Chen, Haiquan
TI Comparison of clinical features, molecular alterations, and prognosis in
   morphological subgroups of lung invasive mucinous adenocarcinoma
SO ONCOTARGETS AND THERAPY
VL 7
BP 2127
EP 2132
DI 10.2147/OTT.S70984
DT Article
PD 2014
PY 2014
RI Hu, Haichuan/U-7131-2017; Li, Yuan/
OI Li, Yuan/0000-0001-5651-819X
TC 21
ZA 0
ZB 8
Z8 1
ZR 0
ZS 0
Z9 22
SN 1178-6930
DA 2014-12-10
UT WOS:000344933600001
PM 25429229
ER

PT J
AU Choi, Helen
   Kratz, Johannes
   Pham, Patrick
   Lee, Sharon
   Ray, Roshni
   Kwon, Yong-Won
   Mao, Jian-Hua
   Kang, Hio Chung
   Jablons, David
   Kim, Il-Jin
TI Development of a rapid and practical mutation screening assay for human
   lung adenocarcinoma
SO INTERNATIONAL JOURNAL OF ONCOLOGY
VL 40
IS 6
BP 1900
EP 1906
DI 10.3892/ijo.2012.1396
DT Article
PD JUN 2012
PY 2012
RI Mao, Jian-Hua/EIZ-8595-2022; pham, patrick pp/R-4939-2018; Ricchetti, Roshni/; Kratz, Johannes R/
OI Mao, Jian-Hua/0000-0001-9320-6021; Ricchetti,
   Roshni/0000-0002-1969-1046; Kratz, Johannes R/0000-0003-0696-4073
ZA 0
ZS 0
ZR 0
ZB 3
Z8 0
TC 6
Z9 7
SN 1019-6439
EI 1791-2423
DA 2012-05-30
UT WOS:000303699900019
PM 22407457
ER

PT J
AU Wu, Xiaoxuan
   Song, Peng
   Guo, Lei
   Ying, Jianming
   Li, Wenbin
TI Mutant-Allele Tumor Heterogeneity, a Favorable Biomarker to Assess
   Intra-Tumor Heterogeneity, in Advanced Lung Adenocarcinoma
SO FRONTIERS IN ONCOLOGY
VL 12
AR 888951
DI 10.3389/fonc.2022.888951
DT Article
PD JUL 1 2022
PY 2022
RI Guo, Lei/AEU-0178-2022
ZA 0
Z8 0
TC 2
ZS 0
ZR 0
ZB 1
Z9 2
SN 2234-943X
DA 2022-08-13
UT WOS:000838302800001
PM 35847947
ER

PT J
AU Lee, Kanghoon
   Kim, Hyeong Ryul
   Kim, Dong Kwan
   Kim, Yong-Hee
   Park, Seung-Ill
   Choi, Se Hoon
   Han, Junhee
TI Post-recurrence survival analysis of stage I non-small-cell lung cancer.
SO Asian cardiovascular & thoracic annals
VL 25
IS 9
BP 623
EP 629
DI 10.1177/0218492317737641
DT Journal Article
PD 2017-Nov
PY 2017
Z8 2
TC 5
ZA 0
ZR 0
ZS 0
ZB 2
Z9 7
EI 1816-5370
DA 2018-07-18
UT MEDLINE:29058973
PM 29058973
ER

PT J
AU Paik, Jin Ho
   Choi, Chang-Min
   Kim, Hyojin
   Jang, Se Jin
   Choe, Gheeyoung
   Kim, Dong Kwan
   Kim, Hwa Jung
   Yoon, Hoil
   Lee, Choon-Taek
   Jheong, Sanghoon
   Choe, Ji-Young
   Chung, Jin-Haeng
TI Clinicopathologic implication of ALK rearrangement in surgically
   resected lung cancer A proposal of diagnostic algorithm for
   ALK-rearranged adenocarcinoma
SO LUNG CANCER
VL 76
IS 3
BP 403
EP 409
DI 10.1016/j.lungcan.2011.11.008
DT Article
PD JUN 2012
PY 2012
RI Chung, Jin-Haeng/F-3706-2011; Lee, Choon-Taek/J-5611-2012; Kim, Hwa Jung/
OI Kim, Hwa Jung/0000-0003-1916-7014
ZB 51
Z8 9
ZS 1
ZA 0
ZR 0
TC 127
Z9 136
SN 0169-5002
EI 1872-8332
DA 2012-06-01
UT WOS:000304688300022
PM 22129856
ER

PT J
AU Zhang, Xilin
   Jiang, Yan
   Yu, Huanming
   Xia, Hui
   Wang, Xiang
TI A comprehensive study on the oncogenic mutation and molecular pathology
   in Chinese lung adenocarcinoma patients
SO WORLD JOURNAL OF SURGICAL ONCOLOGY
VL 18
IS 1
AR 172
DI 10.1186/s12957-020-01947-z
DT Article
PD JUL 16 2020
PY 2020
OI Wang, Xiang/0000-0002-0913-0501
TC 4
ZB 0
Z8 0
ZA 0
ZR 0
ZS 0
Z9 4
EI 1477-7819
DA 2020-08-07
UT WOS:000552422300004
PM 32677962
ER

PT J
AU Hsu, Yi-Chiung
   Chang, Ya-Hsuan
   Chang, Gee-Chen
   Ho, Bing-Ching
   Yuan, Shin-Sheng
   Li, Yu-Cheng
   Zeng, Jhih-Wun
   Yu, Sung-Liang
   Li, Ker-Chau
   Yang, Pan-Chyr
   Chen, Hsuan-Yu
TI Tumor mutation burden and recurrent tumors in hereditary lung cancer
SO CANCER MEDICINE
VL 8
IS 5
BP 2179
EP 2187
DI 10.1002/cam4.2120
DT Article
PD MAY 2019
PY 2019
RI Chang, Ya-Hsuan/AAG-1313-2021; Li, Ker-Chau/AAQ-4886-2021; Chen, Hsuan-Yu/AAE-8428-2019; Yuan, Shinsheng/AAP-4855-2021; YU, SUNG-LIANG/; YANG, PAN-CHYR/
OI YU, SUNG-LIANG/0000-0003-4535-9036; YANG, PAN-CHYR/0000-0001-6330-6048
ZS 0
ZA 0
ZB 6
ZR 0
TC 13
Z8 0
Z9 13
SN 2045-7634
DA 2019-06-14
UT WOS:000469272500022
PM 30941903
ER

PT J
AU Watanabe, Masato
   Yokose, Tomoyuki
   Tetsukan, Woo
   Imai, Kentaro
   Tsuboi, Masahiro
   Ito, Hiroyuki
   Ishikawa, Yoshihiro
   Yamada, Kouzo
   Nakayama, Haruhiko
   Fujino, Shozo
TI Micropapillary components in a lung adenocarcinoma predict stump
   recurrence 8 years after resection: A case report
SO LUNG CANCER
VL 80
IS 2
BP 230
EP 233
DI 10.1016/j.lungcan.2013.01.011
DT Article
PD MAY 2013
PY 2013
ZB 5
TC 9
Z8 0
ZA 0
ZS 0
ZR 0
Z9 9
SN 0169-5002
DA 2013-06-05
UT WOS:000318262500019
PM 23434352
ER

PT J
AU Makimoto, Go
   Ninomiya, Kiichiro
   Kubo, Toshio
   Sunami, Ryota
   Kato, Yuka
   Ichihara, Eiki
   Ohashi, Kadoaki
   Rai, Kammei
   Hotta, Katsuyuki
   Tabata, Masahiro
   Maeda, Yoshinobu
   Kiura, Katsuyuki
TI A novel osimertinib-resistant human lung adenocarcinoma cell line
   harbouring mutant EGFR and activated IGF1R
SO JAPANESE JOURNAL OF CLINICAL ONCOLOGY
VL 51
IS 6
BP 956
EP 965
DI 10.1093/jjco/hyab048
EA APR 2021
DT Article
PD JUN 2021
PY 2021
OI Ohashi, Kadoaki/0000-0002-5180-3933; Kiura,
   Katsuyuki/0000-0002-9172-9379
TC 5
ZB 4
Z8 0
ZA 0
ZR 0
ZS 0
Z9 5
SN 0368-2811
EI 1465-3621
DA 2021-11-02
UT WOS:000709463200015
PM 33829270
ER

PT J
AU Tanaka, Hidenori
   Okamoto, Takashi
   Shinyama, Mami
   Matsumura, Saeko
   Fujii, Tatsuo
TI [A case of lung adenocarcinoma wtih exon19 and T790M mutations in EGFR
   having good response to erlotinib after gefitinib treatment failure].
SO Gan to kagaku ryoho. Cancer & chemotherapy
VL 40
IS 8
BP 1067
EP 9
DT Case Reports; Journal Article
PD 2013-Aug
PY 2013
Z8 0
ZS 0
ZR 0
ZB 0
TC 0
ZA 0
Z9 0
SN 0385-0684
DA 2014-04-17
UT MEDLINE:23986053
PM 23986053
ER

PT J
AU Hamada, Kenichi
   Tian, Ying
   Fujimoto, Mao
   Takahashi, Yoriko
   Kohno, Takashi
   Tsuta, Koji
   Watanabe, Shun-Ichi
   Yoshida, Teruhiko
   Asamura, Hisao
   Kanai, Yae
   Arai, Eri
TI DNA hypermethylation of the ZNF132 gene participates in the
   clinicopathological aggressiveness of 'pan-negative'-type lung
   adenocarcinomas
SO CARCINOGENESIS
VL 42
IS 2
BP 169
EP 179
DI 10.1093/carcin/bgaa115
EA FEB 2021
DT Article
PD FEB 2021
PY 2021
RI Kohno, Takashi/M-8823-2013
Z8 1
ZB 5
ZR 0
TC 8
ZA 0
ZS 0
Z9 8
SN 0143-3334
EI 1460-2180
DA 2021-04-29
UT WOS:000637025400002
PM 33152763
ER

PT J
AU Wang, Yucong
   Xu, Yinghui
   Wang, Xu
   Sun, Chao
   Guo, Ye
   Shao, Guoguang
   Yang, Zhiguang
   Qiu, Shi
   Ma, Kewei
TI RET fusion in advanced non-small-cell lung cancer and response to
   cabozantinib A case report
SO MEDICINE
VL 98
IS 3
AR e14120
DI 10.1097/MD.0000000000014120
DT Article
PD JAN 2019
PY 2019
RI Xu, Yinghui/JBS-3453-2023
ZB 5
TC 11
ZA 0
ZR 0
ZS 0
Z8 0
Z9 11
SN 0025-7974
EI 1536-5964
DA 2019-04-10
UT WOS:000462294100054
PM 30653139
ER

PT J
AU Villaruz, Liza C.
   Socinski, Mark A.
   Cunningham, Diana E.
   Chiosea, Simion I.
   Burns, Timothy F.
   Siegfried, Jill M.
   Dacic, Sanja
TI The prognostic and predictive value of KRAS oncogene substitutions in
   lung adenocarcinoma
SO CANCER
VL 119
IS 12
BP 2268
EP 2274
DI 10.1002/cncr.28039
DT Article
PD JUN 15 2013
PY 2013
OI Chiosea, Simion/0000-0002-5766-8779
ZR 0
ZB 22
Z8 0
ZA 0
TC 43
ZS 0
Z9 43
SN 0008-543X
EI 1097-0142
DA 2013-07-10
UT WOS:000319871800012
PM 23526491
ER

PT J
AU Qu, Rirong
   Ye, Fan
   Tu, Dehao
   Cai, Yixin
   Fu, Xiangning
TI Clinical Features and Surgical Treatment of Synchronous Multiple Primary
   Lung Adenocarcinomas With Different EGFR Mutations
SO FRONTIERS IN ONCOLOGY
VL 11
AR 785777
DI 10.3389/fonc.2021.785777
DT Article
PD JAN 13 2022
PY 2022
OI Qu, Rirong/0000-0002-3334-3304
ZA 0
Z8 0
ZS 0
ZB 0
TC 2
ZR 0
Z9 2
SN 2234-943X
DA 2022-02-03
UT WOS:000747954000001
PM 35096585
ER

PT J
AU Osawa, Junichiro
   Shimada, Yoshihisa
   Maehara, Sachio
   Hagiwara, Masaru
   Kakihana, Masatoshi
   Kajiwara, Naohiro
   Ohira, Tatsuo
   Matsubayashi, Jun
   Ikeda, Norihiko
TI Clinical usefulness of the 3-tier classification according to the
   proportion of morphological patterns for patients with pathological
   stage I invasive lung adenocarcinoma
SO GENERAL THORACIC AND CARDIOVASCULAR SURGERY
VL 69
IS 6
BP 943
EP 949
DI 10.1007/s11748-020-01559-0
EA JAN 2021
DT Article
PD JUN 2021
PY 2021
ZB 0
ZA 0
TC 0
Z8 0
ZS 0
ZR 0
Z9 0
SN 1863-6705
EI 1863-6713
DA 2021-01-12
UT WOS:000604080200001
PM 33385289
ER

PT J
AU Pakvisal, Nussara
   Chantranuwat, Poonchavist
   Vinayanuwattikun, Chanida
   Sitthideatphaiboon, Piyada
   Teerapakpinyo, Chinachote
   Shuangshoti, Shanop
   Benjacholamas, Vichai
   Pornpattanarak, Nopporn
   Sriuranpong, Virote
TI Prognostic factors in completely resected lymph-node-negative pulmonary
   adenocarcinoma
SO TRANSLATIONAL CANCER RESEARCH
VL 11
IS 7
BP 2238
EP +
DI 10.21037/tcr-21-2633
EA MAY 2022
DT Article
PD JUL 2022
PY 2022
TC 0
ZS 0
ZR 0
ZB 0
ZA 0
Z8 0
Z9 0
SN 2218-676X
EI 2219-6803
DA 2022-06-16
UT WOS:000806744900001
PM 35966323
ER

PT J
AU Izar, Benjamin
   Zhou, Haiyu
   Heist, Rebecca S.
   Azzoli, Christopher G.
   Muzikansky, Alona
   Scribner, Emily E. F.
   Bernardo, Lindsay A.
   Dias-Santagata, Dora
   Iafrate, Anthony J.
   Lanuti, Michael
TI The Prognostic Impact of KRAS, Its Codon and Amino Acid Specific
   Mutations, on Survival in Resected Stage I Lung Adenocarcinoma
SO JOURNAL OF THORACIC ONCOLOGY
VL 9
IS 9
BP 1363
EP 1369
DI 10.1097/JTO.0000000000000266
DT Article
PD SEP 2014
PY 2014
OI Zhou, Haiyu/0000-0002-3328-6792
ZA 0
ZB 32
ZR 0
ZS 0
Z8 1
TC 65
Z9 66
SN 1556-0864
EI 1556-1380
DA 2014-09-01
UT WOS:000341025800023
PM 25122432
ER

PT J
AU Sun, P L
   Liu, J N
   Cao, L Q
   Yao, M
   Gao, H W
TI [To evaluate the clinicopathologic characteristics and outcome of tumor
   cells spreading through air spaces in patients with adenocarcinoma of
   lung].
SO Zhonghua bing li xue za zhi = Chinese journal of pathology
VL 46
IS 5
BP 303
EP 308
DI 10.3760/cma.j.issn.0529-5807.2017.05.004
DT Journal Article
PD 2017-May-08
PY 2017
ZB 1
ZR 0
TC 3
Z8 7
ZS 0
ZA 0
Z9 10
SN 0529-5807
DA 2017-08-23
UT MEDLINE:28468034
PM 28468034
ER

PT J
AU Wang, Kun
   Xue, Mengchao
   Qiu, Jianhao
   Liu, Ling
   Wang, Yueyao
   Li, Rongyang
   Qu, Chenghao
   Yue, Weiming
   Tian, Hui
TI Genomics Analysis and Nomogram Risk Prediction of Occult Lymph Node
   Metastasis in Non-Predominant Micropapillary Component of Lung
   Adenocarcinoma Measuring <= 3 cm
SO FRONTIERS IN ONCOLOGY
VL 12
AR 945997
DI 10.3389/fonc.2022.945997
DT Article
PD JUL 13 2022
PY 2022
RI Li, Rongyang/GXF-2537-2022; Li, Rongyang/
OI Li, Rongyang/0000-0001-6047-3027
ZA 0
Z8 0
ZR 0
ZB 0
TC 1
ZS 0
Z9 1
SN 2234-943X
DA 2022-08-04
UT WOS:000832810800001
PM 35912197
ER

PT J
AU Zhang, Yiliang
   Ma, Yuan
   Li, Yuan
   Shen, Xuxia
   Yu, Yongfu
   Pan, Yunjian
   Zhang, Yang
   Yu, Su
   Zheng, Difan
   Zhao, Yue
   Hu, Hong
   Sun, Yihua
   Zhang, Yawei
   Xiang, Jiaqing
   Chen, Haiquan
TI Are exon 19 deletions and L858R different in early stage lung
   adenocarcinoma?
SO JOURNAL OF CANCER RESEARCH AND CLINICAL ONCOLOGY
VL 144
IS 1
BP 165
EP 171
DI 10.1007/s00432-017-2526-z
DT Article
PD JAN 2018
PY 2018
RI Zhao, Yue/R-4781-2018; yu, yongfu/CAH-6797-2022; Yu, Yongfu/W-7557-2019; Yu, Yongfu/GLR-9881-2022; Li, Yuan/
OI Zhao, Yue/0000-0003-3645-2634; Yu, Yongfu/0000-0003-4208-9480; Li,
   Yuan/0000-0001-5651-819X
TC 5
ZR 0
ZS 0
Z8 0
ZA 0
ZB 2
Z9 5
SN 0171-5216
EI 1432-1335
DA 2018-01-23
UT WOS:000419581300017
PM 29026990
ER

PT J
AU Kim, Min Hwan
   Shim, Hyo Sup
   Kang, Dae Ryong
   Jung, Ji Ye
   Lee, Chang Young
   Kim, Dae Joon
   Lee, Jin Gu
   Bae, Mi Kyung
   Kim, Hye Ryun
   Lim, Sun Min
   Kim, Eun Young
   Park, Ji Soo
   Chung, Kyung Young
   Kim, Hyun-Jung
   Kim, Joo Hang
   Cho, Byoung Chul
TI Clinical and prognostic implications of ALK and ROS1 rearrangements in
   never-smokers with surgically resected lung adenocarcinoma
SO LUNG CANCER
VL 83
IS 3
BP 389
EP 395
DI 10.1016/j.lungcan.2014.01.003
DT Article
PD MAR 2014
PY 2014
RI Kim, Hyon-Suk/R-4113-2017; Shim, Hyo Sup/ABI-6190-2020; Jung, Ji Ye/AAB-4993-2021; Kim, Min Hwan/; KIM, EUN YOUNG/; Cho, Byoung Chul/; Shim, Hyo Sup/; Jung, Ji Ye/; Kim, Hye Ryun/; Park, Ji Soo/
OI Kim, Hyon-Suk/0000-0001-5662-7740; Kim, Min Hwan/0000-0002-1595-6342;
   KIM, EUN YOUNG/0000-0002-3281-5744; Cho, Byoung
   Chul/0000-0002-5562-270X; Shim, Hyo Sup/0000-0002-5718-3624; Jung, Ji
   Ye/0000-0003-1589-4142; Kim, Hye Ryun/0000-0002-1842-9070; Park, Ji
   Soo/0000-0002-0023-7740
TC 47
Z8 8
ZS 0
ZB 12
ZA 0
ZR 0
Z9 56
SN 0169-5002
EI 1872-8332
DA 2014-03-01
UT WOS:000333495400013
PM 24462463
ER

PT J
AU Eide, Inger Johanne Zwicky
   Nilssen, Yngvar
   Lund-Iversen, Marius
   Brustugun, Odd Terje
TI Factors affecting outcome in resected EGFR-mutated lung cancer
SO ACTA ONCOLOGICA
VL 61
IS 6
BP 749
EP 756
DI 10.1080/0284186X.2022.2066984
EA APR 2022
DT Article
PD JUN 3 2022
PY 2022
OI Eide, Inger Johanne Zwicky/0000-0003-1246-3048; Brustugun, Odd
   Terje/0000-0002-5153-8391
TC 2
ZR 0
ZB 1
ZA 0
Z8 0
ZS 0
Z9 2
SN 0284-186X
EI 1651-226X
DA 2022-05-19
UT WOS:000794288700001
PM 35473448
ER

PT J
AU Song, Ruiqiang
   Cheng, Yanbo
   Zheng, Tianxi
TI The Effect of Gefitinib on Treatment Necessity and Prognosis of NSCLC
   Patients with Early EGFR Mutations
SO CONTRAST MEDIA & MOLECULAR IMAGING
VL 2022
AR 2228744
DI 10.1155/2022/2228744
DT Article
PD OCT 11 2022
PY 2022
ZR 0
TC 0
Z8 0
ZS 0
ZA 0
ZB 0
Z9 0
SN 1555-4309
EI 1555-4317
DA 2022-11-13
UT WOS:000876516800001
PM 36304772
ER

PT J
AU Scoccianti, Chiara
   Vesin, Aurelien
   Martel, Ghislaine
   Olivier, Magali
   Brambilla, Elisabeth
   Timsit, Jean-Francois
   Tavecchio, Luca
   Brambilla, Christian
   Field, John K.
   Hainaut, Pierre
CA European Early Lung Canc
TI Prognostic value of TP53, KRAS and EGFR mutations in nonsmall cell lung
   cancer: the EUELC cohort
SO EUROPEAN RESPIRATORY JOURNAL
VL 40
IS 1
BP 177
EP 184
DI 10.1183/09031936.00097311
DT Article
PD JUL 2012
PY 2012
RI Brambilla, Elisabeth MP/L-8796-2013; Field, John K./AAD-5674-2020; sozzi, gabriella/G-8259-2011; Hainaut, Pierre/B-6018-2012; timsit, jean-francois/AAF-4167-2020; Olivier, Magali/G-3728-2010; Tavecchio, Luca/M-5185-2017; harrison, david/; elborn, joseph/; O'Byrne, Kenneth/
OI Field, John K./0000-0003-3951-6365; sozzi,
   gabriella/0000-0001-9360-6914; Hainaut, Pierre/0000-0002-1303-1610;
   Olivier, Magali/0000-0002-8202-342X; Tavecchio,
   Luca/0000-0002-0440-6791; harrison, david/0000-0001-9041-9988; elborn,
   joseph/0000-0002-2323-442X; O'Byrne, Kenneth/0000-0002-6754-5633
ZS 1
Z8 4
ZB 45
ZA 0
TC 73
ZR 1
Z9 79
SN 0903-1936
DA 2012-07-01
UT WOS:000307287500025
PM 22267755
ER

PT J
AU Oiwa, Hiroaki
   Aokage, Keiju
   Suzuki, Ayako
   Sato, Kei
   Kuroe, Takashi
   Mimaki, Sachiyo
   Tane, Kenta
   Miyoshi, Tomohiro
   Samejima, Joji
   Tsuchihara, Katsuya
   Goto, Koichi
   Funai, Kazuhito
   Tsuboi, Masahiro
   Nakai, Tokiko
   Ishii, Genichiro
TI Clinicopathological, gene expression and genetic features of stage I
   lung adenocarcinoma with necrosis
SO LUNG CANCER
VL 159
BP 74
EP 83
DI 10.1016/j.lungcan.2021.07.001
EA JUL 2021
DT Article
PD SEP 2021
PY 2021
ZB 2
Z8 0
TC 3
ZA 0
ZR 0
ZS 0
Z9 3
SN 0169-5002
EI 1872-8332
DA 2021-08-26
UT WOS:000685268300011
PM 34311347
ER

PT J
AU Watanabe, Hajime
   Saito, Haruhiro
   Yokose, Tomoyuki
   Sakuma, Yuji
   Murakami, Shuji
   Kondo, Tetsuro
   Oshita, Fumihiro
   Ito, Hiroyuki
   Nakayama, Haruhiko
   Yamada, Kouzo
   Iwazaki, Masayuki
TI Relation Between Thin-Section Computed Tomography and Clinical Findings
   of Mucinous Adenocarcinoma
SO ANNALS OF THORACIC SURGERY
VL 99
IS 3
BP 975
EP 982
DI 10.1016/j.athoracsur.2014.10.065
DT Article
PD MAR 2015
PY 2015
RI Watanabe, Hajime/S-8957-2019
Z8 8
ZS 0
ZR 0
ZB 8
TC 39
ZA 0
Z9 47
SN 0003-4975
EI 1552-6259
DA 2015-04-08
UT WOS:000350570800045
PM 25624054
ER

PT J
AU Kang, Jin-Hyoung
   Kim, Tae Jung
   Kim, Seungjoon
AU 김민아
   김인호
   성숙환
   허솔미
TI Coexistence of an EGFR Mutation and an ALK Rearrangement in a Patient
   with Lung Adenocarcinoma: a Case Report
SO The Korean Journal of Medicine
S1 대한내과학회지
VL 90
IS 1
BP 72
EP 77
DI 10.3904/kjm.2016.90.1.72
DT research-article
PD 2016
PY 2016
ZR 0
ZA 0
ZB 0
ZS 0
TC 0
Z8 0
Z9 0
SN 1738-9364
DA 2016-01-01
UT KJD:ART002074838
ER

PT J
AU Zhou, Tao
   Xiong, Qiang
   Hong, Chen
   Wang, Qian
   Wang, Wenxian
   Xu, Chunwei
   Cai, Jing
CA Yangtze River Delta Lung Canc Coop
TI A novel EGFR exon 21 indel mutation in lung adenocarcinoma and response
   to dacomitinib: A case report
SO MEDICINE
VL 101
IS 34
AR e30269
DI 10.1097/MD.0000000000030269
DT Article
PD AUG 26 2022
PY 2022
TC 0
ZS 0
ZB 0
Z8 0
ZA 0
ZR 0
Z9 0
SN 0025-7974
EI 1536-5964
DA 2022-09-23
UT WOS:000847532100046
PM 36042660
ER

PT J
AU Isaksson, Sofi
   George, Anthony M.
   Jonsson, Mats
   Cirenajwis, Helena
   Jonsson, Per
   Bendahl, Par-Ola
   Brunnstrom, Hans
   Staaf, Johan
   Saal, Lao H.
   Planck, Maria
TI Pre-operative plasma cell-free circulating tumor DNA and serum protein
   tumor markers as predictors of lung adenocarcinoma recurrence
SO ACTA ONCOLOGICA
VL 58
IS 8
BP 1079
EP 1086
DI 10.1080/0284186X.2019.1610573
EA JUN 2019
DT Article
PD AUG 3 2019
PY 2019
RI Brunnström, Hans/AAZ-6803-2020; Saal, Lao H/A-2919-2011; Jonsson, Mats/; George, Anthony/
OI Brunnström, Hans/0000-0001-7402-138X; Saal, Lao H/0000-0002-0815-1896;
   Jonsson, Mats/0000-0002-4031-7665; George, Anthony/0000-0001-5680-8664
TC 16
ZA 0
ZR 0
ZB 8
ZS 0
Z8 0
Z9 16
SN 0284-186X
EI 1651-226X
DA 2019-10-16
UT WOS:000475017200001
PM 31230502
ER

PT J
AU Huang, Yen-Lin
   Chen, Yi-Jung
   Juan, Yi-Hsiu
   Wu, Shang-Gin
   Chung, Kuei-Pin
TI Prognostic significance of dynamin-related protein 1 expression in
   advanced lung adenocarcinoma
SO PATHOLOGY RESEARCH AND PRACTICE
VL 234
AR 153931
DI 10.1016/j.prp.2022.153931
EA MAY 2022
DT Article
PD JUN 2022
PY 2022
ZA 0
ZB 0
ZR 0
Z8 0
TC 0
ZS 0
Z9 0
SN 0344-0338
EI 1618-0631
DA 2022-06-11
UT WOS:000799953800007
PM 35523103
ER

PT J
AU Yotsukura, Masaya
   Asamura, Hisao
   Motoi, Noriko
   Kashima, Jumpei
   Yoshida, Yukihiro
   Nakagawa, Kazuo
   Shiraishi, Kouya
   Kohno, Takashi
   Yatabe, Yasushi
   Watanabe, Shun-ichi
TI Long-Term Prognosis of Patients With Resected Adenocarcinoma In Situ and
   Minimally Invasive Adenocarcinoma of the Lung
SO JOURNAL OF THORACIC ONCOLOGY
VL 16
IS 8
BP 1312
EP 1320
DI 10.1016/j.jtho.2021.04.007
EA JUL 2021
DT Article
PD AUG 2021
PY 2021
RI Kashima, Jumpei/HSI-4353-2023; YATABE, Yasushi/J-6461-2014; Kohno, Takashi/M-8823-2013; Kashima, Jumpei/AAT-3248-2020
OI Kashima, Jumpei/0000-0002-5225-9319; YATABE,
   Yasushi/0000-0003-1788-559X; Kashima, Jumpei/0000-0002-5225-9319
ZS 0
ZB 7
ZR 0
Z8 7
TC 30
ZA 0
Z9 37
SN 1556-0864
EI 1556-1380
DA 2021-08-22
UT WOS:000677967100014
PM 33915249
ER

PT J
AU Zaric, Bojan
   Brcic, Luka
   Buder, Anna
   Brandstetter, Anita
   Buresch, Jorun O.
   Traint, Stefan
   Kovacevic, Tomi
   Stojsic, Vladimir
   Perin, Branislav
   Pirker, Robert
   Filipits, Martin
TI PD-1 and PD-L1 Protein Expression Predict Survival in Completely
   Resected Lung Adenocarcinoma
SO CLINICAL LUNG CANCER
VL 19
IS 6
BP E957
EP E963
DI 10.1016/j.cllc.2018.08.014
DT Article
PD NOV 2018
PY 2018
RI Zaric, Bojan/ABB-3378-2021; Brcic, Luka/; Filipits, Martin/; Zaric, Bojan/; Kovacevic, Tomi/
OI Brcic, Luka/0000-0002-9098-8416; Filipits, Martin/0000-0003-2847-4534;
   Zaric, Bojan/0000-0003-3215-8390; Kovacevic, Tomi/0000-0002-2903-5261
ZS 0
ZR 0
TC 16
ZB 8
Z8 1
ZA 0
Z9 17
SN 1525-7304
EI 1938-0690
DA 2018-11-06
UT WOS:000448336900019
PM 30197262
ER

PT J
AU Lin, Chun-Yu
   Wu, Yen-Mu
   Hsieh, Meng-Heng
   Wang, Chih-Wei
   Wu, Ching-Yang
   Chen, Ying-Jen
   Fang, Yueh-Fu
TI Prognostic implication of EGFR gene mutations and histological
   classification in patients with resected stage I lung adenocarcinoma
SO PLOS ONE
VL 12
IS 10
AR e0186567
DI 10.1371/journal.pone.0186567
DT Article
PD OCT 24 2017
PY 2017
OI Fang, Yueh-Fu/0000-0003-2211-3076
Z8 1
ZS 0
ZA 0
TC 15
ZB 5
ZR 0
Z9 16
SN 1932-6203
DA 2017-10-24
UT WOS:000413568900017
PM 29065153
ER

PT J
AU Kobayashi, Haruki
   Wakuda, Kazushige
   Takahashi, Toshiaki
TI Effectiveness of afatinib in lung cancer with paralytic ileus due to
   peritoneal carcinomatosis.
SO Respirology case reports
VL 4
IS 6
BP e00197
EP e00197
DI 10.1002/rcr2.197
DT Case Reports
PD 2016-Nov
PY 2016
OI Kobayashi, Haruki/0000-0002-3386-8063
ZA 0
TC 6
Z8 2
ZS 0
ZR 0
ZB 3
Z9 8
SN 2051-3380
DA 2016-11-01
UT MEDLINE:28031832
PM 28031832
ER

PT J
AU Kim, Ji Eun
   Kim, Hyojin
   Choe, Ji-Young
   Sun, Pingli
   Jheon, Sanghoon
   Chung, Jin-Haeng
TI High Expression of Sonic Hedgehog Signaling Proteins Is Related to the
   Favorable Outcome, EGFR Mutation, and Lepidic Predominant Subtype in
   Primary Lung Adenocarcinoma
SO ANNALS OF SURGICAL ONCOLOGY
VL 20
BP S570
EP S576
DI 10.1245/s10434-013-3022-6
SU 3
DT Article
PD DEC 2013
PY 2013
RI Chung, Jin-Haeng/F-3706-2011; Kim, Ji Eun/J-5440-2012
OI Kim, Ji Eun/0000-0002-2156-9875
ZA 0
ZB 7
TC 13
ZS 0
Z8 1
ZR 0
Z9 15
SN 1068-9265
EI 1534-4681
DA 2013-12-01
UT WOS:000328197600030
PM 23709101
ER

PT J
AU Fan, Lei
   He, Ping
TI [Research Progress on Spread Through Air Spaces of Lung Cancer].
SO Zhongguo fei ai za zhi = Chinese journal of lung cancer
VL 25
IS 1
BP 54
EP 60
DI 10.3779/j.issn.1009-3419.2021.101.49
DT Journal Article; Review
PD 2022-Jan-20
PY 2022
Z8 0
ZS 0
ZR 0
ZB 0
ZA 0
TC 1
Z9 1
EI 1999-6187
DA 2022-01-27
UT MEDLINE:34937151
PM 34937151
ER

PT J
AU Sakai, Asao
   Kasahara, Kazuo
   Sone, Takashi
TI Detection of EGFR T790M Mutation in Pericardial Effusion from a
   Non-Small Cell Lung Cancer Patient with Erlotinib Therapy.
SO Case reports in oncology
VL 6
IS 1
BP 15
EP 20
DI 10.1159/000345947
DT Case Reports
PD 2013-Jan
PY 2013
RI Kasahara, Kazuo/K-1152-2013
ZA 0
ZR 0
Z8 0
ZB 0
ZS 0
TC 1
Z9 1
SN 1662-6575
DA 2014-04-17
UT MEDLINE:23466741
PM 23466741
ER

PT J
AU Watanabe, Ayako
   Inada, Ryo
   Nagasaka, Takeshi
   Yagi, Tomohiko
   Matsumoto, Hijiri
   Toshima, Toshiaki
   Mori, Yoshiko
   Kondo, Yoshitaka
   Kishimoto, Hiroyuki
   Fujiwara, Toshiyoshi
TI [A successful multimodality therapy for a case of recurrent rectal
   cancer with KRAS mutation].
SO Gan to kagaku ryoho. Cancer & chemotherapy
VL 42
IS 2
BP 237
EP 9
DT Case Reports; Journal Article
PD 2015-Feb
PY 2015
OI Kondo, Yoshitaka/0000-0001-9017-5151; Nagasaka,
   Takeshi/0000-0002-4236-350X
Z8 0
ZB 0
ZR 0
ZS 0
ZA 0
TC 0
Z9 0
SN 0385-0684
DA 2015-03-20
UT MEDLINE:25743147
PM 25743147
ER

PT J
AU Sakai, Hiroki
   Kimura, Hiroyuki
   Otsubo, Kanji
   Miyazawa, Tomoyuki
   Marushima, Hideki
   Kojima, Koji
   Chosokabe, Motohiro
   Furuya, Naoki
   Koike, Junki
   Fujii, Kiyonaga
   Nishimura, Toshihide
   Nakamura, Haruhiko
   Saji, Hisashi
TI Minichromosome maintenance 2 is an independent predictor of survival in
   patients with lung adenocarcinoma.
SO Molecular and clinical oncology
VL 16
IS 1
BP 22
EP 22
DI 10.3892/mco.2021.2455
DT Journal Article
PD 2022-Jan
PY 2022
RI Furuya, Naoki/AAP-6618-2020
OI Furuya, Naoki/0000-0001-7162-5946
ZA 0
ZR 0
ZB 1
ZS 0
Z8 0
TC 1
Z9 1
EI 2049-9469
DA 2021-12-18
UT MEDLINE:34909200
PM 34909200
ER

PT B
AU Sharpnack, Michael Frederick
Z2  
TI Integrative Genomics Methods for Personalized Treatment of
   Non-Small-Cell LungCancer
DT Dissertation/Thesis
PD Jan 01 2018
PY 2018
TC 0
ZA 0
ZR 0
Z8 0
ZB 0
ZS 0
Z9 0
BN 9798662499225
UT PQDT:67811159
ER

PT J
AU Behrens, Carmen
   Solis, Luisa M.
   Lin, Heather
   Yuan, Ping
   Tang, Ximing
   Kadara, Humam
   Riquelme, Erick
   Galindo, Hector
   Moran, Cesar A.
   Kalhor, Neda
   Swisher, Stephen G.
   Simon, George R.
   Stewart, David J.
   Lee, J. Jack
   Wistuba, Ignacio I.
TI EZH2 Protein Expression Associates with the Early Pathogenesis, Tumor
   Progression, and Prognosis of Non-Small Cell Lung Carcinoma
SO CLINICAL CANCER RESEARCH
VL 19
IS 23
BP 6556
EP 6565
DI 10.1158/1078-0432.CCR-12-3946
DT Article
PD DEC 1 2013
PY 2013
RI RIQUELME, ERICK/AAA-6191-2022; Center, Univ of Texas-M D Anderson Cancer/AAE-8182-2019; Lee, Jack/P-7331-2019; RIQUELME, ERICK/; Galindo, Hector/
OI Center, Univ of Texas-M D Anderson Cancer/0000-0001-5469-9214; Lee,
   Jack/0000-0002-4584-929X; RIQUELME, ERICK/0000-0002-2696-7995; Galindo,
   Hector/0000-0001-5741-2266
ZB 88
Z8 4
ZR 0
ZA 0
ZS 1
TC 114
Z9 119
SN 1078-0432
EI 1557-3265
DA 2013-12-01
UT WOS:000327819700024
PM 24097870
ER

PT J
AU Gao, Xuejuan
   Zhao, Yanfeng
   Bao, Yi
   Yin, Wei
   Liu, Liyu
   Liu, Ruchuan
   Yu, Zhengquan
   Zhou, Xiao
   Shuai, Jianwei
TI Poor Prognosis With Coexistence Of EGFR T790M Mutation And Common
   EGFR-Activating Mutation In Non- Small Cell Lung Cancer
SO CANCER MANAGEMENT AND RESEARCH
VL 11
BP 9621
EP 9630
DI 10.2147/CMAR.S216721
DT Article
PD 2019
PY 2019
RI tian, yuhua/AAK-1312-2020; Shuai, Jianwei/G-3371-2010
ZB 2
ZR 0
TC 5
Z8 1
ZS 0
ZA 0
Z9 6
SN 1179-1322
DA 2019-11-21
UT WOS:000496443700002
PM 32009817
ER

PT J
AU Takamochi, Kazuya
   Oh, Shiaki
   Matsunaga, Takeshi
   Suzuki, Kenji
TI Prognostic impacts of EGFR mutation status and subtype in patients with
   surgically resected lung adenocarcinoma
SO JOURNAL OF THORACIC AND CARDIOVASCULAR SURGERY
VL 154
IS 5
BP 1768
EP +
DI 10.1016/j.jtcvs.2017.06.062
DT Article
PD NOV 2017
PY 2017
ZB 10
Z8 3
ZS 0
TC 47
ZA 0
ZR 0
Z9 50
SN 0022-5223
EI 1097-685X
DA 2017-11-19
UT WOS:000413032500078
PM 28826599
ER

PT J
AU Mirtavoos-Mahyari, Hanifeh
   Abbasi Dezfouli, Azizollah
   Esfahani-Monfared, Zahra
   Khosravi, Adnan
   Seifi, Sharareh
   Sheikhy, Kambiz
TI T790M and Acquired Resistance of Epidermal Growth Factor Receptor to
   Tyrosine Kinase Inhibitors in Patients with Lung Adenocarcinoma.
SO Tanaffos
VL 21
IS 3
BP 376
EP 383
DT Journal Article
PD 2022-Mar
PY 2022
ZS 0
Z8 0
TC 0
ZA 0
ZB 0
ZR 0
Z9 0
SN 1735-0344
DA 2022-03-01
UT MEDLINE:37025321
PM 37025321
ER

PT J
AU Liu, Xianping
   Li, Xiao
   Zhang, Chao
   Jin, Jian
   Wang, Zhenfan
   Xiao, Rongxin
   Sun, Kunkun
   Wang, Jun
   Zhong, Wenzhao
   Yang, Fan
TI EGFR mutation is not a prognostic factor for CNS metastasis in
   curatively resected adenocarcinoma
SO LUNG CANCER
VL 167
BP 78
EP 86
DI 10.1016/j.lungcan.2022.03.013
EA APR 2022
DT Article
PD MAY 2022
PY 2022
RI Li, Xiao/ADX-3603-2022
Z8 0
ZS 0
ZA 0
ZB 0
TC 2
ZR 0
Z9 2
SN 0169-5002
EI 1872-8332
DA 2022-06-24
UT WOS:000807516900011
PM 35427848
ER

PT J
AU Ricaurte, Luisa Maria
   Arrieta, Oscar
   Zatarain-Barron, Zyanya Lucia
   Cardona, Andres F
TI Comprehensive review of fetal adenocarcinoma of the lung.
SO Lung Cancer (Auckland, N.Z.)
VL 9
BP 57
EP 63
DI 10.2147/LCTT.S137410
DT Journal Article; Review
PD 2018
PY 2018
RI Arrieta, Oscar/ABH-6022-2020; Arrieta, Oscar/; Ricaurte, Luisa Maria/
OI Arrieta, Oscar/0000-0002-1164-3779; Ricaurte, Luisa
   Maria/0000-0003-0707-5219
ZA 0
TC 14
ZS 0
ZR 0
Z8 0
ZB 8
Z9 14
SN 1179-2728
DA 2018-09-12
UT MEDLINE:30197546
PM 30197546
ER

PT J
AU Isaka, Tetsuya
   Nakayama, Haruhiko
   Ito, Hiroyuki
   Yokose, Tomoyuki
   Yamada, Kouzo
   Masuda, Munetaka
TI Impact of the epidermal growth factor receptor mutation status on the
   prognosis of recurrent adenocarcinoma of the lung after curative surgery
SO BMC CANCER
VL 18
AR 959
DI 10.1186/s12885-018-4849-9
DT Article
PD OCT 5 2018
PY 2018
OI Isaka, Tetsuya/0000-0002-3302-7133
ZR 0
ZA 0
TC 17
Z8 0
ZS 0
ZB 2
Z9 17
EI 1471-2407
DA 2018-11-16
UT WOS:000449571200003
PM 30290774
ER

PT J
AU Ge, Jianjun
   Yao, Bin
   Huang, Jia
   Wu, Xue
   Bao, Hua
   Ou, Qiuxiang
   Shao, Yang W.
   Chen, Jun
TI Molecular genetic characterization reveals linear tumor evolution in a
   pulmonary sarcomatoid carcinomas patient with a novel PHF20-NTRK1
   fusion: a case report
SO BMC CANCER
VL 19
AR 592
DI 10.1186/s12885-019-5780-4
DT Article
PD JUN 17 2019
PY 2019
OI Bao, Hua/0000-0001-5774-8755
ZS 0
ZR 0
Z8 2
ZB 4
TC 5
ZA 0
Z9 7
SN 1471-2407
DA 2019-07-01
UT WOS:000471859100003
PM 31208361
ER

PT J
AU Jing, Wei
   Ma, Jie-Tao
   Han, Cheng-Bo
TI Metastatic Breast Cancer Coexisting With HER-2 Amplification and EGFR
   Exon 19 Deletion Benefits From EGFR-TKI Therapy: A Case Report
SO FRONTIERS IN ONCOLOGY
VL 10
AR 771
DI 10.3389/fonc.2020.00771
DT Article
PD MAY 29 2020
PY 2020
RI Han, Chengbo/AAD-8332-2021
ZB 0
ZS 0
ZR 0
TC 2
Z8 0
ZA 0
Z9 2
SN 2234-943X
DA 2020-07-02
UT WOS:000542345500001
PM 32547945
ER

PT J
AU Guidry, Kayla
   Vasudevaraja, Varshini
   Labbe, Kristen
   Mohamed, Hussein
   Serrano, Jonathan
   Guidry, Brett W.
   DeLorenzo, Michael
   Zhang, Hua
   Deng, Jiehui
   Sahu, Soumyadip
   Almonte, Christina
   Moreira, Andre L.
   Tsirigos, Aristotelis
   Papagiannakopoulos, Thales
   Pass, Harvey
   Snuderl, Matija
   Wong, Kwok-Kin
TI DNA Methylation Profiling Identifies Subgroups of Lung Adenocarcinoma
   with Distinct Immune Cell Composition, DNA Methylation Age, and Clinical
   Outcome
SO CLINICAL CANCER RESEARCH
VL 28
IS 17
BP 3824
EP 3835
DI 10.1158/1078-0432.CCR-22-0391
DT Article
PD SEP 1 2022
PY 2022
OI Mohamed, Hussein/0000-0001-7489-122X; Deng, Jiehui/0000-0001-7986-8643;
   Sahu, Soumyadip/0000-0002-2497-864X; Serrano,
   Jonathan/0000-0002-2839-9573; Guidry, Brett/0000-0002-2679-3710; Labbe,
   Kristen/0000-0001-6731-5849; Vasudevaraja, Varshini/0000-0001-9678-6375
Z8 0
ZB 0
ZA 0
ZS 0
ZR 0
TC 7
Z9 7
SN 1078-0432
EI 1557-3265
DA 2022-10-13
UT WOS:000863190100001
PM 35802677
ER

PT J
AU Yang, Shifeng
   Song, Zhengbo
   Cheng, Guoping
TI Genomic alterations and survival in young patients aged under 40 years
   with completely resected non-small cell lung cancer
SO ANNALS OF TRANSLATIONAL MEDICINE
VL 7
IS 7
AR 140
DI 10.21037/atm.2019.03.39
DT Article
PD APR 2019
PY 2019
ZR 0
Z8 3
ZB 3
ZS 0
TC 11
ZA 0
Z9 13
SN 2305-5839
EI 2305-5847
DA 2019-05-01
UT WOS:000464745700027
PM 31157261
ER

PT J
AU Masubuchi, Hiroaki
   Maeno, Toshitaka
   Uchida, Megumi
   Kono, Shunichi
   Suzuki, Masafumi
   Takemura, Masao
   Yamaguchi, Aya
   Yamaguchi, Koichi
   Kanbe, Masahiko
   Kitahara, Shinsuke
   Hara, Kenichiro
   Hara, Shiro
   Aoki, Nozomi
   Suga, Tatsuo
   Kurabayashi, Masahiko
TI A case of Trousseau syndrome caused by pulmonary adenocarcinoma that was
   controlled for one year and 10 months with thrombosis treatment using an
   EGFR tyrosine kinase inhibitor and chemotherapy.
SO Respiratory medicine case reports
VL 15
BP 101
EP 5
DI 10.1016/j.rmcr.2015.05.001
DT Case Reports
PD 2015
PY 2015
Z8 0
TC 11
ZA 0
ZB 3
ZR 0
ZS 0
Z9 11
SN 2213-0071
DA 2015-08-21
UT MEDLINE:26236616
PM 26236616
ER

PT J
AU Higuchi, Mitsunori
   Owada, Yuki
   Inoue, Takuya
   Watanabe, Yuzuru
   Yamaura, Takumi
   Fukuhara, Mitsuro
   Hasegawa, Takeo
   Suzuki, Hiroyuki
TI FDG-PET in the evaluation of response to nivolumab in recurrent
   non-small-cell lung cancer
SO WORLD JOURNAL OF SURGICAL ONCOLOGY
VL 14
AR 238
DI 10.1186/s12957-016-0998-y
DT Article
PD SEP 5 2016
PY 2016
TC 21
ZA 0
ZS 0
ZR 0
Z8 0
ZB 8
Z9 21
SN 1477-7819
DA 2016-09-28
UT WOS:000382468800001
PM 27595749
ER

PT J
AU Liu, Ming
   Zhou, Chenzhi
   Zheng, Jian
TI Cigarette smoking impairs the response of EGFR-TKIs therapy in lung
   adenocarcinoma patients by promoting EGFR signaling and
   epithelial-mesenchymal transition
SO AMERICAN JOURNAL OF TRANSLATIONAL RESEARCH
VL 7
IS 10
BP 2026
EP 2035
DT Article
PD 2015
PY 2015
ZS 0
TC 23
ZB 14
Z8 2
ZA 0
ZR 0
Z9 25
SN 1943-8141
DA 2015-01-01
UT WOS:000367670200030
PM 26692946
ER

PT J
AU Voutsadakis, Ioannis A
   Mozarowski, Paul
TI Expression of TTF-1 in breast cancer independently of ER expression: A
   case report and pathogenic implications.
SO Breast disease
VL 37
IS 1
BP 1
EP 6
DI 10.3233/BD-160240
DT Case Reports; Journal Article
PD 2017
PY 2017
ZA 0
Z8 0
ZS 0
ZR 0
TC 1
ZB 1
Z9 1
EI 1558-1551
DA 2018-08-31
UT MEDLINE:27983521
PM 27983521
ER

PT J
AU Devarashetty, Sindhu
   Chennapragada, Suma Sri
   Mansour, Richard
TI Not Your Typical Adenocarcinoma: A Case of Mesonephric Adenocarcinoma of
   the Cervix With Fibroblast Growth Factor Receptor 2 (FGFR2) Mutation.
SO Cureus
VL 14
IS 5
BP e25098
EP e25098
DI 10.7759/cureus.25098
DT Case Reports
PD 2022-May
PY 2022
RI Chennapragada, Suma Sri/IWM-6994-2023
Z8 0
ZR 0
ZA 0
ZS 0
ZB 0
TC 3
Z9 3
SN 2168-8184
DA 2022-06-24
UT MEDLINE:35733501
PM 35733501
ER

PT J
AU Yang, Weixiong
   You, Na
   Jia, Minghan
   Yeung, Sai-Ching Jim
   Ou, Wei
   Yu, Man
   Wang, Yinguang
   Fu, Xiayu
   Zhang, Zhanfei
   Yang, Jiali
   Lao, Zengding
   Liu, Zhenguo
   Zeng, Bo
   Ou, Qiuxiang
   Wu, Xue
   Shao, Yang W.
   Hong, Xiaoyu
   Wang, Siyu
   Cheng, Chao
TI Undetectable circulating tumor DNA levels correlate with low risk of
   recurrence/metastasis in postoperative pathologic stage I lung
   adenocarcinoma patients
SO LUNG CANCER
VL 146
BP 327
EP 334
DI 10.1016/j.lungcan.2020.06.009
DT Article
PD AUG 2020
PY 2020
RI Yeung, Sai-Ching/AAI-6178-2021; Cheng, Chao/ABD-3033-2021; yang, Jiali/AAH-3959-2020
OI Yeung, Sai-Ching/0000-0001-5170-0822; yang, Jiali/0000-0001-8070-8751
ZR 0
TC 10
ZB 2
Z8 0
ZS 0
ZA 0
Z9 10
SN 0169-5002
EI 1872-8332
DA 2020-08-04
UT WOS:000551485600044
PM 32623075
ER

PT J
AU Pezzuto, Aldo
   Terzo, Fabrizio
   Graziani, Maria Laura
   Ricci, Alberto
   Bruno, Pierdonato
   Mariotta, Salvatore
TI Lung cancer requires multidisciplinary treatment to improve patient
   survival: A case report
SO ONCOLOGY LETTERS
VL 14
IS 3
BP 3035
EP 3038
DI 10.3892/ol.2017.6511
PN A
DT Article
PD SEP 2017
PY 2017
RI Pezzuto, Aldo/AAM-8164-2020; Pezzuto, Aldo/; Ricci, Alberto/; MARIOTTA, Salvatore/
OI Pezzuto, Aldo/0000-0002-6626-2260; Ricci, Alberto/0000-0002-1718-1587;
   MARIOTTA, Salvatore/0000-0003-4866-9005
Z8 1
ZS 0
ZA 0
ZB 6
ZR 0
TC 16
Z9 17
SN 1792-1074
EI 1792-1082
DA 2017-09-11
UT WOS:000408597600064
PM 28928841
ER

PT J
AU Li, Hefei
   Dong, Shaoyong
   Zhang, Duo
   Guo, Zhimin
   Li, Ce
   Xiang, Jianxing
   Zou, Xiao
   Yan, Li
   Sun, Ying
   Li, Wei
TI Targeted Sequencing Facilitated Diagnosis of an Uncommon Patient
   Harboring Both Multiple Primary and Intrapulmonary Metastatic Lung
   Cancer: A Case Report
SO ONCOTARGETS AND THERAPY
VL 14
BP 3455
EP 3459
DI 10.2147/OTT.S309155
DT Article
PD 2021
PY 2021
RI li, he/ISB-4278-2023; zhang, lin/IZQ-4870-2023
TC 1
ZS 0
ZR 0
ZB 0
ZA 0
Z8 0
Z9 1
SN 1178-6930
DA 2021-06-05
UT WOS:000656142000001
PM 34079290
ER

PT J
AU Caso, Raul
   Sanchez-Vega, Francisco
   Tan, Kay See
   Mastrogiacomo, Brooke
   Zhou, Jian
   Jones, Gregory D.
   Nguyen, Bastien
   Schultz, Nikolaus
   Connolly, James G.
   Brandt, Whitney S.
   Bott, Matthew J.
   Rocco, Gaetano
   Molena, Daniela
   Isbell, James M.
   Liu, Yuan
   Mayo, Marty W.
   Adusumilli, Prasad S.
   Travis, William D.
   Jones, David R.
TI The Underlying Tumor Genomics of Predominant Histologic Subtypes in Lung
   Adenocarcinoma
SO JOURNAL OF THORACIC ONCOLOGY
VL 15
IS 12
BP 1844
EP 1856
DI 10.1016/j.jtho.2020.08.005
DT Article
PD DEC 2020
PY 2020
RI Caso, Raul/CAH-3587-2022; Jones, Gregory/AAS-4056-2021; Molena, Daniela/ISA-3661-2023; Isbell, James/
OI Jones, Gregory/0000-0003-4749-6528; Isbell, James/0000-0002-7305-876X
ZA 0
ZR 0
ZS 0
Z8 5
ZB 19
TC 51
Z9 56
SN 1556-0864
EI 1556-1380
DA 2021-02-16
UT WOS:000610074500015
PM 32791233
ER

PT J
AU Wu, De-Wei
   Wu, Tzu-Chin
   Chen, Chih-Yi
   Lee, Huei
TI PAK1 Is a Novel Therapeutic Target in Tyrosine Kinase
   Inhibitor-Resistant Lung Adenocarcinoma Activated by the PI3K/AKT
   Signaling Regardless of EGFR Mutation
SO CLINICAL CANCER RESEARCH
VL 22
IS 21
BP 5370
EP 5382
DI 10.1158/1078-0432.CCR-15-2724
DT Article
PD NOV 1 2016
PY 2016
ZR 0
ZS 0
Z8 1
ZB 26
TC 36
ZA 0
Z9 37
SN 1078-0432
EI 1557-3265
DA 2016-12-21
UT WOS:000387450000025
PM 27178741
ER

PT J
AU Horn, Lars-Christian
   Hoehn, Anne Kathrin
   Kruecken, Irene
   Stiller, Mathias
   Obeck, Ulrike
   Brambs, Christine E.
TI Mesonephric-like adenocarcinomas of the uterine corpus: report of a case
   series and review of the literature indicating poor prognosis for this
   subtype of endometrial adenocarcinoma
SO JOURNAL OF CANCER RESEARCH AND CLINICAL ONCOLOGY
VL 146
IS 4
BP 971
EP 983
DI 10.1007/s00432-019-03123-7
DT Review
PD APR 2020
PY 2020
RI Brambs, Christine E/AAG-3603-2021
OI Brambs, Christine E/0000-0001-7682-2172
Z8 4
ZB 14
ZS 0
ZA 0
TC 35
ZR 0
Z9 39
SN 0171-5216
EI 1432-1335
DA 2020-04-02
UT WOS:000520849400015
PM 31927619
ER

PT J
AU Sonoda, Dai
   Matsuura, Yosuke
   Kondo, Yasuto
   Ichinose, Junji
   Nakao, Masayuki
   Ninomiya, Hironori
   Nishio, Makoto
   Okumura, Sakae
   Satoh, Yukitoshi
   Mun, Mingyon
TI A Reasonable Definition of Oligo-Recurrence in Non-Small-Cell Lung
   Cancer
SO CLINICAL LUNG CANCER
VL 23
IS 1
BP 82
EP 90
DI 10.1016/j.cllc.2021.10.013
EA JAN 2022
DT Article
PD JAN 2022
PY 2022
RI Ichinose, Junji/M-2968-2013; Ichinose, Junji/; Sonoda, Dai/
OI Ichinose, Junji/0000-0002-3630-5223; Sonoda, Dai/0000-0002-4439-5791
ZB 0
Z8 0
ZR 0
ZA 0
TC 2
ZS 0
Z9 2
SN 1525-7304
EI 1938-0690
DA 2022-02-14
UT WOS:000751751100018
PM 34836824
ER

PT J
AU Kadara, H
   Choi, M
   Zhang, J
   Parra, E R
   Rodriguez-Canales, J
   Gaffney, S G
   Zhao, Z
   Behrens, C
   Fujimoto, J
   Chow, C
   Yoo, Y
   Kalhor, N
   Moran, C
   Rimm, D
   Swisher, S
   Gibbons, D L
   Heymach, J
   Kaftan, E
   Townsend, J P
   Lynch, T J
   Schlessinger, J
   Lee, J
   Lifton, R P
   Wistuba, I I
   Herbst, R S
TI Whole-exome sequencing and immune profiling of early-stage lung
   adenocarcinoma with fully annotated clinical follow-up.
SO Annals of oncology : official journal of the European Society for
   Medical Oncology
VL 28
IS 1
BP 75
EP 82
DI 10.1093/annonc/mdw436
DT Journal Article
PD 2017-01-01
PY 2017
OI Yoo, Yongjin/0000-0002-4821-5233
ZA 0
Z8 0
ZS 0
ZB 0
ZR 0
TC 0
Z9 0
EI 1569-8041
DA 2017-01-01
UT MEDLINE:27687306
PM 27687306
ER

PT J
AU Stahl, John M
   Walther, Zenta
   Chang, Bryan W
   Hochster, Howard S
   Johung, Kimberly L
TI A Long-Term Survivor of Metastatic Pancreatic Adenocarcinoma: Free of
   Recurrence 12 Years After Treatment of Oligometastatic Disease.
SO Cureus
VL 9
IS 2
BP e1007
EP e1007
DI 10.7759/cureus.1007
DT Case Reports
PD 2017 Feb 02
PY 2017
Z8 0
ZS 0
ZA 0
ZB 0
ZR 0
TC 2
Z9 2
SN 2168-8184
DA 2017-03-16
UT MEDLINE:28293485
PM 28293485
ER

PT P
AU BRUNNER N A
   CHRISTENSEN I J
   MOREIRA J
   PFEIFFER P
   TARPGAARD L S
TI Identifying cancer patient likely to benefit from            treatment
   with epidermal growth factor receptor            inhibitor, by
   determining in vitro e.g. levels of            tissue inhibitor of
   metalloproteinase, and absence or            presence of specific
   mutation
PN WO2015144184-A1; WO2015144184-A8
AE RIGSHOSPITALET; UNIV COPENHAGEN; UNIV SOUTHERN DENMARK; REGION SOUTHERN
   DENMARK
Z9 0
DA 2023-08-10
UT DIIDW:201559660P
ER

PT J
AU Zhang, Chu
   Wang, Xiang
   Zhang, Miao
   Liu, Dong
   Yang, Dun-Peng
TI Neoadjuvant apatinib plus S-1 in locally advanced pulmonary
   adenocarcinoma A case report and review of the literature
SO MEDICINE
VL 99
IS 3
AR e18767
DI 10.1097/MD.0000000000018767
DT Review
PD JAN 2020
PY 2020
TC 1
ZA 0
Z8 0
ZS 0
ZB 0
ZR 0
Z9 1
SN 0025-7974
EI 1536-5964
DA 2020-04-24
UT WOS:000524950700037
PM 32011466
ER

PT J
AU Lee, Geun Dong
   Lee, Seung Eun
   Oh, Doo-Yi
   Yu, Dan-Bi
   Jeong, Hae Min
   Kim, Jooseok
   Hong, Sungyoul
   Jung, Hun Soon
   Oh, Ensel
   Song, Ji-Young
   Lee, Mi-Sook
   Kim, Mingi
   Jung, Kyungsoo
   Kim, Jhingook
   Shin, Young Kee
   Choi, Yoon-La
   Kim, Hyeong Ryul
TI MET Exon 14 Skipping Mutations in Lung Adenocarcinoma: Clinicopathologic
   Implications and Prognostic Values
SO JOURNAL OF THORACIC ONCOLOGY
VL 12
IS 8
BP 1233
EP 1246
DI 10.1016/j.jtho.2017.04.031
DT Article
PD AUG 2017
PY 2017
RI Lee, MI-Sook/HKO-0279-2023; Shin, Young Kee/C-8929-2011
OI Shin, Young Kee/0000-0003-0896-718X
ZB 27
ZA 0
ZS 0
Z8 0
ZR 0
TC 54
Z9 54
SN 1556-0864
EI 1556-1380
DA 2017-08-01
UT WOS:000407187400007
PM 28502721
ER

PT J
AU Igarashi, Yasuaki
   Hamabashiri, Masato
   Nishi, Mariko
   Sugi, Yuri
   Kakimoto, Hideki
   Uchiyama, Masanobu
   Matsuo, Koichi
   Sasaki, Tomoya
   Fujita, Masaki
   Kaneshige, Susumu
   Ogata, Kentaro
   Kamimura, Hidetoshi
TI [A Case of Rheumatoid Arthritis Caused by Pembrolizumab Treatment for
   Non-Small Cell Lung Cancer].
SO Gan to kagaku ryoho. Cancer & chemotherapy
VL 48
IS 6
BP 837
EP 839
DT Case Reports; Journal Article
PD 2021-Jun
PY 2021
ZR 0
Z8 0
ZB 0
ZA 0
ZS 0
TC 0
Z9 0
SN 0385-0684
DA 2021-06-19
UT MEDLINE:34139735
PM 34139735
ER

PT P
AU MINCER J
   FISCHER G
   MCCORMICK P
TI Selecting cancer patient undergoing tumor            resection surgery
   for lung cancer comprises detecting            the presence of mutation
   in gene, and administering            intraoperative opioid analgesic
   during tumor resection            surgery to cancer patient
PN WO2022197770-A1
AE MEMORIAL SLOAN-KETTERING CANCER CENT; SLOAN-KETTERING CANCER RES INST;
   MEMORIAL CANCER & ALLIED DISEAS HOSPITAL
Z9 0
DA 2023-08-10
UT DIIDW:2022C17732
ER

PT J
AU Otsuka, Tomoyuki
   Tanaka, Aya
   Azukizawa, Hiroaki
   Sasaki, Shoko
   Ishijima, Mikako
   Matsuki, Takanori
   Osa, Akio
   Nakatani, Takeshi
   Kuroyama, Muneyoshi
   Hirata, Haruhiko
   Kijima, Takashi
TI Successful treatment with gefitinib after Stevens-Johnson syndrome
   associated with afatinib therapy in a patient with adenocarcinoma of the
   lung.
SO International cancer conference journal
VL 6
IS 1
BP 38
EP 41
DI 10.1007/s13691-016-0269-3
DT Case Reports
PD 2017-Jan
PY 2017
RI Otsuka, Tomoyuki/GRX-3302-2022
OI Otsuka, Tomoyuki/0000-0003-3394-0720
ZB 0
ZS 0
ZR 0
Z8 0
TC 4
ZA 0
Z9 4
EI 2192-3183
DA 2017-01-01
UT MEDLINE:31149467
PM 31149467
ER

PT J
AU Bai, Jinsong
   Deng, Chaoqiang
   Zheng, Qiang
   Li, Di
   Fu, Fangqiu
   Li, Yuan
   Zhang, Yang
   Chen, Haiquan
TI Comprehensive analysis of mutational profile and prognostic significance
   of complex glandular pattern in lung adenocarcinoma
SO TRANSLATIONAL LUNG CANCER RESEARCH
VL 11
IS 7
BP 1337
EP +
DI 10.21037/tlcr-22-127
EA JUN 2022
DT Article
PD JUL 2022
PY 2022
RI Li, Di/GPS-4625-2022; Deng, Chaoqiang/IAO-3829-2023
OI Li, Di/0000-0002-3371-3344; 
ZA 0
ZR 0
ZS 0
ZB 1
Z8 1
TC 2
Z9 3
SN 2218-6751
EI 2226-4477
DA 2022-07-21
UT WOS:000821939800001
PM 35958332
ER

PT J
AU Liu, Shuli
   Liu, Nan
   Xiao, Mingming
   Wang, Liang
   Wang, En-Hua
TI First case of bronchiolar adenoma lined purely by mucinous luminal cells
   with molecular analysis A case report
SO MEDICINE
VL 99
IS 39
AR e22322
DI 10.1097/MD.0000000000022322
DT Article
PD SEP 25 2020
PY 2020
RI Wang, Liang/AAM-2378-2021
OI Wang, Liang/0000-0003-4015-9385
ZB 4
ZR 0
Z8 1
ZA 0
TC 6
ZS 0
Z9 8
SN 0025-7974
EI 1536-5964
DA 2020-11-06
UT WOS:000579445400043
PM 32991441
ER

PT J
AU Zhu, Shuai
   Zhao, Shikang
   Zhang, Qian
   Li, Shuo
   Ren, Dian
   Ren, Fan
   Zu, Lingling
   Wang, Yanye
   Lei, Xi
   Zhou, Ning
   Shi, Tao
   Xu, Dongbo
   Chen, Gang
   Lim, Wan-Teck
   Giusti, Raffaele
   Wu, Abraham J.
   Xu, Song
TI Complete disease remission in a TP53 and KRAS co-mutated brain
   oligometastatic lung cancer patient after immuno-chemotherapy and
   surgical resection: a case report
SO TRANSLATIONAL LUNG CANCER RESEARCH
VL 10
IS 5
BP 2298
EP 2305
DI 10.21037/tlcr-21-380
DT Article
PD MAY 2021
PY 2021
RI Lim, Darren Wan-Teck/L-2007-2016; Zhao, Shikang/ABA-5154-2021; Zhao, Shikang/GRR-7350-2022; Giusti, Raffaele/AAC-9723-2020
OI Lim, Darren Wan-Teck/0000-0002-4655-0206; Zhao,
   Shikang/0000-0003-2202-2510; Zhao, Shikang/0000-0003-2202-2510; Giusti,
   Raffaele/0000-0003-4592-8868
Z8 0
ZR 0
TC 0
ZA 0
ZS 0
ZB 0
Z9 0
SN 2218-6751
EI 2226-4477
DA 2021-07-16
UT WOS:000670781700015
PM 34164277
ER

PT J
AU Miyata, Ryo
   Hamaji, Masatsugu
   Kawaguchi, Atsushi
   Shimazu, Yumeta
   Ikeda, Masaki
   Ishikawa, Masashi
   Kayawake, Hidenao
   Menju, Toshi
   Kobayashi, Masashi
   Okumura, Norihito
   Sakaguchi, Yasuto
   Sonobe, Makoto
   Matsumoto, Akira
   Shoji, Tsuyoshi
   Katakura, Hiromichi
   Sumitomo, Ryota
   Huang, Cheng-Long
   Takahashi, Mamoru
   Aoyama, Akihiro
   Muranishi, Yusuke
   Kono, Tomoya
   Miyahara, Ryo
   Date, Naoki
   Fujinaga, Takuji
   Miyamoto, Ei
   Nakagawa, Tatsuo
   Fukada, Takahisa
   Sakai, Hiroaki
   Date, Hiroshi
TI Epidermal growth factor receptor tyrosine kinase inhibitors as
   first-line treatment for postoperative recurrent EGFR-mutated lung
   adenocarcinoma: a multi-institutional retrospective study
SO EUROPEAN JOURNAL OF CARDIO-THORACIC SURGERY
VL 62
IS 5
AR ezac430
DI 10.1093/ejcts/ezac430
DT Article
PD OCT 4 2022
PY 2022
RI Matsumoto, Akira/HIR-9389-2022
ZA 0
ZS 0
ZB 0
ZR 0
TC 1
Z8 0
Z9 1
SN 1010-7940
EI 1873-734X
DA 2022-11-18
UT WOS:000879850300004
PM 35997576
ER

PT J
AU Wang, Yadong
   Yang, Xiaoying
   Tian, Xu
   Jia, Ziqi
   Bing, Zhongxing
   Cao, Lei
   Gao, Chao
   Cao, Zhili
   Li, Shanqing
   Liang, Naixin
TI Neoadjuvant immunotherapy plus chemotherapy achieved pathologic complete
   response in stage IIIB lung adenocarcinoma harbored EGFR G779F: a case
   report
SO ANNALS OF PALLIATIVE MEDICINE
VL 9
IS 6
BP 4339
EP 4345
DI 10.21037/apm-20-1692
DT Article
PD NOV 2020
PY 2020
RI wang, ya/HQZ-7558-2023; Jia, Ziqi/GRF-0134-2022; Wang, Yahui/JCO-6233-2023
Z8 0
ZA 0
ZR 0
ZS 0
ZB 0
TC 1
Z9 1
SN 2224-5820
EI 2224-5839
DA 2021-01-11
UT WOS:000595542800070
PM 33183013
ER

PT J
AU Dong, Yuanmei
   Liu, Yang
   Bai, Hui
   Jiao, Shunchang
TI Systematic assessment of the clinicopathological prognostic significance
   of tissue cytokine expression for lung adenocarcinoma based on
   integrative analysis of TCGA data
SO SCIENTIFIC REPORTS
VL 9
AR 6301
DI 10.1038/s41598-019-42345-0
DT Article
PD APR 19 2019
PY 2019
OI Liu, Yang/0000-0002-5221-7725; jiao, shunchang/0000-0001-9184-082X
ZB 4
Z8 0
ZA 0
ZR 0
ZS 0
TC 10
Z9 10
SN 2045-2322
DA 2019-05-01
UT WOS:000465004000003
PM 31004093
ER

PT J
AU Chang, Jason C.
   Offin, Michael
   Falcon, Christina
   Brown, David
   Houck-Loomis, Brian R.
   Meng, Fanli
   Rudneva, Vasilisa A.
   Won, Helen H.
   Amir, Sharon
   Montecalvo, Joseph
   Desmeules, Patrice
   Kadota, Kyuichi
   Adusumilli, Prasad S.
   Rusch, Valerie W.
   Teed, Sarah
   Sabari, Joshua K.
   Benayed, Ryma
   Nafa, Khedoudja
   Borsu, Laetitia
   Li, Bob T.
   Schram, Alison M.
   Arcila, Maria E.
   Travis, William D.
   Ladanyi, Marc
   Drilon, Alexander
   Rekhtman, Natasha
TI Comprehensive Molecular and Clinicopathologic Analysis of 200 Pulmonary
   Invasive Mucinous Adenocarcinomas Identifies Distinct Characteristics of
   Molecular Subtypes
SO CLINICAL CANCER RESEARCH
VL 27
IS 14
BP 4066
EP 4076
DI 10.1158/1078-0432.CCR-21-0423
DT Article
PD JUL 15 2021
PY 2021
RI Kadota, Kyuichi/AAY-2676-2021; Arcila, Maria/ABE-2235-2021; Rudneva, Vasilisa A/Q-5495-2018; Falcon, Christina/; Montecalvo, Joseph/; Rudneva, Vasilisa/; Kadota, Kyuichi/; Schram, Alison/; Loomis, Brian/; Chang, Jason/
OI Falcon, Christina/0000-0001-9143-1639; Montecalvo,
   Joseph/0000-0001-6061-3755; Rudneva, Vasilisa/0000-0002-4340-9311;
   Kadota, Kyuichi/0000-0002-6835-453X; Schram, Alison/0000-0002-6070-2413;
   Loomis, Brian/0000-0002-1863-1199; Chang, Jason/0000-0002-1705-1870
TC 30
Z8 0
ZS 0
ZB 15
ZR 0
ZA 0
Z9 30
SN 1078-0432
EI 1557-3265
DA 2021-07-29
UT WOS:000674703200029
PM 33947695
ER

PT J
AU Press, Robert H.
   Zhang, Chao
   Cassidy, Richard J.
   Ferris, Matthew J.
   Zhong, Jim
   Steuer, Conor E.
   Pillai, Rathi N.
   Owonikoko, Taofeek K.
   Kahn, Shannon
   Ramalingam, Suresh S.
   Patel, Pretesh R.
   Curran, Walter J.
   Shu, Hui-Kuo G.
   Sica, Gabriel L.
   Higgins, Kristin A.
TI Targeted sequencing and intracranial outcomes of patients with lung
   adenocarcinoma brain metastases treated with radiotherapy
SO CANCER
VL 124
IS 17
BP 3586
EP 3595
DI 10.1002/cncr.31589
DT Article
PD SEP 1 2018
PY 2018
RI Ramalingam, Suresh/AAV-7478-2020; Ramalingam, Suresh/; Press, Robert/; Cassidy, Richard/
OI Ramalingam, Suresh/0000-0002-0757-3106; Press,
   Robert/0000-0002-3297-3945; Cassidy, Richard/0000-0003-0019-0679
ZA 0
TC 4
ZB 1
ZR 0
ZS 0
Z8 1
Z9 4
SN 0008-543X
EI 1097-0142
DA 2018-12-28
UT WOS:000447376600015
PM 30120912
ER

PT J
AU Li, Rui
   Liu, Junfang
   Fang, Zekui
   Liang, Zhenyu
   Chen, Xin
TI Identification of Mutations Related to Cisplatin-Resistance and
   Prognosis of Patients With Lung Adenocarcinoma
SO FRONTIERS IN PHARMACOLOGY
VL 11
AR 572627
DI 10.3389/fphar.2020.572627
DT Article
PD OCT 29 2020
PY 2020
RI Liang, Zhenyu/AAA-1535-2022; Wang, Kai/IWD-8760-2023
OI Liang, Zhenyu/0000-0002-8746-315X; Wang, Kai/0000-0002-6170-4744
ZB 4
ZS 0
Z8 1
TC 8
ZR 0
ZA 0
Z9 9
EI 1663-9812
DA 2020-12-01
UT WOS:000590071300001
PM 33192515
ER

PT B
AU Pedro, Brian Aram
Z2  
TI Defining the Clinical and Biological Relevance of Leader and Follower
   Cell Mutations in Collective Cancer Invasion
DT Dissertation/Thesis
PD Jan 01 2020
PY 2020
ZR 0
Z8 0
ZB 0
ZA 0
TC 0
ZS 0
Z9 0
BN 9798691280986
UT PQDT:66690552
ER

EF
